# Supplementary material for: Fine Mapping Major Histocompatibility Complex Associations in Psoriasis and Its Clinical Subtypes
Source: Am J Hum Genet. 2014 Aug 7;95(2):162–72. doi: 10.1016/j.ajhg.2014.07.002 (PMC4129407; doi:10.1016/j.ajhg.2014.07.002)
Supplement: Table S2. Detailed Stepwise Association Results of the HLA Variants for Psoriasis Risk [file mmc2.xlsx]

## Sheet: Table S2
	Index	Variant type	HLA gene	Build 36 position (bp)	SNP2HLA ID	rsID	Amino acid position	HLA classical allele	Allele 1	Allele 2	Allele 1 frequency				Test type	PsV-affected vs control individuals												PsA-affected vs control individuals												PsC-affected vs control individuals
																Nominal association		Conditioned on HLA-C		Conditioned on HLA-B		Conditioned on HLA-C, B		Conditioned on HLA-C, B, A		Conditioned on HLA-C, B, A, DQA1		Nominal association		Conditioned on HLA-C		Conditioned on HLA-B		Conditioned on HLA-C, B		Conditioned on HLA-C, B, A		Conditioned on HLA-C, B, A, DQA1		Nominal association		Conditioned on HLA-C		Conditioned on HLA-B		Conditioned on HLA-C, B		Conditioned on HLA-C, B, A
											PsV	PsA	PsC	Control		Beta	-log10(P)	Beta	-log10(P)	Beta	-log10(P)	Beta	-log10(P)	Beta	-log10(P)	Beta	-log10(P)	Beta	-log10(P)	Beta	-log10(P)	Beta	-log10(P)	Beta	-log10(P)	Beta	-log10(P)	Beta	-log10(P)	Beta	-log10(P)	Beta	-log10(P)	Beta	-log10(P)	Beta	-log10(P)	Beta	-log10(P)
	1	Polymorphic Nucleotide	-	29602876	rs969931	rs969931	-	-	C	A	0.493	0.492	0.495	0.479	Binary	0.037	1.11	0.044	1.31	0.039	1.04	0.045	1.27	0.033	0.74	0.03	0.65	0.029	0.4	0.018	0.21	0.004	0.04	0.004	0.04	0.012	0.11	0.01	0.09	0.062	1.33	0.082	1.78	0.081	1.71	0.09	1.95	0.067	1.14
	2	Polymorphic Nucleotide	-	29604062	rs2745406	rs2745406	-	-	C	T	0.491	0.489	0.492	0.476	Binary	0.04	1.24	0.048	1.48	0.043	1.19	0.049	1.44	0.036	0.84	0.033	0.74	0.028	0.39	0.018	0.2	0.004	0.04	0.004	0.04	0.01	0.1	0.007	0.06	0.063	1.36	0.084	1.84	0.084	1.79	0.092	2.04	0.069	1.19
	3	Polymorphic Nucleotide	-	29604199	rs6939431	rs6939431	-	-	A	G	0.012	0.012	0.012	0.013	Binary	-0.147	0.85	-0.156	0.85	-0.085	0.37	-0.13	0.62	0.001	0	0.001	0	-0.164	0.52	-0.145	0.42	-0.056	0.13	-0.106	0.26	-0.124	0.24	-0.128	0.25	-0.036	0.09	-0.002	0	0.077	0.2	0.06	0.14	0.178	0.41
	4	Polymorphic Nucleotide	-	29604643	rs1233427	rs1233427	-	-	A	G	0.461	0.467	0.457	0.454	Binary	0.012	0.25	0.049	1.51	0.047	1.35	0.051	1.53	0.036	0.84	0.033	0.74	0.028	0.39	0.036	0.5	0.027	0.34	0.027	0.32	0.017	0.17	0.014	0.14	0.012	0.15	0.073	1.45	0.076	1.5	0.08	1.62	0.062	1
	5	Polymorphic Nucleotide	-	29606081	rs1233426	rs1233426	-	-	A	G	0.461	0.467	0.457	0.454	Binary	0.012	0.25	0.049	1.51	0.047	1.35	0.051	1.53	0.036	0.84	0.033	0.74	0.028	0.39	0.036	0.5	0.027	0.34	0.027	0.32	0.017	0.17	0.014	0.14	0.012	0.15	0.073	1.45	0.076	1.5	0.08	1.62	0.062	1
	6	Polymorphic Nucleotide	-	29606476	rs1233425	rs1233425	-	-	G	C	0.493	0.492	0.495	0.479	Binary	0.037	1.11	0.045	1.33	0.039	1.06	0.046	1.3	0.034	0.77	0.031	0.68	0.027	0.37	0.016	0.18	0.003	0.03	0.003	0.03	0.01	0.1	0.008	0.08	0.063	1.34	0.083	1.82	0.083	1.75	0.091	2	0.069	1.18
	7	Polymorphic Nucleotide	-	29607395	rs362546	rs362546	-	-	G	A	0.461	0.467	0.457	0.454	Binary	0.012	0.25	0.049	1.52	0.047	1.35	0.051	1.54	0.036	0.84	0.033	0.74	0.029	0.39	0.037	0.51	0.028	0.34	0.027	0.33	0.018	0.18	0.015	0.15	0.011	0.14	0.073	1.44	0.075	1.49	0.08	1.61	0.062	1
	8	Polymorphic Nucleotide	-	29607484	rs909968	rs909968	-	-	A	G	0.459	0.464	0.454	0.451	Binary	0.015	0.31	0.052	1.65	0.05	1.49	0.054	1.67	0.038	0.9	0.035	0.79	0.03	0.42	0.039	0.54	0.03	0.37	0.029	0.36	0.018	0.19	0.015	0.14	0.011	0.14	0.072	1.41	0.075	1.49	0.08	1.59	0.061	0.97
	9	Polymorphic Nucleotide	-	29607516	rs909967	rs909967	-	-	G	A	0.494	0.492	0.496	0.479	Binary	0.037	1.12	0.045	1.33	0.04	1.06	0.046	1.3	0.034	0.77	0.031	0.69	0.027	0.37	0.016	0.19	0.003	0.03	0.003	0.03	0.011	0.1	0.008	0.08	0.063	1.35	0.083	1.82	0.083	1.75	0.091	2.01	0.069	1.18
	10	Polymorphic Nucleotide	-	29608204	rs886381	rs886381	-	-	A	G	0.229	0.228	0.225	0.263	Binary	-0.184	13.26	-0.114	4.97	-0.094	3.45	-0.09	3.16	-0.018	0.27	-0.018	0.26	-0.176	5.12	-0.106	2.01	-0.079	1.23	-0.066	0.91	0.011	0.09	0.007	0.06	-0.233	9.52	-0.15	3.77	-0.131	2.94	-0.128	2.76	-0.051	0.6
	11	Polymorphic Nucleotide	-	29609016	rs9968	rs9968	-	-	C	G	0.471	0.477	0.466	0.464	Binary	0.008	0.15	0.045	1.32	0.045	1.3	0.048	1.4	0.038	0.9	0.035	0.78	0.024	0.31	0.033	0.44	0.028	0.34	0.025	0.3	0.015	0.15	0.011	0.11	0.009	0.11	0.071	1.41	0.078	1.58	0.082	1.67	0.066	1.09
	12	Polymorphic Nucleotide	-	29609493	rs1233421	rs1233421	-	-	T	G	0.487	0.488	0.487	0.474	Binary	0.034	0.99	0.037	0.99	0.039	1.05	0.04	1.07	0.033	0.75	0.03	0.64	0.026	0.35	0.01	0.11	0.005	0.05	0	0	0.006	0.05	0.002	0.02	0.053	1.03	0.066	1.27	0.075	1.5	0.077	1.52	0.062	1.01
	13	Polymorphic Nucleotide	-	29611302	rs1233420	rs1233420	-	-	T	C	0.496	0.496	0.493	0.509	Binary	-0.032	0.89	-0.039	1.07	-0.037	0.96	-0.041	1.11	-0.035	0.81	-0.033	0.72	-0.022	0.29	-0.012	0.13	-0.003	0.03	-0.001	0.01	-0.009	0.08	-0.007	0.06	-0.062	1.32	-0.084	1.86	-0.088	1.92	-0.095	2.15	-0.076	1.38
	14	Polymorphic Nucleotide	-	29613748	rs419957	rs419957	-	-	G	C	0.47	0.476	0.465	0.463	Binary	0.009	0.18	0.046	1.34	0.046	1.35	0.049	1.43	0.039	0.93	0.035	0.81	0.025	0.34	0.034	0.46	0.029	0.36	0.026	0.32	0.016	0.16	0.012	0.12	0.01	0.12	0.072	1.43	0.079	1.62	0.083	1.7	0.067	1.13
	15	Polymorphic Nucleotide	-	29614239	rs414282	rs414282	-	-	G	A	0.45	0.456	0.446	0.443	Binary	0.012	0.23	0.054	1.72	0.047	1.37	0.053	1.59	0.032	0.7	0.029	0.6	0.025	0.33	0.037	0.5	0.019	0.22	0.021	0.24	0.005	0.05	0.001	0.01	0.009	0.11	0.078	1.62	0.079	1.58	0.084	1.71	0.06	0.94
	16	Polymorphic Nucleotide	-	29615289	rs362514	rs362514	-	-	A	G	0.484	0.49	0.482	0.477	Binary	0.008	0.15	0.05	1.54	0.046	1.33	0.052	1.58	0.042	1.03	0.039	0.92	0.021	0.27	0.037	0.51	0.027	0.33	0.028	0.34	0.019	0.2	0.015	0.15	0.017	0.24	0.089	1.99	0.09	2	0.1	2.29	0.078	1.43
	17	Polymorphic Nucleotide	-	29615405	rs446198	rs446198	-	-	A	G	0.471	0.477	0.467	0.464	Binary	0.009	0.17	0.045	1.31	0.046	1.33	0.049	1.42	0.039	0.94	0.036	0.83	0.024	0.33	0.033	0.44	0.028	0.35	0.026	0.31	0.016	0.16	0.012	0.12	0.013	0.16	0.075	1.52	0.082	1.71	0.086	1.79	0.071	1.23
	18	Polymorphic Nucleotide	-	29615550	rs6931702	rs6931702	-	-	A	G	0.015	0.013	0.017	0.015	Binary	-0.029	0.12	0.072	0.33	-0.019	0.07	0.049	0.2	0.083	0.25	0.098	0.3	-0.104	0.3	0.03	0.07	-0.059	0.14	0.001	0	0.05	0.08	0.055	0.09	0.124	0.48	0.285	1.34	0.168	0.65	0.282	1.28	0.342	1
	19	Polymorphic Nucleotide	-	29618304	rs362540	rs362540	-	-	C	T	0.487	0.488	0.485	0.5	Binary	-0.033	0.94	-0.042	1.19	-0.039	1.03	-0.042	1.15	-0.039	0.93	-0.036	0.82	-0.021	0.26	-0.01	0.11	-0.002	0.02	0.001	0.01	-0.007	0.07	-0.004	0.04	-0.064	1.4	-0.091	2.08	-0.091	2.04	-0.098	2.24	-0.082	1.55
	20	Polymorphic Nucleotide	-	29618609	rs362538	rs362538	-	-	G	C	0.063	0.061	0.06	0.078	Binary	-0.235	8.04	-0.105	1.72	-0.088	1.29	-0.087	1.25	0.018	0.12	0.024	0.17	-0.295	5	-0.235	2.94	-0.207	2.33	-0.208	2.33	-0.032	0.13	-0.022	0.09	-0.291	5.41	-0.066	0.46	-0.074	0.53	-0.064	0.43	-0.015	0.06
	21	Polymorphic Nucleotide	-	29619829	rs1233417	rs1233417	-	-	G	A	0.272	0.273	0.276	0.251	Binary	0.134	7.58	0.065	1.89	0.043	0.97	0.039	0.84	-0.034	0.6	-0.03	0.5	0.142	3.59	0.097	1.75	0.076	1.14	0.07	0.99	-0.017	0.15	-0.01	0.08	0.147	4.4	0.048	0.66	0.023	0.25	0.019	0.19	-0.052	0.61
	22	Polymorphic Nucleotide	-	29620461	rs426595	rs426595	-	-	T	C	0.479	0.484	0.475	0.471	Binary	0.011	0.22	0.049	1.5	0.049	1.45	0.05	1.5	0.043	1.07	0.039	0.94	0.024	0.31	0.032	0.43	0.028	0.34	0.024	0.29	0.014	0.14	0.01	0.1	0.013	0.17	0.079	1.65	0.083	1.75	0.086	1.79	0.074	1.31
	23	Polymorphic Nucleotide	-	29621786	rs407161	rs407161	-	-	A	G	0.489	0.491	0.487	0.503	Binary	-0.036	1.06	-0.045	1.31	-0.042	1.15	-0.045	1.27	-0.04	0.99	-0.037	0.87	-0.021	0.28	-0.011	0.12	-0.002	0.02	0	0	-0.007	0.06	-0.003	0.02	-0.064	1.38	-0.09	2.06	-0.091	2.04	-0.097	2.23	-0.081	1.53
	24	Polymorphic Nucleotide	-	29622209	rs398616	rs398616	-	-	A	G	0.479	0.484	0.475	0.472	Binary	0.01	0.21	0.048	1.47	0.048	1.43	0.05	1.48	0.042	1.05	0.039	0.92	0.022	0.29	0.031	0.41	0.027	0.33	0.023	0.27	0.013	0.13	0.009	0.08	0.013	0.16	0.079	1.64	0.083	1.75	0.086	1.8	0.074	1.31
	25	Polymorphic Nucleotide	-	29623781	rs3094575	rs3094575	-	-	T	C	0.269	0.27	0.272	0.249	Binary	0.132	7.4	0.071	2.21	0.043	0.99	0.044	0.98	-0.026	0.41	-0.022	0.33	0.142	3.58	0.103	1.9	0.074	1.1	0.071	1.01	-0.012	0.09	-0.005	0.04	0.14	4.01	0.053	0.75	0.02	0.21	0.021	0.22	-0.046	0.51
	26	Polymorphic Nucleotide	-	29625072	rs376681	rs376681	-	-	C	T	0.472	0.479	0.467	0.464	Binary	0.013	0.26	0.049	1.51	0.05	1.54	0.053	1.61	0.042	1.05	0.039	0.94	0.032	0.45	0.042	0.61	0.037	0.5	0.035	0.45	0.025	0.27	0.022	0.23	0.011	0.15	0.073	1.48	0.081	1.67	0.084	1.73	0.068	1.14
	27	Polymorphic Nucleotide	-	29625937	rs365488	rs365488	-	-	C	T	0.506	0.506	0.508	0.492	Binary	0.036	1.05	0.043	1.25	0.042	1.15	0.046	1.3	0.04	0.96	0.037	0.88	0.027	0.36	0.018	0.21	0.009	0.09	0.007	0.07	0.015	0.15	0.013	0.13	0.064	1.37	0.086	1.92	0.089	1.98	0.097	2.2	0.077	1.4
	28	Polymorphic Nucleotide	-	29626421	rs2745411	rs2745411	-	-	A	G	0.493	0.493	0.495	0.478	Binary	0.047	1.62	0.052	1.66	0.05	1.52	0.054	1.69	0.037	0.88	0.035	0.81	0.038	0.58	0.023	0.28	0.012	0.13	0.011	0.12	0.011	0.11	0.009	0.08	0.071	1.63	0.088	1.98	0.091	2.05	0.097	2.21	0.069	1.2
	29	Polymorphic Nucleotide	-	29626451	rs417374	rs417374	-	-	A	G	0.506	0.506	0.508	0.492	Binary	0.036	1.04	0.043	1.24	0.041	1.14	0.046	1.29	0.039	0.95	0.037	0.88	0.026	0.36	0.018	0.2	0.008	0.09	0.007	0.07	0.015	0.15	0.013	0.13	0.063	1.36	0.086	1.92	0.089	1.97	0.096	2.2	0.077	1.4
	30	Polymorphic Nucleotide	-	29627827	rs453658	rs453658	-	-	C	T	0.471	0.478	0.466	0.464	Binary	0.012	0.25	0.049	1.52	0.051	1.56	0.053	1.64	0.043	1.07	0.04	0.96	0.029	0.41	0.04	0.57	0.035	0.46	0.033	0.42	0.023	0.25	0.02	0.21	0.01	0.12	0.073	1.45	0.08	1.65	0.083	1.72	0.067	1.13
	31	Polymorphic Nucleotide	-	29631655	rs8337	rs8337	-	-	G	C	0.291	0.289	0.293	0.276	Binary	0.068	2.38	0.057	1.57	0.058	1.61	0.057	1.55	0.032	0.58	0.029	0.52	0.07	1.18	0.033	0.38	0.039	0.47	0.032	0.36	0.029	0.28	0.026	0.24	0.087	1.88	0.1	2.02	0.083	1.48	0.089	1.62	0.061	0.8
	32	Polymorphic Nucleotide	-	29631931	rs2076485	rs2076485	-	-	C	T	0.233	0.232	0.228	0.266	Binary	-0.182	13.17	-0.122	5.67	-0.104	4.16	-0.101	3.88	-0.029	0.51	-0.029	0.5	-0.172	4.96	-0.112	2.22	-0.088	1.47	-0.075	1.14	0	0	-0.004	0.03	-0.228	9.29	-0.158	4.2	-0.142	3.41	-0.14	3.25	-0.064	0.83
	33	Polymorphic Nucleotide	-	29631936	rs404240	rs404240	-	-	C	T	0.083	0.091	0.078	0.09	Binary	-0.067	1.15	0.073	0.92	0.032	0.27	0.037	0.31	0.034	0.23	0.03	0.19	0.019	0.13	0.15	1.38	0.058	0.32	0.062	0.35	-0.024	0.09	-0.022	0.09	-0.139	1.86	-0.003	0.01	0.01	0.04	-0.006	0.03	0.026	0.11
	34	Polymorphic Nucleotide	-	29632147	rs2534790	rs2534790	-	-	A	C	0.232	0.232	0.228	0.266	Binary	-0.184	13.39	-0.125	5.85	-0.107	4.32	-0.104	4.04	-0.032	0.58	-0.032	0.58	-0.174	5.07	-0.115	2.3	-0.091	1.53	-0.078	1.19	-0.004	0.03	-0.007	0.06	-0.229	9.34	-0.159	4.25	-0.143	3.45	-0.142	3.3	-0.066	0.85
	35	Polymorphic Nucleotide	-	29634919	rs362536	rs362536	-	-	A	G	0.501	0.5	0.503	0.49	Binary	0.026	0.67	0.041	1.14	0.04	1.09	0.045	1.27	0.039	0.92	0.036	0.84	0.012	0.15	0.011	0.11	0.003	0.03	0.002	0.02	0.01	0.09	0.008	0.07	0.056	1.12	0.087	1.96	0.093	2.09	0.101	2.36	0.081	1.52
	36	Polymorphic Nucleotide	-	29636297	rs362513	rs362513	-	-	C	T	0.458	0.463	0.453	0.45	Binary	0.012	0.25	0.052	1.62	0.049	1.44	0.054	1.64	0.036	0.81	0.033	0.73	0.025	0.33	0.034	0.46	0.023	0.27	0.023	0.27	0.009	0.08	0.006	0.06	0.011	0.13	0.076	1.54	0.078	1.56	0.083	1.7	0.063	1.01
	37	Polymorphic Nucleotide	-	29636876	rs362533	rs362533	-	-	G	C	0.03	0.033	0.028	0.036	Binary	-0.219	3.72	-0.091	0.77	-0.129	1.22	-0.1	0.82	0.044	0.17	0.04	0.16	-0.253	2.22	-0.142	0.78	-0.154	0.83	-0.125	0.61	-0.001	0	-0.003	0.01	-0.299	3	-0.129	0.66	-0.185	1.08	-0.148	0.76	-0.042	0.1
	38	Polymorphic Nucleotide	-	29637116	rs995185	rs995185	-	-	A	T	0.267	0.268	0.269	0.244	Binary	0.145	8.7	0.07	2.12	0.053	1.32	0.044	0.97	-0.026	0.43	-0.023	0.36	0.152	4	0.097	1.72	0.083	1.29	0.071	1.01	-0.018	0.16	-0.011	0.09	0.15	4.47	0.042	0.55	0.02	0.21	0.008	0.07	-0.05	0.59
	39	Polymorphic Nucleotide	-	29637733	rs1233405	rs1233405	-	-	T	C	0.467	0.472	0.462	0.461	Binary	0.002	0.03	0.047	1.38	0.049	1.48	0.052	1.59	0.042	1.02	0.038	0.91	0.013	0.15	0.031	0.4	0.028	0.34	0.026	0.31	0.015	0.15	0.011	0.11	0.001	0.01	0.073	1.47	0.083	1.74	0.087	1.84	0.071	1.22
	40	Polymorphic Nucleotide	-	29638434	rs362531	rs362531	-	-	T	C	0.018	0.016	0.021	0.018	Binary	-0.047	0.24	0.038	0.17	-0.042	0.19	0.019	0.07	0.058	0.19	0.083	0.28	-0.103	0.33	0.002	0.01	-0.066	0.18	-0.018	0.04	0.035	0.06	0.074	0.14	0.132	0.57	0.284	1.47	0.17	0.71	0.278	1.38	0.348	1.21
	41	Polymorphic Nucleotide	-	29638607	rs362512	rs362512	-	-	C	T	0.5	0.502	0.497	0.51	Binary	-0.02	0.46	-0.035	0.88	-0.034	0.84	-0.039	1.01	-0.035	0.78	-0.032	0.7	-0.003	0.03	-0.001	0.01	0.007	0.07	0.008	0.08	-0.002	0.02	0	0	-0.052	0.99	-0.083	1.8	-0.089	1.93	-0.098	2.2	-0.08	1.45
	42	Polymorphic Nucleotide	-	29638847	rs362529	rs362529	-	-	A	G	0.181	0.174	0.187	0.152	Binary	0.246	17.32	0.048	0.91	0.03	0.45	0.01	0.12	0.014	0.15	0.018	0.2	0.177	3.9	0.037	0.34	0.021	0.17	0	0	-0.004	0.02	0.002	0.01	0.309	12.63	0.043	0.45	0.014	0.12	-0.017	0.13	0.003	0.02
	43	Polymorphic Nucleotide	-	29639797	rs362527	rs362527	-	-	C	T	0.049	0.046	0.052	0.056	Binary	-0.141	2.5	-0.189	3.77	-0.135	2.09	-0.137	2.11	0.018	0.12	0.013	0.08	-0.267	3.21	-0.337	4.56	-0.245	2.53	-0.256	2.68	-0.18	1.26	-0.189	1.35	-0.096	0.75	-0.152	1.35	-0.076	0.49	-0.084	0.55	0.105	0.62
	44	Polymorphic Nucleotide	-	29640718	rs2523447	rs2523447	-	-	A	G	0.039	0.037	0.041	0.047	Binary	-0.189	3.51	-0.141	1.97	-0.133	1.79	-0.127	1.62	0.033	0.22	0.027	0.18	-0.27	2.81	-0.261	2.51	-0.228	1.97	-0.228	1.93	-0.157	0.93	-0.165	0.99	-0.151	1.28	-0.076	0.44	-0.067	0.38	-0.063	0.34	0.133	0.79
	45	Polymorphic Nucleotide	-	29641274	rs388234	rs388234	-	-	G	A	0.39	0.385	0.391	0.376	Binary	0.073	3.2	0.018	0.36	0.021	0.42	0.014	0.26	-0.012	0.19	-0.011	0.17	0.076	1.54	0.036	0.49	0.056	0.85	0.046	0.64	-0.011	0.1	-0.01	0.09	0.065	1.37	-0.01	0.11	-0.007	0.07	-0.016	0.18	-0.038	0.48
	46	Polymorphic Nucleotide	-	29641849	rs3094577	rs3094577	-	-	A	G	0.386	0.385	0.391	0.363	Binary	0.084	4.03	0.063	2.18	0.065	2.19	0.069	2.38	0.055	1.35	0.053	1.27	0.051	0.82	0.023	0.27	0.024	0.27	0.022	0.24	0.042	0.46	0.038	0.41	0.129	4.27	0.114	2.92	0.103	2.41	0.115	2.8	0.094	1.66
	47	Polymorphic Nucleotide	-	29643196	rs12525160	rs12525160	-	-	A	G	0.177	0.176	0.179	0.165	Binary	0.101	3.65	-0.054	1.15	-0.063	1.39	-0.081	2.01	-0.024	0.28	-0.021	0.23	0.098	1.54	-0.006	0.05	0.009	0.06	-0.007	0.05	0.053	0.39	0.055	0.41	0.112	2.27	-0.064	0.84	-0.091	1.33	-0.115	1.88	-0.072	0.68
	48	Polymorphic Nucleotide	-	29645203	rs1235162	rs1235162	-	-	C	T	0.087	0.094	0.081	0.094	Binary	-0.069	1.27	0.068	0.85	0.022	0.17	0.03	0.25	0.024	0.15	0.019	0.12	0	0	0.13	1.13	0.032	0.16	0.038	0.19	-0.07	0.31	-0.071	0.32	-0.124	1.64	0.01	0.05	0.016	0.08	0.008	0.03	0.047	0.21
	49	Polymorphic Nucleotide	-	29645954	rs1233400	rs1233400	-	-	T	C	0.159	0.161	0.154	0.15	Binary	0.086	2.45	0.178	7.86	0.163	6.68	0.171	7.09	-0.009	0.09	-0.008	0.08	0.16	3.08	0.235	5.59	0.209	4.44	0.212	4.44	0.022	0.15	0.024	0.17	0.017	0.15	0.107	1.6	0.103	1.52	0.118	1.8	-0.076	0.77
	50	Polymorphic Nucleotide	-	29646382	rs1003582	rs1003582	-	-	G	C	0.484	0.489	0.487	0.468	Binary	0.059	2.32	0.078	3.29	0.07	2.57	0.074	2.8	0.055	1.5	0.052	1.39	0.042	0.66	0.046	0.69	0.024	0.28	0.02	0.22	0.018	0.18	0.015	0.15	0.094	2.6	0.125	3.62	0.116	3.06	0.127	3.48	0.103	2.14
	51	Polymorphic Nucleotide	-	29647461	rs1233399	rs1233399	-	-	T	C	0.201	0.2	0.198	0.198	Binary	0.027	0.5	0.101	3.5	0.098	3.27	0.103	3.5	0	0	0	0	0.057	0.74	0.108	1.8	0.108	1.76	0.107	1.68	-0.03	0.25	-0.03	0.26	-0.016	0.16	0.061	0.81	0.067	0.93	0.077	1.11	-0.023	0.19
	52	Polymorphic Nucleotide	-	29647893	rs3025651	rs3025651	-	-	C	A	0.033	0.037	0.03	0.04	Binary	-0.251	5.27	-0.137	1.56	-0.157	1.81	-0.141	1.48	0.031	0.12	0.03	0.11	-0.256	2.51	-0.14	0.85	-0.128	0.7	-0.121	0.63	0.027	0.06	0.027	0.06	-0.329	3.96	-0.164	1.04	-0.194	1.29	-0.17	1.01	-0.037	0.09
	53	Polymorphic Nucleotide	-	29648183	rs1003581	rs1003581	-	-	T	C	0.187	0.183	0.19	0.176	Binary	0.086	2.86	-0.086	2.44	-0.084	2.24	-0.101	2.97	-0.036	0.47	-0.033	0.42	0.064	0.84	-0.06	0.68	-0.034	0.3	-0.049	0.48	0.016	0.1	0.018	0.11	0.104	2.07	-0.094	1.51	-0.101	1.62	-0.126	2.22	-0.076	0.74
	54	Polymorphic Nucleotide	-	29648501	rs982558	rs982558	-	-	T	C	0.125	0.125	0.122	0.155	Binary	-0.255	17.06	-0.185	8.27	-0.165	6.68	-0.163	6.35	-0.083	1.71	-0.079	1.6	-0.229	5.6	-0.158	2.69	-0.146	2.29	-0.12	1.65	-0.013	0.09	-0.008	0.05	-0.309	11.36	-0.226	5.51	-0.204	4.59	-0.21	4.66	-0.128	1.74
	55	Polymorphic Nucleotide	-	29650926	rs3025650	rs3025650	-	-	G	A	0.037	0.04	0.035	0.044	Binary	-0.217	4.37	-0.118	1.32	-0.131	1.46	-0.119	1.23	0.042	0.18	0.047	0.21	-0.235	2.29	-0.118	0.69	-0.109	0.58	-0.099	0.5	0.055	0.15	0.062	0.17	-0.258	2.86	-0.121	0.72	-0.132	0.79	-0.121	0.67	0.004	0.01
	56	Polymorphic Nucleotide	-	29651625	rs362525	rs362525	-	-	C	A	0.179	0.178	0.181	0.167	Binary	0.095	3.32	-0.057	1.23	-0.065	1.45	-0.083	2.08	-0.024	0.27	-0.021	0.24	0.092	1.41	-0.009	0.07	0.008	0.06	-0.008	0.06	0.056	0.43	0.058	0.45	0.109	2.2	-0.062	0.8	-0.088	1.27	-0.112	1.82	-0.066	0.61
	57	Polymorphic Nucleotide	-	29652530	rs12528017	rs12528017	-	-	C	A	0.093	0.095	0.098	0.061	Binary	0.512	39.58	0.07	0.98	0.055	0.67	0.012	0.11	0.01	0.06	0.02	0.13	0.545	17.39	0.207	2.64	0.208	2.48	0.178	1.87	0.17	1.11	0.18	1.21	0.587	25.21	0.05	0.38	0.015	0.09	-0.044	0.3	-0.028	0.12
	58	Polymorphic Nucleotide	-	29652804	rs3117073	rs3117073	-	-	G	A	0.287	0.287	0.287	0.271	Binary	0.069	2.48	0.069	2.15	0.07	2.16	0.067	1.96	0.051	1.1	0.048	1.01	0.072	1.23	0.047	0.6	0.055	0.72	0.047	0.57	0.05	0.54	0.046	0.48	0.079	1.63	0.095	1.86	0.075	1.27	0.08	1.36	0.061	0.78
	59	Polymorphic Nucleotide	-	29653187	rs362522	rs362522	-	-	A	G	0.197	0.195	0.189	0.244	Binary	-0.283	29.94	-0.184	11.46	-0.171	9.81	-0.165	8.97	-0.076	1.93	-0.075	1.87	-0.279	11.33	-0.183	4.71	-0.164	3.72	-0.145	2.95	-0.009	0.07	-0.008	0.06	-0.345	20.09	-0.218	7.23	-0.21	6.63	-0.205	6.17	-0.126	2.22
	60	Polymorphic Nucleotide	-	29653694	rs1233397	rs1233397	-	-	C	T	0.263	0.263	0.264	0.222	Binary	0.257	25.15	0.126	5.77	0.123	5.35	0.115	4.63	-0.016	0.21	-0.012	0.15	0.298	13.17	0.195	5.45	0.189	4.96	0.181	4.49	0.021	0.18	0.027	0.23	0.254	11.62	0.072	1.15	0.073	1.16	0.06	0.85	-0.067	0.81
	61	Polymorphic Nucleotide	-	29654778	rs1233396	rs1233396	-	-	T	C	0.1	0.107	0.096	0.107	Binary	-0.061	1.15	0.067	0.96	0.028	0.27	0.035	0.34	0.051	0.41	0.048	0.39	0	0	0.111	1.03	0.039	0.22	0.035	0.19	-0.027	0.11	-0.026	0.11	-0.093	1.17	0.048	0.34	0.05	0.32	0.051	0.33	0.102	0.61
	62	Polymorphic Nucleotide	-	29656068	rs926552	rs926552	-	-	T	C	0.1	0.107	0.096	0.108	Binary	-0.059	1.09	0.069	1	0.031	0.3	0.037	0.37	0.054	0.45	0.052	0.43	-0.001	0.01	0.109	1	0.036	0.21	0.032	0.18	-0.031	0.13	-0.029	0.12	-0.095	1.2	0.046	0.32	0.047	0.3	0.049	0.31	0.099	0.58
	63	Polymorphic Nucleotide	-	29656754	rs6936331	rs6936331	-	-	T	C	0.035	0.031	0.033	0.045	Binary	-0.279	6.9	-0.165	2.42	-0.154	2.11	-0.15	2	-0.084	0.7	-0.086	0.72	-0.325	3.5	-0.207	1.5	-0.181	1.17	-0.178	1.12	-0.034	0.12	-0.04	0.14	-0.359	5.1	-0.222	1.94	-0.215	1.8	-0.212	1.73	-0.19	1.24
	64	Polymorphic Nucleotide	-	29657422	rs12530421	rs12530421	-	-	C	A	0.098	0.097	0.105	0.068	Binary	0.457	33.82	-0.001	0.01	0.002	0.02	-0.038	0.41	-0.042	0.33	-0.033	0.24	0.447	12.58	0.08	0.64	0.096	0.78	0.067	0.46	0.026	0.11	0.036	0.15	0.55	23.68	0.001	0	0.001	0.01	-0.055	0.42	-0.027	0.12
	65	Polymorphic Nucleotide	-	29657632	rs1233393	rs1233393	-	-	C	G	0.086	0.094	0.081	0.094	Binary	-0.072	1.34	0.065	0.81	0.021	0.16	0.027	0.21	0.019	0.12	0.014	0.08	-0.002	0.01	0.127	1.09	0.029	0.14	0.033	0.16	-0.076	0.35	-0.078	0.36	-0.121	1.57	0.016	0.09	0.025	0.13	0.014	0.06	0.058	0.26
	66	Polymorphic Nucleotide	-	29658597	rs1233391	rs1233391	-	-	G	A	0.245	0.243	0.248	0.205	Binary	0.264	25.26	0.113	4.49	0.107	3.96	0.096	3.23	-0.022	0.31	-0.016	0.21	0.305	13.09	0.185	4.72	0.176	4.17	0.164	3.61	0.018	0.14	0.026	0.21	0.269	12.3	0.057	0.8	0.06	0.83	0.042	0.49	-0.073	0.89
	67	Polymorphic Nucleotide	-	29661706	rs1233388	rs1233388	-	-	C	T	0.246	0.245	0.249	0.206	Binary	0.269	26.19	0.117	4.8	0.112	4.36	0.102	3.55	-0.013	0.17	-0.008	0.1	0.309	13.46	0.19	4.96	0.183	4.45	0.171	3.85	0.028	0.24	0.036	0.32	0.272	12.66	0.06	0.85	0.064	0.92	0.046	0.56	-0.066	0.77
	68	Polymorphic Nucleotide	-	29664738	rs362521	rs362521	-	-	A	G	0.09	0.092	0.096	0.06	Binary	0.501	37.31	0.053	0.65	0.032	0.32	-0.011	0.09	-0.037	0.26	-0.027	0.18	0.533	16.39	0.185	2.17	0.179	1.9	0.149	1.39	0.105	0.54	0.116	0.62	0.588	24.98	0.054	0.42	0.014	0.08	-0.045	0.31	-0.037	0.16
	69	Polymorphic Nucleotide	-	29666343	rs362520	rs362520	-	-	C	T	0.029	0.032	0.026	0.036	Binary	-0.229	4.05	-0.104	0.93	-0.131	1.22	-0.103	0.84	0.07	0.28	0.064	0.25	-0.255	2.26	-0.144	0.79	-0.13	0.64	-0.113	0.52	0.08	0.19	0.074	0.17	-0.309	3.23	-0.141	0.75	-0.189	1.12	-0.149	0.76	-0.02	0.04
	70	Polymorphic Nucleotide	-	29671046	rs17508548	rs17508548	-	-	G	T	0.149	0.147	0.155	0.119	Binary	0.285	20.23	0.025	0.35	0.024	0.32	0.005	0.06	-0.004	0.03	0.001	0.01	0.253	6.5	0.051	0.48	0.069	0.68	0.054	0.49	0.018	0.09	0.02	0.1	0.355	14.86	0.045	0.44	0.04	0.36	0.01	0.08	0.011	0.06
	71	Polymorphic Nucleotide	-	29673266	rs9468559	rs9468559	-	-	C	A	0.023	0.017	0.028	0.015	Binary	0.556	12	-0.064	0.36	-0.039	0.18	-0.056	0.27	0.097	0.27	0.102	0.28	0.219	0.94	-0.274	1.29	-0.355	1.72	-0.384	1.93	0.032	0.04	0.041	0.06	0.759	11.77	-0.03	0.1	0.003	0.01	-0.008	0.02	0.083	0.14
	72	Polymorphic Nucleotide	-	29674348	rs3095273	rs3095273	-	-	T	C	0.301	0.303	0.301	0.285	Binary	0.072	2.77	0.085	3.06	0.087	3.16	0.086	3.03	0.058	1.35	0.055	1.22	0.073	1.29	0.059	0.83	0.068	0.99	0.062	0.85	0.05	0.54	0.044	0.45	0.077	1.62	0.11	2.38	0.089	1.68	0.097	1.89	0.069	0.94
	73	Polymorphic Nucleotide	-	29674821	rs3025646	rs3025646	-	-	G	A	0.099	0.099	0.105	0.067	Binary	0.479	37.2	0.022	0.23	0.028	0.29	-0.013	0.11	0.001	0.01	0.009	0.06	0.493	15.25	0.133	1.35	0.156	1.64	0.127	1.16	0.14	0.87	0.147	0.93	0.546	23.47	-0.01	0.06	-0.011	0.07	-0.07	0.57	-0.053	0.27
	74	Polymorphic Nucleotide	-	29675617	rs362518	rs362518	-	-	G	A	0.148	0.147	0.155	0.119	Binary	0.284	20.06	0.023	0.31	0.022	0.29	0.003	0.03	-0.009	0.07	-0.004	0.03	0.251	6.42	0.049	0.45	0.066	0.65	0.052	0.46	0.013	0.06	0.016	0.08	0.355	14.83	0.043	0.43	0.039	0.35	0.009	0.06	0.009	0.04
	75	Polymorphic Nucleotide	-	29677024	rs362517	rs362517	-	-	T	C	0.047	0.047	0.047	0.05	Binary	-0.088	1.15	0.024	0.19	0.007	0.05	0.024	0.18	-0.056	0.28	-0.057	0.29	-0.144	1.17	-0.05	0.27	-0.043	0.21	-0.029	0.13	-0.174	0.68	-0.182	0.73	-0.055	0.35	0.111	0.81	0.085	0.55	0.107	0.74	0.063	0.2
	76	Polymorphic Nucleotide	-	29677934	rs3025643	rs3025643	-	-	T	C	0.335	0.338	0.335	0.319	Binary	0.055	1.83	0.071	2.38	0.072	2.4	0.075	2.5	0.053	1.25	0.05	1.12	0.05	0.78	0.043	0.57	0.046	0.6	0.044	0.55	0.034	0.34	0.029	0.28	0.071	1.47	0.109	2.5	0.093	1.89	0.104	2.22	0.088	1.44
	77	Polymorphic Nucleotide	-	29678295	rs3025642	rs3025642	-	-	T	C	0.045	0.045	0.045	0.047	Binary	-0.068	0.77	0.052	0.49	0.036	0.29	0.052	0.46	-0.004	0.02	-0.006	0.02	-0.118	0.85	-0.015	0.07	-0.009	0.04	0.005	0.02	-0.115	0.36	-0.125	0.4	-0.04	0.23	0.137	1.06	0.114	0.79	0.135	0.99	0.129	0.43
	78	Polymorphic Nucleotide	-	29678644	rs3025640	rs3025640	-	-	A	G	0.048	0.044	0.051	0.056	Binary	-0.156	2.99	-0.21	4.55	-0.153	2.58	-0.156	2.62	0.01	0.07	0.005	0.03	-0.293	3.75	-0.368	5.32	-0.276	3.07	-0.288	3.25	-0.206	1.53	-0.213	1.6	-0.108	0.9	-0.172	1.66	-0.088	0.6	-0.097	0.67	0.101	0.59
	79	Polymorphic Nucleotide	-	29678820	rs2267633	rs2267633	-	-	G	A	0.148	0.147	0.155	0.119	Binary	0.283	20	0.023	0.31	0.022	0.28	0.003	0.03	-0.009	0.07	-0.004	0.03	0.251	6.42	0.049	0.45	0.066	0.65	0.052	0.46	0.013	0.06	0.016	0.08	0.355	14.83	0.043	0.43	0.039	0.35	0.009	0.06	0.009	0.04
	80	Polymorphic Nucleotide	-	29679588	rs10946999	rs10946999	-	-	T	G	0.101	0.099	0.099	0.121	Binary	-0.203	9.2	-0.139	4.2	-0.117	3.09	-0.116	2.96	-0.032	0.38	-0.029	0.34	-0.18	3.06	-0.114	1.35	-0.1	1.08	-0.071	0.65	0.033	0.21	0.037	0.25	-0.239	5.99	-0.161	2.62	-0.134	1.94	-0.14	2.04	-0.037	0.27
	81	Polymorphic Nucleotide	-	29682610	rs740884	rs740884	-	-	T	C	0.052	0.047	0.055	0.06	Binary	-0.161	3.3	-0.214	4.95	-0.162	2.97	-0.163	2.95	0.002	0.01	-0.003	0.02	-0.293	3.96	-0.365	5.53	-0.278	3.27	-0.287	3.39	-0.208	1.61	-0.217	1.71	-0.104	0.9	-0.166	1.64	-0.091	0.65	-0.096	0.69	0.097	0.58
	82	Polymorphic Nucleotide	-	29684177	rs29261	rs29261	-	-	C	T	0.089	0.087	0.091	0.099	Binary	-0.125	3.3	-0.06	0.95	-0.057	0.86	-0.048	0.67	0.01	0.08	0.006	0.04	-0.194	3.09	-0.154	1.97	-0.117	1.23	-0.114	1.17	-0.145	1.13	-0.153	1.23	-0.084	0.94	0.015	0.1	0.014	0.09	0.025	0.17	0.117	0.88
	83	Polymorphic Nucleotide	-	29684372	rs29230	rs29230	-	-	C	T	0.19	0.188	0.199	0.168	Binary	0.179	10.49	-0.026	0.44	-0.021	0.31	-0.036	0.63	0.01	0.1	0.011	0.11	0.128	2.48	-0.038	0.38	-0.007	0.05	-0.02	0.17	-0.041	0.3	-0.042	0.31	0.25	9.52	0.008	0.07	0.011	0.1	-0.013	0.11	0.059	0.5
	84	Polymorphic Nucleotide	-	29684571	rs29262	rs29262	-	-	C	T	0.089	0.087	0.091	0.099	Binary	-0.124	3.28	-0.06	0.94	-0.057	0.85	-0.048	0.66	0.011	0.09	0.007	0.05	-0.193	3.07	-0.153	1.94	-0.116	1.21	-0.113	1.15	-0.143	1.11	-0.151	1.2	-0.084	0.94	0.014	0.1	0.014	0.09	0.025	0.17	0.116	0.88
	85	Polymorphic Nucleotide	-	29685596	rs29258	rs29258	-	-	A	G	0.089	0.087	0.091	0.099	Binary	-0.124	3.28	-0.06	0.94	-0.057	0.85	-0.048	0.66	0.011	0.09	0.007	0.05	-0.193	3.07	-0.153	1.94	-0.116	1.21	-0.113	1.15	-0.143	1.11	-0.151	1.2	-0.084	0.94	0.014	0.1	0.014	0.09	0.025	0.17	0.116	0.88
	86	Polymorphic Nucleotide	-	29686009	rs29257	rs29257	-	-	C	T	0.089	0.087	0.091	0.099	Binary	-0.124	3.28	-0.06	0.94	-0.057	0.85	-0.048	0.66	0.012	0.09	0.007	0.05	-0.193	3.07	-0.153	1.94	-0.116	1.21	-0.113	1.15	-0.142	1.11	-0.151	1.2	-0.084	0.94	0.014	0.1	0.014	0.09	0.025	0.17	0.116	0.88
	87	Polymorphic Nucleotide	-	29687523	rs29255	rs29255	-	-	G	T	0.093	0.095	0.099	0.061	Binary	0.515	40.43	0.075	1.1	0.061	0.77	0.018	0.17	0.02	0.13	0.029	0.2	0.55	17.84	0.213	2.79	0.215	2.64	0.185	2.01	0.182	1.23	0.191	1.32	0.588	25.63	0.052	0.41	0.019	0.11	-0.04	0.27	-0.023	0.1
	88	Polymorphic Nucleotide	-	29688415	rs29253	rs29253	-	-	C	T	0.089	0.088	0.091	0.099	Binary	-0.125	3.33	-0.061	0.96	-0.058	0.87	-0.049	0.68	0.01	0.08	0.006	0.04	-0.194	3.08	-0.154	1.96	-0.116	1.22	-0.113	1.15	-0.142	1.1	-0.15	1.2	-0.085	0.96	0.013	0.09	0.013	0.09	0.024	0.16	0.115	0.86
	89	Polymorphic Nucleotide	-	29688567	rs29227	rs29227	-	-	A	C	0.089	0.087	0.091	0.099	Binary	-0.125	3.3	-0.06	0.95	-0.057	0.86	-0.048	0.67	0.011	0.08	0.006	0.05	-0.194	3.07	-0.153	1.95	-0.116	1.21	-0.113	1.15	-0.143	1.11	-0.151	1.21	-0.085	0.95	0.014	0.09	0.014	0.09	0.024	0.17	0.116	0.87
	90	Polymorphic Nucleotide	-	29690191	rs2267634	rs2267634	-	-	C	G	0.008	0.005	0.009	0.008	Binary	-0.061	0.21	-0.458	3.45	-0.251	1.2	-0.262	1.26	-0.04	0.08	-0.043	0.09	-0.57	2.02	-1.015	5.17	-0.841	3.25	-0.863	3.32	-0.812	1.97	-0.822	1.99	0.061	0.14	-0.404	1.59	-0.068	0.14	-0.099	0.21	0.136	0.21
	91	Polymorphic Nucleotide	-	29690279	rs3025632	rs3025632	-	-	A	G	0.042	0.041	0.044	0.049	Binary	-0.154	2.65	-0.145	2.19	-0.12	1.6	-0.12	1.58	0.04	0.29	0.034	0.24	-0.233	2.34	-0.247	2.47	-0.183	1.48	-0.192	1.56	-0.125	0.7	-0.133	0.76	-0.108	0.83	-0.086	0.55	-0.06	0.34	-0.062	0.35	0.135	0.85
	92	Polymorphic Nucleotide	-	29693362	rs16867690	rs16867690	-	-	T	C	0.089	0.087	0.091	0.099	Binary	-0.124	3.26	-0.059	0.93	-0.056	0.85	-0.047	0.66	0.012	0.09	0.008	0.06	-0.193	3.06	-0.153	1.94	-0.115	1.21	-0.112	1.15	-0.142	1.11	-0.15	1.2	-0.084	0.94	0.014	0.1	0.014	0.09	0.025	0.17	0.116	0.88
	93	Polymorphic Nucleotide	-	29695853	rs6919973	rs6919973	-	-	T	C	0.089	0.087	0.091	0.099	Binary	-0.125	3.33	-0.061	0.97	-0.058	0.88	-0.049	0.69	0.01	0.07	0.005	0.04	-0.196	3.13	-0.155	1.99	-0.118	1.25	-0.115	1.19	-0.145	1.14	-0.154	1.24	-0.085	0.96	0.013	0.09	0.013	0.09	0.024	0.16	0.115	0.86
	94	Polymorphic Nucleotide	-	29696523	rs29223	rs29223	-	-	G	T	0.089	0.087	0.091	0.099	Binary	-0.124	3.28	-0.06	0.95	-0.057	0.86	-0.048	0.67	0.011	0.08	0.007	0.05	-0.195	3.1	-0.155	1.98	-0.118	1.24	-0.114	1.18	-0.145	1.14	-0.153	1.23	-0.084	0.95	0.014	0.1	0.014	0.09	0.025	0.17	0.116	0.88
	95	Polymorphic Nucleotide	-	29697103	rs29221	rs29221	-	-	C	G	0.199	0.197	0.192	0.246	Binary	-0.278	28.9	-0.184	11.53	-0.167	9.43	-0.163	8.77	-0.072	1.78	-0.071	1.74	-0.283	11.62	-0.192	5.12	-0.167	3.86	-0.15	3.15	-0.015	0.12	-0.014	0.11	-0.333	18.77	-0.213	6.91	-0.2	6.11	-0.197	5.76	-0.117	1.95
	96	Polymorphic Nucleotide	-	29697645	rs29220	rs29220	-	-	C	G	0.229	0.219	0.229	0.268	Binary	-0.217	19.15	-0.184	12.34	-0.168	10.03	-0.166	9.67	-0.07	1.75	-0.069	1.67	-0.263	10.73	-0.208	6.31	-0.189	5.04	-0.176	4.36	-0.021	0.17	-0.018	0.14	-0.224	9.64	-0.188	6.05	-0.175	5.14	-0.176	5.06	-0.097	1.48
	97	Polymorphic Nucleotide	-	29698694	rs3828923	rs3828923	-	-	A	G	0.088	0.088	0.094	0.056	Binary	0.546	42.34	0.062	0.79	0.056	0.64	-0.005	0.04	-0.032	0.22	-0.022	0.14	0.573	18.07	0.194	2.27	0.201	2.22	0.152	1.4	0.106	0.55	0.116	0.62	0.632	27.69	0.051	0.38	0.028	0.17	-0.052	0.36	-0.049	0.22
	98	Polymorphic Nucleotide	-	29700410	rs2267635	rs2267635	-	-	C	T	0.094	0.095	0.099	0.061	Binary	0.517	40.69	0.075	1.1	0.062	0.79	0.019	0.17	0.021	0.14	0.03	0.21	0.552	17.96	0.214	2.82	0.217	2.68	0.187	2.05	0.186	1.27	0.195	1.36	0.591	25.89	0.054	0.42	0.021	0.13	-0.038	0.25	-0.018	0.07
	99	Polymorphic Nucleotide	-	29701767	rs715044	rs715044	-	-	A	C	0.094	0.095	0.099	0.061	Binary	0.518	40.82	0.076	1.12	0.063	0.81	0.02	0.18	0.023	0.15	0.032	0.22	0.552	17.99	0.215	2.83	0.218	2.69	0.188	2.05	0.187	1.28	0.195	1.37	0.592	26.02	0.056	0.44	0.023	0.15	-0.036	0.23	-0.014	0.06
	100	Polymorphic Nucleotide	-	29706098	rs2021749	rs2021749	-	-	T	C	0.089	0.088	0.091	0.099	Binary	-0.126	3.38	-0.062	0.99	-0.059	0.9	-0.05	0.7	0.009	0.07	0.005	0.04	-0.193	3.04	-0.152	1.92	-0.115	1.2	-0.112	1.14	-0.14	1.08	-0.149	1.17	-0.091	1.05	0.007	0.05	0.008	0.05	0.018	0.12	0.107	0.78
	101	Polymorphic Nucleotide	-	29707081	rs29243	rs29243	-	-	T	C	0.009	0.009	0.009	0.01	Binary	-0.193	1.07	-0.158	0.72	-0.113	0.47	-0.143	0.59	0.026	0.06	0.041	0.11	-0.229	0.68	-0.107	0.24	-0.086	0.18	-0.098	0.2	-0.033	0.05	-0.001	0	-0.069	0.17	-0.001	0	0.094	0.23	0.042	0.08	0.147	0.29
	102	Polymorphic Nucleotide	-	29715408	rs29218	rs29218	-	-	C	T	0.224	0.236	0.225	0.206	Binary	0.155	9.42	0.038	0.72	0.019	0.27	-0.004	0.04	0.022	0.17	0.028	0.23	0.241	8.68	0.177	3.93	0.151	2.71	0.138	2.27	0.204	1.79	0.221	2.03	0.16	4.93	-0.01	0.09	-0.025	0.24	-0.064	0.79	-0.01	0.05
	103	Polymorphic Nucleotide	-	29715455	rs29240	rs29240	-	-	C	T	0.027	0.025	0.026	0.038	Binary	-0.366	9.43	-0.234	3.84	-0.229	3.57	-0.246	3.82	-0.025	0.09	-0.032	0.11	-0.522	7.19	-0.4	4.14	-0.385	3.69	-0.391	3.62	-0.079	0.17	-0.079	0.17	-0.396	5.13	-0.256	2.14	-0.253	2.05	-0.288	2.4	-0.286	1.02
	104	Polymorphic Nucleotide	-	29715726	rs3025623	rs3025623	-	-	T	C	0.027	0.025	0.026	0.038	Binary	-0.365	9.41	-0.234	3.83	-0.228	3.56	-0.245	3.81	-0.024	0.08	-0.031	0.11	-0.521	7.19	-0.4	4.14	-0.384	3.69	-0.391	3.62	-0.079	0.17	-0.079	0.17	-0.396	5.13	-0.256	2.14	-0.253	2.05	-0.288	2.4	-0.287	1.03
	105	Polymorphic Nucleotide	-	29716673	rs1233374	rs1233374	-	-	G	A	0.088	0.087	0.088	0.097	Binary	-0.113	2.79	-0.064	1.04	-0.054	0.8	-0.061	0.93	-0.009	0.06	-0.008	0.05	-0.152	2.04	-0.128	1.43	-0.088	0.79	-0.093	0.85	-0.118	0.65	-0.116	0.63	-0.112	1.46	-0.037	0.28	-0.02	0.14	-0.033	0.24	0.012	0.05
	106	Polymorphic Nucleotide	-	29718968	rs29273	rs29273	-	-	G	C	0.193	0.195	0.193	0.187	Binary	0.053	1.35	-0.012	0.17	-0.011	0.15	-0.008	0.1	-0.015	0.15	-0.008	0.08	0.038	0.43	-0.042	0.43	-0.034	0.33	-0.036	0.34	-0.041	0.29	-0.032	0.22	0.043	0.57	-0.008	0.07	-0.024	0.24	-0.017	0.16	-0.012	0.08
	107	Polymorphic Nucleotide	-	29719208	rs29233	rs29233	-	-	G	C	0.052	0.054	0.051	0.054	Binary	-0.066	0.83	0.056	0.61	0.047	0.46	0.062	0.66	0.064	0.19	0.055	0.16	-0.074	0.5	0.033	0.18	0.047	0.25	0.061	0.35	0.138	0.27	0.132	0.26	-0.061	0.43	0.109	0.85	0.094	0.67	0.108	0.8	0.07	0.14
	108	Polymorphic Nucleotide	-	29719410	rs29232	rs29232	-	-	A	G	0.391	0.394	0.395	0.378	Binary	0.086	4.24	-0.083	3.37	-0.072	2.6	-0.09	3.58	-0.023	0.35	-0.016	0.22	0.112	2.84	-0.018	0.2	-0.012	0.13	-0.016	0.17	0.069	0.83	0.081	1.04	0.091	2.38	-0.11	2.73	-0.107	2.53	-0.136	3.65	-0.064	0.84
	109	Polymorphic Nucleotide	-	29719864	rs3131854	rs3131854	-	-	A	G	0.172	0.165	0.171	0.213	Binary	-0.28	26.65	-0.184	10.02	-0.17	8.42	-0.163	7.67	-0.071	0.71	-0.076	0.78	-0.337	14.18	-0.268	7.98	-0.249	6.7	-0.246	6.42	-0.11	0.65	-0.116	0.7	-0.272	11.8	-0.118	2.19	-0.097	1.57	-0.089	1.34	0.027	0.13
	110	Polymorphic Nucleotide	-	29723772	rs16895214	rs16895214	-	-	G	T	0.005	0.006	0.004	0.007	Binary	-0.456	3	-0.392	2.12	-0.366	1.88	-0.438	2.28	-0.282	0.71	-0.258	0.63	-0.305	0.8	-0.199	0.42	-0.229	0.49	-0.294	0.64	-0.466	0.76	-0.383	0.58	-0.569	2.11	-0.456	1.31	-0.379	0.99	-0.468	1.22	-0.399	0.66
	111	Polymorphic Nucleotide	-	29723801	rs3129073	rs3129073	-	-	C	T	0.22	0.231	0.22	0.199	Binary	0.17	11.04	0.045	0.91	0.024	0.37	0.001	0.02	0.013	0.1	0.017	0.12	0.254	9.38	0.188	4.28	0.157	2.84	0.145	2.41	0.203	1.68	0.215	1.84	0.175	5.68	-0.008	0.07	-0.023	0.22	-0.063	0.76	-0.03	0.15
	112	Polymorphic Nucleotide	-	29724586	rs439812	rs439812	-	-	G	A	0.263	0.266	0.257	0.232	Binary	0.138	7.99	0.238	19.06	0.228	17.28	0.245	19.27	0.044	0.61	0.037	0.48	0.187	5.64	0.271	9.82	0.263	8.99	0.268	9.06	0.009	0.06	-0.005	0.03	0.106	2.55	0.201	6.51	0.192	5.95	0.226	7.65	0.035	0.28
	113	Polymorphic Nucleotide	-	29725379	rs29270	rs29270	-	-	G	A	0.056	0.046	0.063	0.052	Binary	0.1	1.54	-0.173	3.44	-0.153	2.64	-0.179	3.38	-0.022	0.13	-0.016	0.1	-0.103	0.72	-0.338	4.53	-0.301	3.47	-0.333	4.06	-0.179	0.99	-0.173	0.94	0.213	2.93	-0.129	1.19	-0.1	0.78	-0.127	1.09	0.049	0.2
	114	Polymorphic Nucleotide	-	29725726	rs29269	rs29269	-	-	A	G	0.193	0.196	0.194	0.187	Binary	0.052	1.32	-0.012	0.16	-0.01	0.14	-0.007	0.09	-0.013	0.14	-0.007	0.07	0.038	0.43	-0.04	0.41	-0.032	0.31	-0.034	0.32	-0.038	0.27	-0.03	0.2	0.042	0.55	-0.008	0.07	-0.023	0.23	-0.017	0.15	-0.011	0.07
	115	Polymorphic Nucleotide	-	29726345	rs29272	rs29272	-	-	A	C	0.037	0.035	0.037	0.048	Binary	-0.292	7.89	-0.178	2.96	-0.174	2.71	-0.189	2.98	0.017	0.07	0.008	0.03	-0.429	6.35	-0.332	3.68	-0.302	2.94	-0.31	2.94	-0.047	0.12	-0.061	0.16	-0.296	3.92	-0.167	1.33	-0.183	1.5	-0.207	1.74	-0.21	0.84
	116	Polymorphic Nucleotide	-	29726504	rs29231	rs29231	-	-	A	G	0.196	0.199	0.196	0.191	Binary	0.044	1.05	-0.013	0.19	-0.012	0.17	-0.008	0.11	-0.008	0.08	-0.001	0.01	0.038	0.42	-0.037	0.37	-0.028	0.26	-0.03	0.27	-0.027	0.18	-0.018	0.11	0.031	0.37	-0.012	0.1	-0.027	0.28	-0.02	0.19	-0.007	0.05
	117	Polymorphic Nucleotide	-	29731573	rs29254	rs29254	-	-	G	A	0.052	0.055	0.051	0.055	Binary	-0.065	0.82	0.059	0.64	0.048	0.48	0.064	0.69	0.076	0.24	0.068	0.21	-0.072	0.48	0.037	0.19	0.049	0.27	0.064	0.37	0.156	0.32	0.148	0.3	-0.061	0.43	0.112	0.88	0.096	0.69	0.111	0.84	0.081	0.16
	118	Polymorphic Nucleotide	-	29731718	rs29228	rs29228	-	-	T	C	0.22	0.231	0.22	0.199	Binary	0.17	11	0.044	0.9	0.024	0.36	0.001	0.01	0.011	0.08	0.015	0.11	0.253	9.32	0.187	4.25	0.157	2.82	0.144	2.39	0.201	1.66	0.215	1.83	0.177	5.76	-0.006	0.05	-0.021	0.2	-0.061	0.73	-0.023	0.11
	119	Polymorphic Nucleotide	-	29732091	rs29234	rs29234	-	-	G	T	0.038	0.036	0.037	0.049	Binary	-0.287	7.83	-0.178	2.98	-0.176	2.78	-0.19	3.02	0.009	0.03	0.005	0.02	-0.398	5.71	-0.305	3.25	-0.275	2.57	-0.281	2.54	0.01	0.02	0.012	0.03	-0.296	3.98	-0.169	1.38	-0.189	1.59	-0.21	1.8	-0.24	1.01
	120	Polymorphic Nucleotide	-	29732980	rs3130250	rs3130250	-	-	A	G	0.123	0.119	0.123	0.157	Binary	-0.284	21.11	-0.153	5.59	-0.148	5.14	-0.138	4.43	-0.029	0.17	-0.03	0.18	-0.346	11.63	-0.261	5.92	-0.242	4.96	-0.236	4.7	-0.138	0.68	-0.138	0.68	-0.271	9.09	-0.058	0.62	-0.067	0.73	-0.048	0.46	0.174	1.02
	121	Polymorphic Nucleotide	-	29734300	rs2252711	rs2252711	-	-	C	T	0.261	0.264	0.256	0.23	Binary	0.138	7.97	0.236	18.71	0.228	17.22	0.245	19.13	0.039	0.52	0.032	0.4	0.187	5.61	0.269	9.64	0.263	8.96	0.267	9.02	-0.001	0	-0.014	0.09	0.108	2.6	0.201	6.47	0.193	5.99	0.226	7.65	0.033	0.25
	122	Polymorphic Nucleotide	-	29734355	rs9257932	rs9257932	-	-	C	T	0.023	0.023	0.022	0.029	Binary	-0.254	4.03	-0.142	1.43	-0.161	1.72	-0.15	1.51	-0.011	0.05	-0.016	0.07	-0.195	1.19	-0.088	0.38	-0.154	0.77	-0.155	0.77	0.172	0.66	0.163	0.61	-0.302	2.68	-0.192	1.17	-0.162	0.88	-0.157	0.84	-0.033	0.1
	123	Polymorphic Nucleotide	-	29736416	rs3135050	rs3135050	-	-	T	C	0.129	0.124	0.128	0.164	Binary	-0.292	23.13	-0.164	6.6	-0.159	6.08	-0.15	5.37	-0.101	0.75	-0.105	0.79	-0.36	12.98	-0.277	6.83	-0.259	5.83	-0.254	5.54	-0.252	1.42	-0.255	1.44	-0.28	10	-0.072	0.86	-0.08	0.99	-0.064	0.7	0.14	0.64
	124	Polymorphic Nucleotide	-	29736862	rs2535260	rs2535260	-	-	C	G	0.204	0.207	0.203	0.202	Binary	0.022	0.4	-0.03	0.53	-0.023	0.38	-0.021	0.32	0.005	0.04	0.01	0.1	-0.004	0.03	-0.071	0.92	-0.063	0.76	-0.061	0.7	-0.019	0.11	-0.012	0.07	0.004	0.04	-0.035	0.38	-0.041	0.46	-0.037	0.4	-0.008	0.05
	125	Polymorphic Nucleotide	-	29737753	rs3117286	rs3117286	-	-	C	T	0.025	0.024	0.025	0.029	Binary	-0.172	2.13	-0.108	0.92	-0.089	0.66	-0.11	0.84	0.158	0.55	0.152	0.52	-0.296	2.26	-0.245	1.52	-0.198	1.02	-0.205	1	0.112	0.19	0.112	0.19	-0.143	0.88	-0.066	0.28	-0.07	0.29	-0.093	0.39	-0.033	0.05
	126	Polymorphic Nucleotide	-	29739669	rs2535255	rs2535255	-	-	T	C	0.015	0.014	0.014	0.019	Binary	-0.288	3.43	-0.214	1.91	-0.188	1.48	-0.224	1.79	0.093	0.16	0.063	0.11	-0.47	3.32	-0.393	2.32	-0.38	2.05	-0.398	2.03	-0.116	0.13	-0.152	0.17	-0.316	2.02	-0.255	1.27	-0.213	0.94	-0.269	1.24	-0.364	0.51
	127	Polymorphic Nucleotide	-	29739723	rs3130252	rs3130252	-	-	C	T	0.129	0.125	0.129	0.164	Binary	-0.289	22.85	-0.162	6.48	-0.157	5.95	-0.148	5.24	-0.09	0.64	-0.094	0.68	-0.354	12.56	-0.27	6.54	-0.252	5.56	-0.247	5.28	-0.216	1.14	-0.219	1.16	-0.278	9.94	-0.072	0.86	-0.08	0.98	-0.064	0.7	0.14	0.65
	128	Polymorphic Nucleotide	-	29740297	rs2256266	rs2256266	-	-	T	C	0.26	0.263	0.255	0.23	Binary	0.137	7.86	0.235	18.48	0.227	17.04	0.244	18.95	0.036	0.47	0.029	0.35	0.184	5.47	0.266	9.44	0.26	8.82	0.265	8.87	-0.005	0.03	-0.019	0.12	0.107	2.58	0.199	6.39	0.192	5.94	0.225	7.58	0.03	0.23
	129	Polymorphic Nucleotide	-	29741754	rs6905408	rs6905408	-	-	T	C	0.032	0.03	0.032	0.037	Binary	-0.179	2.84	-0.2	3.12	-0.163	2.15	-0.161	2.06	-0.018	0.09	-0.021	0.11	-0.204	1.52	-0.207	1.47	-0.206	1.4	-0.201	1.33	0.118	0.44	0.108	0.39	-0.2	1.76	-0.261	2.42	-0.14	0.89	-0.16	1.05	-0.059	0.21
	130	Polymorphic Nucleotide	-	29741982	rs2857766	rs2857766	-	-	C	G	0.261	0.263	0.256	0.23	Binary	0.137	7.81	0.235	18.41	0.227	17.01	0.244	18.9	0.036	0.46	0.029	0.35	0.183	5.41	0.265	9.36	0.259	8.73	0.264	8.78	-0.008	0.05	-0.021	0.14	0.107	2.57	0.2	6.4	0.193	5.95	0.225	7.58	0.03	0.23
	131	Polymorphic Nucleotide	-	29741991	rs3130253	rs3130253	-	-	A	G	0.061	0.059	0.061	0.078	Binary	-0.262	10.13	-0.123	2.25	-0.11	1.85	-0.105	1.7	0.005	0.03	0.013	0.08	-0.314	5.59	-0.246	3.13	-0.218	2.47	-0.22	2.5	-0.017	0.06	-0.01	0.03	-0.26	4.73	-0.032	0.19	-0.031	0.18	-0.022	0.12	0.067	0.32
	132	Polymorphic Nucleotide	-	29742247	rs2857767	rs2857767	-	-	G	C	0.025	0.024	0.024	0.028	Binary	-0.175	2.19	-0.107	0.91	-0.088	0.65	-0.11	0.83	0.175	0.62	0.169	0.59	-0.278	2.04	-0.226	1.35	-0.177	0.86	-0.182	0.84	0.203	0.4	0.201	0.39	-0.165	1.06	-0.084	0.37	-0.089	0.39	-0.114	0.51	-0.11	0.2
	133	Polymorphic Nucleotide	-	29742695	rs2857770	rs2857770	-	-	T	C	0.025	0.024	0.025	0.029	Binary	-0.179	2.29	-0.112	0.97	-0.093	0.7	-0.114	0.89	0.154	0.52	0.147	0.49	-0.285	2.13	-0.233	1.41	-0.184	0.91	-0.189	0.89	0.17	0.32	0.166	0.31	-0.166	1.08	-0.086	0.38	-0.091	0.4	-0.116	0.52	-0.12	0.22
	134	Polymorphic Nucleotide	-	29743389	rs17184514	rs17184514	-	-	G	T	0.023	0.019	0.023	0.028	Binary	-0.279	4.5	-0.485	10.33	-0.283	3.89	-0.327	4.44	-0.081	0.1	-0.092	0.12	-0.427	3.56	-0.768	9.13	-0.499	4.06	-0.56	4.5	-0.269	0.23	-0.303	0.26	-0.368	3.61	-0.52	5.57	-0.33	2.51	-0.38	2.87	-0.011	0.01
	135	Polymorphic Nucleotide	-	29743496	rs926827	rs926827	-	-	T	C	0.014	0.013	0.014	0.017	Binary	-0.277	3.05	-0.197	1.6	-0.169	1.2	-0.206	1.48	0.263	0.42	0.217	0.33	-0.479	3.26	-0.397	2.25	-0.379	1.94	-0.4	1.93	-0.079	0.07	-0.118	0.1	-0.283	1.63	-0.211	0.92	-0.166	0.64	-0.223	0.9	-0.157	0.14
	136	Polymorphic Nucleotide	-	29743907	rs2071653	rs2071653	-	-	T	C	0.166	0.16	0.165	0.208	Binary	-0.29	28.02	-0.193	10.79	-0.179	9.16	-0.173	8.41	-0.077	0.8	-0.079	0.83	-0.34	14.27	-0.27	8.07	-0.257	7.09	-0.255	6.83	-0.095	0.53	-0.095	0.53	-0.292	13.17	-0.139	2.86	-0.114	2.02	-0.108	1.8	0.003	0.01
	137	Polymorphic Nucleotide	-	29747755	rs9257936	rs9257936	-	-	T	C	0.139	0.139	0.14	0.124	Binary	0.156	6.47	0.017	0.21	0.038	0.58	0.026	0.36	-0.009	0.08	-0.002	0.02	0.147	2.45	-0.014	0.1	-0.004	0.02	-0.009	0.06	-0.012	0.06	-0.004	0.02	0.145	2.91	0.009	0.07	0.018	0.14	0.002	0.02	-0.021	0.13
	138	Polymorphic Nucleotide	-	29748764	rs2535241	rs2535241	-	-	T	A	0.014	0.013	0.014	0.017	Binary	-0.269	2.9	-0.187	1.47	-0.156	1.06	-0.193	1.33	0.403	0.74	0.361	0.63	-0.478	3.24	-0.395	2.22	-0.376	1.91	-0.396	1.9	-0.03	0.02	-0.067	0.05	-0.281	1.61	-0.205	0.89	-0.159	0.6	-0.215	0.85	-0.07	0.06
	139	Polymorphic Nucleotide	-	29750173	rs2747419	rs2747419	-	-	T	G	0.015	0.014	0.014	0.019	Binary	-0.285	3.4	-0.215	1.94	-0.189	1.5	-0.225	1.81	0.079	0.14	0.056	0.09	-0.46	3.22	-0.386	2.26	-0.371	1.98	-0.389	1.95	-0.047	0.05	-0.079	0.08	-0.323	2.09	-0.263	1.34	-0.223	1.01	-0.278	1.31	-0.415	0.63
	140	Polymorphic Nucleotide	-	29752481	rs375984	rs375984	-	-	T	C	0.239	0.248	0.24	0.224	Binary	0.125	6.68	0.012	0.17	-0.009	0.11	-0.032	0.55	0	0	0.002	0.02	0.184	5.51	0.118	2.08	0.09	1.25	0.08	1.01	0.141	1.03	0.154	1.16	0.129	3.5	-0.035	0.41	-0.052	0.63	-0.093	1.44	-0.049	0.28
	141	Polymorphic Nucleotide	-	29753017	rs2535238	rs2535238	-	-	T	G	0.239	0.248	0.24	0.224	Binary	0.127	6.86	0.014	0.21	-0.006	0.08	-0.03	0.49	0.008	0.06	0.01	0.07	0.188	5.73	0.123	2.23	0.097	1.39	0.086	1.13	0.161	1.25	0.173	1.39	0.129	3.53	-0.035	0.4	-0.052	0.63	-0.092	1.43	-0.048	0.27
	142	Polymorphic Nucleotide	-	29753097	rs2747421	rs2747421	-	-	C	G	0.239	0.248	0.24	0.224	Binary	0.128	6.92	0.014	0.22	-0.006	0.07	-0.029	0.48	0.009	0.06	0.011	0.08	0.19	5.82	0.125	2.29	0.098	1.42	0.088	1.16	0.166	1.31	0.178	1.45	0.13	3.57	-0.034	0.39	-0.051	0.62	-0.092	1.41	-0.046	0.26
	143	Polymorphic Nucleotide	-	29753557	rs387603	rs387603	-	-	A	C	0.015	0.014	0.014	0.019	Binary	-0.284	3.36	-0.21	1.87	-0.183	1.43	-0.22	1.74	0.106	0.2	0.077	0.13	-0.455	3.17	-0.381	2.22	-0.363	1.92	-0.385	1.93	-0.032	0.03	-0.072	0.08	-0.321	2.08	-0.258	1.3	-0.216	0.97	-0.272	1.27	-0.387	0.56
	144	Polymorphic Nucleotide	-	29754144	rs396660	rs396660	-	-	T	C	0.306	0.317	0.305	0.3	Binary	0.059	2.07	0.003	0.05	-0.018	0.31	-0.032	0.65	0.001	0.01	0.002	0.01	0.098	2.17	0.075	1.21	0.053	0.69	0.049	0.6	0.133	1.09	0.143	1.21	0.062	1.21	-0.023	0.27	-0.043	0.57	-0.073	1.18	-0.074	0.53
	145	Polymorphic Nucleotide	-	29754858	rs445150	rs445150	-	-	C	T	0.306	0.317	0.305	0.3	Binary	0.059	2.07	0.003	0.05	-0.018	0.31	-0.032	0.65	0.001	0.01	0.002	0.01	0.098	2.17	0.075	1.21	0.054	0.7	0.049	0.6	0.133	1.09	0.143	1.21	0.062	1.21	-0.023	0.27	-0.043	0.57	-0.073	1.18	-0.074	0.53
	146	Polymorphic Nucleotide	-	29755128	rs3870968	rs3870968	-	-	A	C	0.054	0.056	0.053	0.056	Binary	-0.062	0.77	0.057	0.63	0.047	0.47	0.061	0.67	0.081	0.23	0.076	0.21	-0.073	0.49	0.032	0.17	0.045	0.25	0.058	0.33	0.132	0.23	0.125	0.22	-0.048	0.32	0.114	0.92	0.099	0.74	0.111	0.86	0.116	0.22
	147	Polymorphic Nucleotide	-	29757035	rs3129054	rs3129054	-	-	A	G	0.323	0.319	0.328	0.322	Binary	0.011	0.2	-0.054	1.58	-0.048	1.33	-0.049	1.32	-0.006	0.07	0	0	-0.048	0.73	-0.123	2.75	-0.099	1.91	-0.106	2.03	-0.055	0.47	-0.046	0.37	0.03	0.44	-0.032	0.43	-0.041	0.59	-0.04	0.55	-0.015	0.12
	148	Polymorphic Nucleotide	-	29757154	rs9500954	rs9500954	-	-	G	A	0.01	0.011	0.01	0.01	Binary	0.027	0.1	0.112	0.48	0.12	0.51	0.111	0.45	0.245	0.72	0.256	0.76	0.077	0.18	0.131	0.31	0.247	0.69	0.243	0.67	0.478	0.91	0.5	0.97	0.081	0.23	0.214	0.68	0.129	0.34	0.139	0.37	0.055	0.07
	149	Polymorphic Nucleotide	-	29758101	rs3129051	rs3129051	-	-	T	A	0.014	0.014	0.014	0.019	Binary	-0.293	3.52	-0.22	1.99	-0.193	1.54	-0.23	1.86	0.068	0.11	0.04	0.06	-0.484	3.47	-0.408	2.46	-0.392	2.14	-0.412	2.13	-0.161	0.18	-0.197	0.23	-0.317	2.03	-0.255	1.28	-0.213	0.95	-0.269	1.24	-0.368	0.52
	150	Polymorphic Nucleotide	-	29759511	rs423281	rs423281	-	-	A	G	0.014	0.014	0.014	0.019	Binary	-0.293	3.54	-0.22	2	-0.193	1.55	-0.23	1.86	0.065	0.11	0.037	0.06	-0.484	3.48	-0.408	2.46	-0.392	2.15	-0.412	2.13	-0.163	0.18	-0.198	0.23	-0.317	2.03	-0.255	1.28	-0.213	0.95	-0.27	1.25	-0.369	0.52
	151	Polymorphic Nucleotide	-	29759642	rs385743	rs385743	-	-	T	C	0.014	0.014	0.014	0.019	Binary	-0.293	3.53	-0.22	1.99	-0.193	1.54	-0.23	1.86	0.067	0.11	0.039	0.06	-0.484	3.48	-0.408	2.46	-0.392	2.15	-0.412	2.13	-0.163	0.18	-0.198	0.23	-0.316	2.02	-0.254	1.27	-0.212	0.94	-0.268	1.24	-0.362	0.51
	152	Polymorphic Nucleotide	-	29759664	rs2535236	rs2535236	-	-	A	G	0.319	0.316	0.324	0.319	Binary	0.012	0.22	-0.056	1.69	-0.05	1.4	-0.052	1.43	-0.016	0.18	-0.009	0.09	-0.043	0.62	-0.119	2.58	-0.094	1.74	-0.101	1.89	-0.051	0.43	-0.041	0.33	0.03	0.45	-0.037	0.51	-0.045	0.66	-0.044	0.63	-0.026	0.22
	153	Polymorphic Nucleotide	-	29760135	rs2747437	rs2747437	-	-	T	G	0.015	0.014	0.014	0.019	Binary	-0.288	3.46	-0.215	1.94	-0.186	1.46	-0.222	1.77	0.1	0.18	0.074	0.13	-0.448	3.08	-0.371	2.13	-0.35	1.81	-0.365	1.78	0.085	0.09	0.051	0.05	-0.323	2.1	-0.263	1.34	-0.219	0.99	-0.275	1.29	-0.4	0.59
	154	Polymorphic Nucleotide	-	29760178	rs3117292	rs3117292	-	-	G	A	0.372	0.367	0.374	0.375	Binary	-0.003	0.05	-0.028	0.65	-0.028	0.64	-0.027	0.58	0.011	0.14	0.02	0.26	-0.039	0.58	-0.076	1.35	-0.061	0.95	-0.064	1	0.009	0.06	0.019	0.14	-0.002	0.02	-0.029	0.39	-0.038	0.56	-0.037	0.51	-0.028	0.24
	155	Polymorphic Nucleotide	-	29760555	rs3129045	rs3129045	-	-	T	G	0.334	0.33	0.338	0.337	Binary	-0.009	0.16	-0.07	2.46	-0.063	2.01	-0.065	2.08	-0.009	0.1	-0.003	0.03	-0.074	1.41	-0.144	3.66	-0.119	2.56	-0.124	2.67	-0.045	0.37	-0.036	0.28	0.008	0.09	-0.052	0.85	-0.058	0.96	-0.059	0.97	-0.029	0.24
	156	Polymorphic Nucleotide	-	29761165	rs2747442	rs2747442	-	-	G	A	0.319	0.316	0.324	0.319	Binary	0.012	0.23	-0.055	1.62	-0.049	1.35	-0.051	1.38	-0.012	0.14	-0.005	0.06	-0.04	0.56	-0.115	2.44	-0.09	1.62	-0.097	1.76	-0.042	0.33	-0.032	0.24	0.03	0.45	-0.036	0.49	-0.044	0.64	-0.043	0.61	-0.024	0.19
	157	Polymorphic Nucleotide	-	29761271	rs2747444	rs2747444	-	-	G	T	0.014	0.014	0.014	0.019	Binary	-0.292	3.52	-0.219	1.99	-0.193	1.54	-0.23	1.85	0.07	0.12	0.041	0.07	-0.484	3.47	-0.408	2.46	-0.392	2.14	-0.412	2.13	-0.162	0.18	-0.197	0.23	-0.316	2.02	-0.254	1.27	-0.212	0.94	-0.268	1.24	-0.361	0.5
	158	Polymorphic Nucleotide	-	29761308	rs3117294	rs3117294	-	-	G	T	0.334	0.33	0.338	0.337	Binary	-0.01	0.18	-0.071	2.52	-0.064	2.06	-0.066	2.14	-0.011	0.13	-0.005	0.05	-0.075	1.41	-0.145	3.67	-0.119	2.57	-0.124	2.67	-0.045	0.37	-0.036	0.28	0.006	0.07	-0.054	0.89	-0.06	1	-0.061	1.02	-0.033	0.27
	159	Polymorphic Nucleotide	-	29761936	rs3117299	rs3117299	-	-	C	A	0.234	0.244	0.232	0.215	Binary	0.146	8.61	0.035	0.68	0.012	0.17	-0.009	0.12	0.035	0.3	0.037	0.32	0.236	8.49	0.178	4.11	0.152	2.82	0.137	2.33	0.213	1.94	0.223	2.07	0.138	3.87	-0.024	0.25	-0.048	0.56	-0.085	1.23	-0.039	0.2
	160	Polymorphic Nucleotide	-	29761943	rs3095286	rs3095286	-	-	A	G	0.319	0.316	0.324	0.319	Binary	0.012	0.24	-0.055	1.63	-0.049	1.36	-0.051	1.38	-0.013	0.14	-0.006	0.06	-0.04	0.57	-0.115	2.45	-0.09	1.63	-0.097	1.77	-0.042	0.34	-0.033	0.24	0.03	0.44	-0.036	0.5	-0.045	0.66	-0.044	0.63	-0.026	0.21
	161	Polymorphic Nucleotide	-	29762679	rs3117301	rs3117301	-	-	T	C	0.248	0.258	0.246	0.234	Binary	0.112	5.63	0.01	0.15	-0.01	0.14	-0.032	0.57	0.035	0.31	0.035	0.31	0.183	5.6	0.128	2.45	0.101	1.54	0.09	1.25	0.196	1.75	0.204	1.86	0.104	2.47	-0.048	0.62	-0.067	0.95	-0.106	1.82	-0.055	0.32
	162	Polymorphic Nucleotide	-	29762922	rs2747453	rs2747453	-	-	C	T	0.183	0.187	0.183	0.176	Binary	0.062	1.7	-0.008	0.11	-0.005	0.07	-0.002	0.02	-0.018	0.18	-0.011	0.1	0.053	0.65	-0.028	0.25	-0.023	0.2	-0.024	0.2	-0.027	0.17	-0.02	0.12	0.052	0.7	-0.01	0.08	-0.02	0.18	-0.013	0.11	-0.015	0.1
	163	Polymorphic Nucleotide	-	29763092	rs2747454	rs2747454	-	-	A	G	0.252	0.248	0.259	0.243	Binary	0.07	2.48	-0.058	1.53	-0.046	1.08	-0.053	1.28	-0.012	0.13	-0.004	0.05	0.022	0.24	-0.113	2.04	-0.086	1.34	-0.1	1.6	-0.049	0.4	-0.039	0.31	0.091	2.02	-0.048	0.65	-0.05	0.68	-0.053	0.71	-0.005	0.03
	164	Polymorphic Nucleotide	-	29764396	rs2747457	rs2747457	-	-	G	T	0.248	0.258	0.246	0.234	Binary	0.113	5.66	0.011	0.15	-0.01	0.14	-0.032	0.56	0.036	0.32	0.036	0.32	0.183	5.59	0.128	2.44	0.101	1.53	0.09	1.25	0.196	1.74	0.203	1.84	0.104	2.47	-0.048	0.63	-0.068	0.96	-0.106	1.84	-0.057	0.34
	165	Polymorphic Nucleotide	-	29769435	rs2894113	rs2894113	-	-	A	T	0.433	0.426	0.43	0.447	Binary	-0.098	5.58	0.041	1.12	0.051	1.52	0.066	2.27	-0.007	0.08	-0.014	0.17	-0.108	2.8	0.008	0.08	0.012	0.12	0.024	0.28	-0.056	0.5	-0.069	0.66	-0.104	3.14	0.068	1.32	0.087	1.91	0.113	2.8	0.048	0.47
	166	Polymorphic Nucleotide	-	29770353	rs3094736	rs3094736	-	-	A	T	0.432	0.425	0.43	0.447	Binary	-0.098	5.61	0.041	1.12	0.051	1.52	0.066	2.26	-0.007	0.08	-0.014	0.16	-0.108	2.78	0.009	0.09	0.012	0.13	0.025	0.28	-0.054	0.48	-0.067	0.63	-0.105	3.17	0.069	1.32	0.087	1.91	0.113	2.79	0.048	0.47
	167	Polymorphic Nucleotide	-	29770422	rs3129029	rs3129029	-	-	C	A	0.152	0.143	0.155	0.191	Binary	-0.278	24.07	-0.186	9.56	-0.171	7.97	-0.164	7.21	-0.111	1.18	-0.114	1.23	-0.37	15.44	-0.311	9.69	-0.294	8.44	-0.289	8.04	-0.209	1.42	-0.213	1.46	-0.253	9.47	-0.105	1.72	-0.077	1.05	-0.07	0.89	0.083	0.44
	168	Polymorphic Nucleotide	-	29771868	rs3131888	rs3131888	-	-	G	A	0.443	0.459	0.441	0.422	Binary	0.124	8.56	0.01	0.18	-0.002	0.03	-0.015	0.26	0.023	0.3	0.029	0.4	0.179	6.8	0.087	1.7	0.074	1.23	0.066	1.01	0.099	1.13	0.11	1.32	0.109	3.42	-0.029	0.4	-0.053	0.86	-0.075	1.39	-0.023	0.18
	169	Polymorphic Nucleotide	-	29772110	rs3129090	rs3129090	-	-	A	G	0.183	0.187	0.183	0.176	Binary	0.063	1.71	-0.008	0.1	-0.004	0.06	-0.001	0.01	-0.016	0.17	-0.01	0.09	0.054	0.66	-0.026	0.23	-0.021	0.18	-0.021	0.18	-0.024	0.15	-0.017	0.1	0.051	0.69	-0.01	0.09	-0.02	0.19	-0.013	0.11	-0.016	0.1
	170	Polymorphic Nucleotide	-	29772431	rs3131886	rs3131886	-	-	G	A	0.457	0.471	0.454	0.444	Binary	0.091	4.9	-0.013	0.23	-0.027	0.59	-0.04	0.99	0.013	0.15	0.018	0.23	0.138	4.32	0.056	0.88	0.041	0.54	0.034	0.41	0.088	0.99	0.099	1.16	0.073	1.74	-0.054	0.93	-0.082	1.65	-0.104	2.35	-0.051	0.51
	171	Polymorphic Nucleotide	-	29774090	rs3131875	rs3131875	-	-	A	G	0.475	0.463	0.482	0.512	Binary	-0.151	12.75	-0.165	12.45	-0.147	9.77	-0.148	9.48	-0.047	0.76	-0.041	0.62	-0.231	11.07	-0.26	11.79	-0.235	9.34	-0.234	8.99	-0.083	0.85	-0.075	0.74	-0.119	4.02	-0.096	2.33	-0.081	1.7	-0.079	1.6	0.018	0.14
	172	Polymorphic Nucleotide	-	29775851	rs3116803	rs3116803	-	-	C	T	0.261	0.27	0.258	0.254	Binary	0.07	2.55	-0.017	0.28	-0.039	0.81	-0.06	1.48	0.02	0.17	0.02	0.17	0.127	3.06	0.083	1.28	0.055	0.65	0.044	0.48	0.163	1.44	0.17	1.54	0.056	0.98	-0.073	1.19	-0.098	1.74	-0.135	2.84	-0.1	0.77
	173	Polymorphic Nucleotide	-	29775869	rs3116802	rs3116802	-	-	C	T	0.261	0.27	0.258	0.254	Binary	0.07	2.58	-0.016	0.27	-0.039	0.8	-0.06	1.47	0.02	0.17	0.02	0.17	0.127	3.08	0.083	1.29	0.055	0.66	0.045	0.49	0.163	1.44	0.171	1.54	0.057	1	-0.073	1.18	-0.097	1.72	-0.135	2.83	-0.1	0.77
	174	Polymorphic Nucleotide	-	29776055	rs3129070	rs3129070	-	-	A	G	0.261	0.27	0.258	0.254	Binary	0.07	2.58	-0.016	0.27	-0.039	0.8	-0.06	1.47	0.02	0.17	0.02	0.17	0.127	3.08	0.083	1.29	0.055	0.66	0.045	0.49	0.163	1.45	0.171	1.55	0.057	1	-0.073	1.18	-0.097	1.72	-0.135	2.83	-0.1	0.77
	175	Polymorphic Nucleotide	-	29776892	rs9258102	rs9258102	-	-	C	T	0.196	0.201	0.196	0.19	Binary	0.055	1.45	-0.002	0.02	0.001	0.02	0.005	0.07	0.002	0.01	0.009	0.09	0.056	0.73	-0.013	0.11	-0.002	0.01	-0.002	0.01	0.008	0.05	0.017	0.11	0.044	0.59	0.001	0.01	-0.014	0.13	-0.006	0.05	-0.007	0.04
	176	Polymorphic Nucleotide	-	29777730	rs6911622	rs6911622	-	-	T	C	0.056	0.047	0.063	0.053	Binary	0.091	1.34	-0.183	3.81	-0.163	2.98	-0.19	3.8	-0.039	0.26	-0.035	0.23	-0.095	0.65	-0.334	4.54	-0.301	3.54	-0.334	4.19	-0.184	1.06	-0.177	0.99	0.19	2.44	-0.152	1.55	-0.127	1.11	-0.152	1.44	0.004	0.02
	177	Polymorphic Nucleotide	-	29777809	rs2107203	rs2107203	-	-	T	C	0.261	0.27	0.258	0.254	Binary	0.07	2.57	-0.017	0.27	-0.039	0.8	-0.06	1.47	0.02	0.17	0.02	0.17	0.127	3.06	0.083	1.28	0.055	0.66	0.044	0.48	0.162	1.42	0.169	1.52	0.057	1	-0.073	1.18	-0.097	1.71	-0.135	2.83	-0.1	0.77
	178	Polymorphic Nucleotide	-	29778515	rs6456993	rs6456993	-	-	A	G	0.196	0.202	0.196	0.19	Binary	0.054	1.42	-0.002	0.03	0.001	0.01	0.005	0.06	0	0	0.008	0.08	0.056	0.73	-0.013	0.11	-0.002	0.01	-0.001	0.01	0.008	0.05	0.017	0.11	0.043	0.57	0	0	-0.016	0.15	-0.008	0.07	-0.01	0.07
	179	Polymorphic Nucleotide	-	29779074	rs9258117	rs9258117	-	-	T	C	0.186	0.191	0.185	0.18	Binary	0.056	1.46	-0.007	0.1	-0.004	0.04	0	0	-0.005	0.05	0.003	0.02	0.056	0.71	-0.02	0.17	-0.013	0.11	-0.013	0.1	-0.005	0.03	0.004	0.02	0.038	0.47	-0.015	0.13	-0.025	0.24	-0.018	0.16	-0.012	0.07
	180	Polymorphic Nucleotide	-	29779719	rs9258122	rs9258122	-	-	A	G	0.261	0.27	0.258	0.254	Binary	0.071	2.62	-0.016	0.26	-0.038	0.77	-0.059	1.44	0.022	0.19	0.022	0.19	0.127	3.1	0.083	1.3	0.056	0.67	0.046	0.5	0.165	1.47	0.173	1.57	0.058	1.03	-0.072	1.16	-0.096	1.69	-0.134	2.8	-0.098	0.74
	181	Polymorphic Nucleotide	-	29780144	rs3131865	rs3131865	-	-	G	C	0.274	0.284	0.271	0.267	Binary	0.063	2.22	-0.017	0.29	-0.039	0.83	-0.06	1.51	0.025	0.23	0.026	0.23	0.125	3.09	0.088	1.47	0.065	0.86	0.055	0.66	0.176	1.65	0.185	1.78	0.052	0.89	-0.067	1.08	-0.093	1.65	-0.128	2.71	-0.105	0.84
	182	Polymorphic Nucleotide	-	29781462	rs3131863	rs3131863	-	-	C	T	0.235	0.227	0.237	0.283	Binary	-0.267	29.38	-0.159	9.2	-0.148	7.69	-0.142	6.95	-0.085	0.92	-0.086	0.94	-0.331	16.68	-0.238	7.78	-0.224	6.57	-0.212	5.76	-0.09	0.5	-0.091	0.5	-0.24	11.35	-0.074	1.26	-0.055	0.79	-0.051	0.68	0.053	0.28
	183	Polymorphic Nucleotide	-	29781979	rs11962017	rs11962017	-	-	A	G	0.056	0.047	0.063	0.053	Binary	0.087	1.24	-0.189	4.04	-0.169	3.16	-0.196	4.01	-0.048	0.34	-0.044	0.3	-0.105	0.75	-0.346	4.79	-0.312	3.75	-0.346	4.42	-0.2	1.19	-0.193	1.12	0.187	2.38	-0.16	1.66	-0.134	1.19	-0.159	1.54	-0.007	0.03
	184	Polymorphic Nucleotide	-	29782274	rs3094724	rs3094724	-	-	C	T	0.233	0.244	0.232	0.215	Binary	0.147	8.72	0.037	0.72	0.014	0.19	-0.008	0.1	0.04	0.35	0.042	0.37	0.235	8.47	0.177	4.09	0.152	2.81	0.137	2.31	0.213	1.92	0.222	2.05	0.139	3.91	-0.023	0.24	-0.048	0.55	-0.084	1.22	-0.038	0.2
	185	Polymorphic Nucleotide	-	29782408	rs12663603	rs12663603	-	-	G	A	0.013	0.012	0.012	0.021	Binary	-0.446	7.46	-0.27	2.8	-0.284	2.99	-0.277	2.85	-0.076	0.27	-0.078	0.28	-0.535	4.27	-0.37	2.08	-0.369	2.02	-0.359	1.92	-0.04	0.07	-0.034	0.06	-0.524	4.55	-0.308	1.65	-0.344	1.94	-0.348	1.94	-0.322	1.07
	186	Polymorphic Nucleotide	-	29782627	rs1476573	rs1476573	-	-	T	C	0.235	0.227	0.237	0.283	Binary	-0.267	29.44	-0.159	9.23	-0.148	7.72	-0.142	6.98	-0.087	0.95	-0.088	0.96	-0.332	16.75	-0.239	7.82	-0.225	6.6	-0.213	5.79	-0.093	0.52	-0.094	0.53	-0.24	11.36	-0.075	1.26	-0.056	0.79	-0.051	0.68	0.052	0.27
	187	Polymorphic Nucleotide	-	29782720	rs1476572	rs1476572	-	-	C	A	0.235	0.227	0.237	0.283	Binary	-0.267	29.4	-0.159	9.22	-0.148	7.7	-0.142	6.96	-0.086	0.93	-0.087	0.95	-0.331	16.7	-0.239	7.79	-0.224	6.57	-0.212	5.76	-0.091	0.5	-0.092	0.51	-0.24	11.36	-0.075	1.26	-0.056	0.79	-0.051	0.68	0.052	0.27
	188	Polymorphic Nucleotide	-	29784802	rs7762253	rs7762253	-	-	T	C	0.518	0.516	0.519	0.481	Binary	0.132	9.89	0.118	6.82	0.128	7.44	0.137	8.16	0.033	0.37	0.032	0.37	0.119	3.35	0.088	1.81	0.102	2.15	0.101	2.05	-0.083	0.66	-0.089	0.73	0.122	4.23	0.093	2.22	0.097	2.26	0.117	3.02	0.035	0.24
	189	Polymorphic Nucleotide	-	29785228	rs3871467	rs3871467	-	-	T	C	0.503	0.502	0.505	0.462	Binary	0.153	13.03	0.138	8.91	0.142	9.12	0.154	10.16	0.037	0.45	0.038	0.46	0.152	5.19	0.122	3.03	0.132	3.33	0.132	3.2	-0.065	0.47	-0.07	0.52	0.145	5.74	0.115	3.15	0.114	3	0.138	4.02	0.057	0.44
	190	Polymorphic Nucleotide	-	29785931	rs1610742	rs1610742	-	-	G	A	0.247	0.256	0.244	0.235	Binary	0.1	4.55	0.006	0.08	-0.02	0.31	-0.04	0.77	0.02	0.17	0.021	0.18	0.175	5.18	0.128	2.48	0.1	1.51	0.087	1.19	0.177	1.6	0.186	1.72	0.088	1.89	-0.052	0.69	-0.081	1.23	-0.117	2.13	-0.088	0.63
	191	Polymorphic Nucleotide	-	29787026	rs1610594	rs1610594	-	-	G	A	0.235	0.228	0.237	0.283	Binary	-0.268	29.72	-0.161	9.43	-0.15	7.93	-0.144	7.17	-0.094	1.05	-0.095	1.06	-0.33	16.59	-0.238	7.73	-0.224	6.53	-0.211	5.71	-0.083	0.44	-0.083	0.44	-0.242	11.54	-0.077	1.33	-0.059	0.85	-0.055	0.75	0.041	0.2
	192	Polymorphic Nucleotide	-	29788636	rs7741807	rs7741807	-	-	C	G	0.017	0.015	0.019	0.021	Binary	-0.206	2.23	-0.174	1.57	-0.187	1.74	-0.183	1.63	-0.158	0.88	-0.155	0.85	-0.348	2.25	-0.293	1.61	-0.39	2.49	-0.386	2.4	-0.11	0.26	-0.105	0.24	-0.104	0.47	-0.094	0.37	-0.012	0.04	-0.035	0.11	0.003	0.01
	193	Polymorphic Nucleotide	-	29789679	rs1610597	rs1610597	-	-	A	G	0.145	0.138	0.148	0.184	Binary	-0.29	25.17	-0.172	7.98	-0.168	7.53	-0.16	6.69	-0.128	1.39	-0.13	1.42	-0.374	15.22	-0.291	8.28	-0.287	7.84	-0.282	7.46	-0.221	1.45	-0.222	1.47	-0.26	9.66	-0.076	1.02	-0.07	0.88	-0.059	0.69	0.102	0.55
	194	Polymorphic Nucleotide	-	29790218	rs1632964	rs1632964	-	-	A	G	0.246	0.256	0.244	0.235	Binary	0.101	4.62	0.007	0.1	-0.018	0.28	-0.039	0.73	0.023	0.2	0.024	0.21	0.175	5.21	0.129	2.51	0.102	1.55	0.088	1.23	0.179	1.62	0.187	1.73	0.09	1.96	-0.049	0.65	-0.078	1.16	-0.114	2.04	-0.08	0.55
	195	Polymorphic Nucleotide	-	29790379	rs2524272	rs2524272	-	-	C	T	0.235	0.228	0.237	0.283	Binary	-0.268	29.69	-0.161	9.42	-0.15	7.92	-0.144	7.16	-0.094	1.05	-0.094	1.05	-0.33	16.58	-0.238	7.72	-0.223	6.53	-0.211	5.71	-0.083	0.44	-0.083	0.44	-0.242	11.53	-0.077	1.33	-0.059	0.85	-0.054	0.74	0.042	0.21
	196	Polymorphic Nucleotide	-	29790845	rs1627567	rs1627567	-	-	T	A	0.235	0.228	0.237	0.283	Binary	-0.268	29.69	-0.161	9.42	-0.15	7.92	-0.144	7.16	-0.094	1.05	-0.094	1.05	-0.33	16.58	-0.238	7.72	-0.223	6.53	-0.211	5.71	-0.083	0.44	-0.083	0.44	-0.242	11.53	-0.077	1.33	-0.059	0.85	-0.054	0.74	0.042	0.21
	197	Polymorphic Nucleotide	-	29790868	rs2735062	rs2735062	-	-	G	A	0.504	0.503	0.505	0.463	Binary	0.151	12.83	0.136	8.73	0.14	8.94	0.152	9.96	0.033	0.38	0.034	0.39	0.15	5.02	0.118	2.88	0.127	3.13	0.127	2.99	-0.081	0.63	-0.085	0.68	0.142	5.54	0.111	2.96	0.11	2.82	0.134	3.81	0.045	0.33
	198	Polymorphic Nucleotide	-	29791787	rs1632962	rs1632962	-	-	T	C	0.246	0.256	0.244	0.236	Binary	0.1	4.56	0.006	0.09	-0.019	0.3	-0.039	0.75	0.021	0.17	0.022	0.18	0.175	5.18	0.128	2.49	0.101	1.54	0.088	1.21	0.177	1.6	0.186	1.71	0.09	1.94	-0.049	0.65	-0.078	1.16	-0.113	2.03	-0.08	0.55
	199	Polymorphic Nucleotide	-	29791923	rs2517912	rs2517912	-	-	A	G	0.504	0.503	0.505	0.463	Binary	0.151	12.78	0.136	8.7	0.14	8.88	0.152	9.91	0.032	0.36	0.032	0.36	0.149	5.01	0.118	2.86	0.127	3.11	0.126	2.97	-0.083	0.65	-0.087	0.7	0.142	5.55	0.111	2.97	0.11	2.82	0.134	3.81	0.045	0.33
	200	Polymorphic Nucleotide	-	29792613	rs2517911	rs2517911	-	-	G	A	0.267	0.27	0.271	0.247	Binary	0.153	10.21	-0.004	0.05	-0.026	0.44	-0.048	1.03	0.02	0.16	0.021	0.18	0.19	6.13	0.098	1.61	0.065	0.82	0.049	0.54	0.182	1.66	0.191	1.79	0.174	6.31	-0.053	0.73	-0.076	1.16	-0.113	2.1	-0.078	0.53
	201	Polymorphic Nucleotide	-	29792973	rs7759272	rs7759272	-	-	C	T	0.106	0.104	0.107	0.119	Binary	-0.145	5.12	-0.086	1.86	-0.078	1.56	-0.065	1.16	-0.068	0.43	-0.068	0.43	-0.176	3	-0.096	1.04	-0.093	0.97	-0.058	0.49	0.16	0.69	0.154	0.65	-0.121	1.91	-0.05	0.46	-0.022	0.16	-0.018	0.13	-0.085	0.34
	202	Polymorphic Nucleotide	-	29797106	rs3757324	rs3757324	-	-	T	G	0.106	0.104	0.107	0.119	Binary	-0.146	5.14	-0.086	1.86	-0.077	1.55	-0.065	1.15	-0.067	0.42	-0.066	0.42	-0.18	3.12	-0.1	1.11	-0.097	1.03	-0.063	0.54	0.141	0.57	0.135	0.54	-0.12	1.89	-0.049	0.45	-0.02	0.15	-0.016	0.12	-0.078	0.3
	203	Polymorphic Nucleotide	-	29798673	rs3998799	rs3998799	-	-	G	C	0.45	0.458	0.444	0.412	Binary	0.128	9.23	0.172	13.01	0.166	12.07	0.185	14.22	0.059	0.71	0.06	0.74	0.163	5.76	0.186	6.23	0.179	5.68	0.19	6.06	-0.029	0.16	-0.033	0.18	0.098	2.86	0.148	4.7	0.138	4.14	0.169	5.63	0.084	0.67
	204	Polymorphic Nucleotide	-	29798998	rs1362126	rs1362126	-	-	T	C	0.451	0.459	0.445	0.413	Binary	0.13	9.5	0.173	13.25	0.167	12.29	0.187	14.46	0.064	0.81	0.066	0.84	0.165	5.94	0.189	6.38	0.181	5.82	0.192	6.2	-0.02	0.11	-0.025	0.13	0.101	2.99	0.149	4.81	0.14	4.25	0.171	5.76	0.091	0.75
	205	Polymorphic Nucleotide	-	29800541	rs1736926	rs1736926	-	-	T	C	0.14	0.131	0.14	0.177	Binary	-0.296	25.46	-0.18	8.35	-0.162	6.78	-0.165	6.8	-0.102	0.75	-0.11	0.83	-0.39	16.12	-0.316	9.27	-0.286	7.52	-0.291	7.56	-0.304	1.84	-0.312	1.92	-0.282	10.84	-0.098	1.44	-0.089	1.22	-0.089	1.18	0.112	0.47
	206	Polymorphic Nucleotide	-	29801092	rs2076177	rs2076177	-	-	A	G	0.106	0.104	0.107	0.119	Binary	-0.144	5.04	-0.084	1.8	-0.076	1.5	-0.063	1.1	-0.058	0.35	-0.057	0.35	-0.178	3.08	-0.098	1.09	-0.095	1	-0.06	0.52	0.152	0.64	0.147	0.61	-0.118	1.85	-0.047	0.43	-0.019	0.14	-0.015	0.1	-0.072	0.28
	207	Polymorphic Nucleotide	-	29801478	rs2235383	rs2235383	-	-	C	T	0.106	0.104	0.107	0.119	Binary	-0.146	5.16	-0.086	1.87	-0.078	1.57	-0.065	1.16	-0.068	0.43	-0.068	0.43	-0.181	3.15	-0.101	1.13	-0.098	1.05	-0.064	0.56	0.138	0.56	0.132	0.52	-0.121	1.91	-0.05	0.47	-0.022	0.17	-0.018	0.13	-0.086	0.34
	208	Polymorphic Nucleotide	-	29801948	rs1736922	rs1736922	-	-	A	G	0.268	0.271	0.271	0.247	Binary	0.155	10.41	-0.001	0.02	-0.024	0.4	-0.046	0.96	0.026	0.22	0.027	0.24	0.195	6.42	0.104	1.78	0.072	0.94	0.055	0.64	0.202	1.95	0.211	2.09	0.173	6.26	-0.053	0.74	-0.077	1.18	-0.114	2.13	-0.081	0.56
	209	Polymorphic Nucleotide	-	29803481	rs1628578	rs1628578	-	-	G	T	0.268	0.271	0.271	0.247	Binary	0.155	10.41	-0.001	0.02	-0.024	0.4	-0.046	0.96	0.026	0.22	0.027	0.24	0.195	6.42	0.104	1.78	0.072	0.94	0.055	0.64	0.202	1.95	0.211	2.09	0.173	6.26	-0.053	0.74	-0.077	1.18	-0.114	2.13	-0.081	0.56
	210	Polymorphic Nucleotide	-	29803579	rs9258187	rs9258187	-	-	G	T	0.106	0.104	0.107	0.119	Binary	-0.146	5.17	-0.086	1.88	-0.078	1.57	-0.065	1.17	-0.069	0.44	-0.069	0.44	-0.181	3.16	-0.101	1.13	-0.099	1.06	-0.064	0.56	0.136	0.55	0.13	0.51	-0.121	1.92	-0.051	0.47	-0.022	0.17	-0.018	0.13	-0.088	0.35
	211	Polymorphic Nucleotide	-	29804224	rs2272874	rs2272874	-	-	G	A	0.106	0.104	0.107	0.119	Binary	-0.146	5.17	-0.086	1.88	-0.078	1.57	-0.065	1.17	-0.069	0.44	-0.069	0.44	-0.181	3.16	-0.101	1.14	-0.099	1.06	-0.064	0.56	0.136	0.55	0.13	0.51	-0.121	1.92	-0.051	0.47	-0.022	0.17	-0.018	0.13	-0.089	0.36
	212	Polymorphic Nucleotide	-	29806800	rs1611350	rs1611350	-	-	C	T	0.319	0.324	0.324	0.291	Binary	0.181	15.2	0.061	1.75	0.041	0.93	0.021	0.36	0.039	0.49	0.043	0.55	0.248	10.86	0.179	4.86	0.158	3.64	0.133	2.65	0.173	2.17	0.181	2.33	0.19	8.02	-0.003	0.03	-0.02	0.22	-0.051	0.69	-0.049	0.38
	213	Polymorphic Nucleotide	-	29807232	rs3909134	rs3909134	-	-	C	T	0.011	0.01	0.01	0.018	Binary	-0.478	7.53	-0.293	2.9	-0.305	3.06	-0.303	2.99	-0.157	0.57	-0.162	0.59	-0.661	5.39	-0.511	3.13	-0.509	3.04	-0.505	2.98	-0.319	0.74	-0.314	0.72	-0.561	4.57	-0.322	1.58	-0.359	1.85	-0.36	1.84	-0.416	1.28
	214	Polymorphic Nucleotide	-	29807364	rs6910733	rs6910733	-	-	G	A	0.101	0.098	0.102	0.115	Binary	-0.159	5.84	-0.119	3.12	-0.098	2.22	-0.09	1.88	-0.107	0.86	-0.103	0.81	-0.211	3.97	-0.145	1.95	-0.13	1.57	-0.102	1.05	0.039	0.12	0.043	0.14	-0.134	2.19	-0.092	1.07	-0.044	0.38	-0.048	0.41	-0.105	0.49
	215	Polymorphic Nucleotide	-	29807692	rs2743922	rs2743922	-	-	A	C	0.46	0.469	0.454	0.422	Binary	0.13	9.55	0.171	13.17	0.165	12.08	0.183	14.15	0.049	0.55	0.05	0.56	0.171	6.34	0.193	6.75	0.186	6.21	0.197	6.59	-0.013	0.07	-0.019	0.1	0.1	2.97	0.146	4.69	0.134	3.96	0.164	5.44	0.048	0.32
	216	Polymorphic Nucleotide	-	29807763	rs2523400	rs2523400	-	-	G	A	0.429	0.424	0.434	0.445	Binary	-0.04	1.28	-0.103	5.17	-0.107	5.36	-0.127	7.09	0.012	0.09	0.01	0.07	-0.049	0.84	-0.101	2.18	-0.106	2.26	-0.126	2.94	0.039	0.2	0.044	0.23	-0.016	0.23	-0.088	2	-0.095	2.2	-0.121	3.23	0.049	0.28
	217	Polymorphic Nucleotide	-	29808058	rs2523399	rs2523399	-	-	G	A	0.429	0.425	0.435	0.445	Binary	-0.039	1.25	-0.102	5.09	-0.106	5.28	-0.126	7	0.016	0.12	0.014	0.11	-0.047	0.79	-0.099	2.09	-0.103	2.16	-0.123	2.83	0.051	0.27	0.056	0.3	-0.016	0.22	-0.088	1.98	-0.094	2.19	-0.121	3.21	0.05	0.29
	218	Polymorphic Nucleotide	-	29808162	rs1610601	rs1610601	-	-	T	G	0.257	0.261	0.262	0.228	Binary	0.2	16.33	0.026	0.45	0.005	0.06	-0.018	0.26	0.047	0.43	0.049	0.45	0.249	9.72	0.144	2.92	0.114	1.82	0.097	1.38	0.239	2.26	0.25	2.42	0.225	9.85	-0.025	0.27	-0.046	0.55	-0.082	1.23	-0.023	0.11
	219	Polymorphic Nucleotide	-	29808594	rs2735054	rs2735054	-	-	C	T	0.429	0.424	0.434	0.445	Binary	-0.04	1.28	-0.103	5.17	-0.107	5.37	-0.127	7.09	0.012	0.09	0.009	0.07	-0.05	0.85	-0.102	2.2	-0.106	2.27	-0.126	2.95	0.037	0.18	0.042	0.21	-0.016	0.22	-0.088	1.99	-0.095	2.19	-0.121	3.21	0.05	0.29
	220	Polymorphic Nucleotide	-	29809543	rs2735052	rs2735052	-	-	T	C	0.471	0.479	0.464	0.44	Binary	0.102	6.15	0.153	10.64	0.145	9.55	0.162	11.38	0.037	0.36	0.037	0.37	0.133	4.08	0.163	5	0.156	4.56	0.166	4.88	-0.041	0.22	-0.047	0.26	0.068	1.61	0.127	3.67	0.112	2.93	0.141	4.19	0.005	0.02
	221	Polymorphic Nucleotide	-	29809922	rs7755571	rs7755571	-	-	C	T	0.101	0.097	0.102	0.115	Binary	-0.16	5.9	-0.12	3.18	-0.099	2.26	-0.092	1.92	-0.112	0.92	-0.109	0.88	-0.214	4.05	-0.149	2.02	-0.133	1.62	-0.105	1.1	0.026	0.08	0.03	0.09	-0.136	2.23	-0.094	1.11	-0.046	0.41	-0.05	0.44	-0.115	0.55
	222	Polymorphic Nucleotide	-	29810040	rs1610602	rs1610602	-	-	T	G	0.288	0.291	0.294	0.267	Binary	0.15	10.28	-0.008	0.12	-0.027	0.49	-0.05	1.16	0.041	0.38	0.042	0.39	0.191	6.47	0.081	1.28	0.059	0.75	0.038	0.41	0.146	1.11	0.154	1.21	0.168	6.2	-0.052	0.75	-0.07	1.09	-0.103	1.96	-0.023	0.12
	223	Polymorphic Nucleotide	-	29810185	rs2844833	rs2844833	-	-	C	G	0.182	0.186	0.18	0.174	Binary	0.06	1.58	-0.018	0.26	-0.013	0.19	-0.009	0.12	-0.017	0.18	-0.008	0.08	0.062	0.8	-0.025	0.22	-0.021	0.18	-0.018	0.14	-0.004	0.02	0.004	0.02	0.034	0.4	-0.033	0.34	-0.038	0.4	-0.034	0.34	-0.025	0.17
	224	Polymorphic Nucleotide	-	29810489	rs2523395	rs2523395	-	-	T	C	0.471	0.479	0.464	0.44	Binary	0.102	6.15	0.152	10.61	0.145	9.55	0.162	11.37	0.037	0.36	0.037	0.37	0.132	4.02	0.162	4.9	0.155	4.48	0.164	4.79	-0.047	0.27	-0.053	0.31	0.069	1.63	0.127	3.7	0.113	2.97	0.142	4.24	0.009	0.05
	225	Polymorphic Nucleotide	-	29810658	rs2394159	rs2394159	-	-	G	A	0.46	0.469	0.454	0.422	Binary	0.131	9.64	0.172	13.31	0.165	12.17	0.184	14.25	0.051	0.58	0.051	0.59	0.173	6.47	0.195	6.91	0.188	6.34	0.199	6.74	-0.006	0.03	-0.012	0.06	0.1	2.97	0.146	4.69	0.133	3.94	0.163	5.42	0.046	0.3
	226	Polymorphic Nucleotide	-	29811241	rs2394160	rs2394160	-	-	G	A	0.471	0.479	0.464	0.44	Binary	0.102	6.19	0.153	10.69	0.145	9.59	0.163	11.42	0.037	0.37	0.038	0.38	0.134	4.12	0.164	5.03	0.157	4.58	0.167	4.91	-0.04	0.21	-0.046	0.25	0.069	1.61	0.127	3.67	0.112	2.93	0.141	4.19	0.005	0.02
	227	Polymorphic Nucleotide	-	29812295	rs1736915	rs1736915	-	-	T	C	0.288	0.291	0.294	0.267	Binary	0.149	10.14	-0.009	0.14	-0.028	0.52	-0.051	1.19	0.037	0.33	0.038	0.35	0.191	6.47	0.081	1.28	0.059	0.75	0.038	0.41	0.148	1.13	0.155	1.22	0.166	6.09	-0.054	0.78	-0.072	1.14	-0.105	2.02	-0.031	0.16
	228	Polymorphic Nucleotide	-	29812379	rs1736913	rs1736913	-	-	A	G	0.273	0.261	0.275	0.332	Binary	-0.294	38.92	-0.196	14.84	-0.175	11.56	-0.179	11.59	-0.092	1.09	-0.094	1.13	-0.377	23.58	-0.306	13.56	-0.273	10.53	-0.274	10.15	-0.188	1.49	-0.192	1.53	-0.276	16.08	-0.127	3.2	-0.098	2	-0.105	2.13	0.022	0.1
	229	Polymorphic Nucleotide	-	29812524	rs9258208	rs9258208	-	-	T	C	0.101	0.097	0.102	0.115	Binary	-0.162	5.99	-0.122	3.24	-0.101	2.31	-0.093	1.97	-0.117	0.98	-0.113	0.93	-0.216	4.12	-0.151	2.07	-0.135	1.67	-0.107	1.13	0.02	0.06	0.024	0.07	-0.136	2.25	-0.095	1.12	-0.047	0.41	-0.051	0.45	-0.117	0.56
	230	Polymorphic Nucleotide	-	29813063	rs7751815	rs7751815	-	-	T	C	0.101	0.097	0.102	0.115	Binary	-0.16	5.9	-0.121	3.19	-0.1	2.26	-0.092	1.93	-0.113	0.93	-0.11	0.89	-0.214	4.06	-0.149	2.03	-0.133	1.63	-0.105	1.11	0.025	0.08	0.029	0.09	-0.136	2.23	-0.095	1.12	-0.046	0.41	-0.051	0.44	-0.116	0.56
	231	Polymorphic Nucleotide	-	29813638	rs2523393	rs2523393	-	-	C	T	0.471	0.479	0.464	0.44	Binary	0.102	6.2	0.153	10.69	0.145	9.59	0.163	11.42	0.037	0.37	0.038	0.38	0.134	4.12	0.164	5.03	0.157	4.58	0.167	4.91	-0.039	0.21	-0.045	0.25	0.069	1.62	0.127	3.68	0.112	2.93	0.141	4.2	0.005	0.03
	232	Polymorphic Nucleotide	-	29813667	rs2735051	rs2735051	-	-	T	C	0.46	0.47	0.454	0.422	Binary	0.13	9.62	0.172	13.26	0.165	12.13	0.183	14.21	0.05	0.57	0.051	0.58	0.173	6.49	0.195	6.91	0.189	6.35	0.199	6.75	-0.004	0.02	-0.01	0.05	0.099	2.94	0.145	4.66	0.133	3.91	0.163	5.39	0.044	0.29
	233	Polymorphic Nucleotide	-	29813751	rs1736911	rs1736911	-	-	A	G	0.126	0.119	0.126	0.159	Binary	-0.284	21.62	-0.159	6.13	-0.145	5.02	-0.146	5	-0.087	0.51	-0.092	0.56	-0.36	12.72	-0.281	6.84	-0.256	5.55	-0.262	5.74	-0.317	1.63	-0.323	1.68	-0.264	8.85	-0.06	0.65	-0.056	0.58	-0.051	0.51	0.271	1.43
	234	Polymorphic Nucleotide	-	29814670	rs9258213	rs9258213	-	-	C	T	0.039	0.035	0.041	0.051	Binary	-0.273	7.4	-0.257	5.83	-0.232	4.96	-0.234	4.76	-0.163	1.43	-0.159	1.38	-0.367	4.91	-0.278	2.75	-0.305	3.24	-0.264	2.4	-0.053	0.16	-0.049	0.15	-0.221	2.59	-0.226	2.3	-0.16	1.36	-0.185	1.59	-0.122	0.54
	235	Polymorphic Nucleotide	-	29814772	rs929160	rs929160	-	-	A	T	0.288	0.291	0.294	0.267	Binary	0.149	10.17	-0.009	0.14	-0.028	0.52	-0.051	1.2	0.037	0.33	0.038	0.34	0.192	6.54	0.082	1.31	0.061	0.78	0.039	0.43	0.151	1.17	0.159	1.27	0.166	6.09	-0.054	0.79	-0.072	1.14	-0.106	2.04	-0.033	0.18
	236	Polymorphic Nucleotide	-	29815246	rs1633096	rs1633096	-	-	A	C	0.275	0.278	0.28	0.252	Binary	0.159	10.98	-0.024	0.44	-0.045	0.99	-0.071	1.93	0.048	0.37	0.048	0.37	0.195	6.48	0.062	0.83	0.033	0.33	0.009	0.08	0.149	0.9	0.155	0.95	0.182	6.93	-0.06	0.88	-0.077	1.22	-0.114	2.2	0.015	0.06
	237	Polymorphic Nucleotide	-	29815683	rs2523388	rs2523388	-	-	T	C	0.471	0.479	0.464	0.44	Binary	0.103	6.22	0.153	10.71	0.145	9.62	0.163	11.45	0.038	0.38	0.039	0.39	0.134	4.15	0.164	5.06	0.158	4.61	0.167	4.94	-0.037	0.2	-0.043	0.23	0.069	1.62	0.127	3.68	0.112	2.93	0.141	4.19	0.005	0.02
	238	Polymorphic Nucleotide	-	29816007	rs9258218	rs9258218	-	-	A	G	0.101	0.097	0.102	0.115	Binary	-0.16	5.9	-0.12	3.18	-0.099	2.26	-0.092	1.92	-0.113	0.92	-0.109	0.88	-0.214	4.05	-0.149	2.02	-0.133	1.62	-0.105	1.1	0.026	0.08	0.03	0.09	-0.136	2.24	-0.094	1.11	-0.046	0.41	-0.05	0.44	-0.116	0.55
	239	Polymorphic Nucleotide	-	29816201	rs1610603	rs1610603	-	-	A	G	0.14	0.132	0.14	0.178	Binary	-0.294	25.26	-0.174	7.81	-0.154	6.16	-0.159	6.34	-0.07	0.41	-0.079	0.48	-0.384	15.81	-0.309	8.94	-0.278	7.16	-0.287	7.36	-0.311	1.72	-0.322	1.81	-0.278	10.58	-0.086	1.18	-0.075	0.95	-0.076	0.95	0.214	1.08
	240	Polymorphic Nucleotide	-	29817213	rs2743951	rs2743951	-	-	A	G	0.474	0.481	0.467	0.444	Binary	0.098	5.7	0.148	10.08	0.14	9.03	0.158	10.78	0.03	0.3	0.031	0.31	0.126	3.7	0.156	4.6	0.149	4.2	0.159	4.51	-0.06	0.37	-0.064	0.4	0.064	1.44	0.121	3.42	0.107	2.73	0.136	3.95	0.001	0
	241	Polymorphic Nucleotide	-	29817819	rs2517938	rs2517938	-	-	G	A	0.187	0.193	0.185	0.181	Binary	0.047	1.12	-0.027	0.45	-0.022	0.34	-0.019	0.27	-0.012	0.12	-0.003	0.02	0.055	0.68	-0.024	0.21	-0.021	0.18	-0.018	0.15	-0.003	0.01	0.008	0.04	0.023	0.26	-0.037	0.39	-0.039	0.43	-0.036	0.37	-0.014	0.09
	242	Polymorphic Nucleotide	-	29818607	rs730858	rs730858	-	-	T	C	0.19	0.196	0.188	0.181	Binary	0.067	1.95	-0.004	0.05	-0.003	0.04	0.002	0.03	-0.005	0.05	0.003	0.02	0.077	1.12	-0.002	0.02	0.002	0.02	0.008	0.06	0.022	0.14	0.03	0.2	0.044	0.58	-0.015	0.14	-0.027	0.27	-0.02	0.19	-0.021	0.14
	243	Polymorphic Nucleotide	-	29818705	rs4713240	rs4713240	-	-	G	A	0.268	0.273	0.263	0.239	Binary	0.118	6.14	0.223	17	0.211	15.3	0.23	17.32	0.036	0.48	0.03	0.37	0.172	4.96	0.261	9.3	0.249	8.32	0.256	8.51	-0.01	0.06	-0.02	0.13	0.092	2.05	0.195	6.22	0.185	5.66	0.219	7.34	0.038	0.31
	244	Polymorphic Nucleotide	-	29818942	rs1610613	rs1610613	-	-	A	G	0.14	0.132	0.14	0.178	Binary	-0.294	25.26	-0.174	7.81	-0.154	6.16	-0.159	6.34	-0.07	0.41	-0.079	0.48	-0.384	15.81	-0.309	8.94	-0.278	7.16	-0.287	7.36	-0.311	1.72	-0.322	1.81	-0.278	10.59	-0.086	1.18	-0.075	0.95	-0.076	0.95	0.214	1.07
	245	Polymorphic Nucleotide	-	29819020	rs9258220	rs9258220	-	-	T	C	0.039	0.035	0.041	0.051	Binary	-0.273	7.42	-0.258	5.84	-0.232	4.97	-0.235	4.77	-0.164	1.44	-0.16	1.39	-0.37	4.99	-0.281	2.81	-0.308	3.29	-0.267	2.45	-0.059	0.18	-0.055	0.17	-0.221	2.57	-0.226	2.29	-0.159	1.35	-0.185	1.59	-0.121	0.53
	246	Polymorphic Nucleotide	-	29819726	rs2523386	rs2523386	-	-	T	C	0.179	0.182	0.177	0.17	Binary	0.07	2.01	-0.014	0.19	-0.009	0.12	-0.005	0.06	-0.018	0.19	-0.01	0.1	0.064	0.84	-0.026	0.23	-0.023	0.2	-0.02	0.16	-0.011	0.06	-0.005	0.03	0.048	0.63	-0.026	0.25	-0.03	0.3	-0.027	0.25	-0.024	0.16
	247	Polymorphic Nucleotide	-	29820015	rs2844846	rs2844846	-	-	A	T	0.46	0.469	0.454	0.422	Binary	0.13	9.61	0.172	13.33	0.165	12.2	0.184	14.29	0.052	0.61	0.053	0.62	0.172	6.41	0.195	6.9	0.188	6.33	0.199	6.73	-0.005	0.02	-0.011	0.05	0.1	2.99	0.148	4.77	0.135	4.04	0.165	5.51	0.054	0.36
	248	Polymorphic Nucleotide	-	29820235	rs9258224	rs9258224	-	-	A	G	0.077	0.078	0.078	0.083	Binary	-0.098	2.03	-0.018	0.19	-0.032	0.36	-0.012	0.11	-0.089	0.52	-0.087	0.5	-0.148	1.79	-0.069	0.55	-0.077	0.6	-0.059	0.42	-0.039	0.1	-0.032	0.08	-0.062	0.57	0.035	0.25	0.04	0.29	0.055	0.42	-0.003	0.01
	249	Polymorphic Nucleotide	-	29820738	rs2844845	rs2844845	-	-	T	A	0.182	0.186	0.18	0.174	Binary	0.063	1.74	-0.013	0.18	-0.009	0.12	-0.004	0.05	-0.008	0.08	0.001	0	0.066	0.88	-0.02	0.17	-0.016	0.14	-0.012	0.09	0.005	0.03	0.013	0.08	0.038	0.47	-0.027	0.26	-0.032	0.32	-0.027	0.26	-0.014	0.09
	250	Polymorphic Nucleotide	-	29821015	rs2072894	rs2072894	-	-	A	G	0.085	0.084	0.086	0.092	Binary	-0.101	2.29	-0.066	1.06	-0.053	0.75	-0.037	0.46	-0.09	0.54	-0.086	0.51	-0.164	2.25	-0.128	1.42	-0.104	0.98	-0.09	0.78	-0.024	0.06	-0.014	0.03	-0.07	0.72	-0.03	0.22	0.013	0.08	0.021	0.14	-0.041	0.13
	251	Polymorphic Nucleotide	-	29822392	rs1737086	rs1737086	-	-	T	G	0.494	0.5	0.498	0.472	Binary	0.134	10.05	-0.036	0.92	-0.045	1.25	-0.062	2	0.006	0.06	0.013	0.15	0.176	6.65	0.048	0.7	0.029	0.35	0.024	0.27	0.103	1.14	0.113	1.3	0.133	4.91	-0.08	1.69	-0.094	2.16	-0.124	3.25	-0.05	0.47
	252	Polymorphic Nucleotide	-	29823700	rs6901686	rs6901686	-	-	A	G	0.085	0.084	0.086	0.092	Binary	-0.102	2.32	-0.066	1.07	-0.053	0.76	-0.038	0.47	-0.092	0.56	-0.088	0.52	-0.164	2.25	-0.128	1.42	-0.104	0.98	-0.09	0.78	-0.024	0.06	-0.014	0.04	-0.071	0.73	-0.03	0.22	0.012	0.08	0.021	0.14	-0.042	0.13
	253	Polymorphic Nucleotide	-	29823741	rs1633086	rs1633086	-	-	T	C	0.494	0.5	0.498	0.471	Binary	0.133	9.93	-0.037	0.95	-0.045	1.29	-0.063	2.05	0.007	0.07	0.014	0.16	0.175	6.59	0.047	0.69	0.028	0.34	0.024	0.27	0.105	1.17	0.115	1.33	0.131	4.81	-0.082	1.74	-0.096	2.2	-0.126	3.32	-0.051	0.48
	254	Polymorphic Nucleotide	-	29823976	rs1633085	rs1633085	-	-	A	G	0.41	0.406	0.406	0.419	Binary	-0.075	3.48	0.08	3.24	0.083	3.45	0.096	4.2	0.018	0.22	0.01	0.11	-0.085	1.88	0.031	0.39	0.04	0.53	0.04	0.53	-0.086	0.87	-0.098	1.04	-0.082	2.08	0.114	2.95	0.113	2.9	0.14	4	0.084	0.95
	255	Polymorphic Nucleotide	-	29825318	rs1737084	rs1737084	-	-	A	T	0.14	0.132	0.14	0.177	Binary	-0.294	25.05	-0.172	7.63	-0.152	5.99	-0.157	6.17	-0.055	0.31	-0.065	0.38	-0.384	15.71	-0.307	8.79	-0.275	7	-0.284	7.2	-0.288	1.54	-0.299	1.63	-0.276	10.41	-0.083	1.12	-0.072	0.9	-0.074	0.9	0.23	1.19
	256	Polymorphic Nucleotide	-	29825959	rs733841	rs733841	-	-	T	C	0.14	0.132	0.14	0.178	Binary	-0.294	25.31	-0.173	7.79	-0.153	6.14	-0.158	6.32	-0.068	0.4	-0.078	0.48	-0.382	15.63	-0.306	8.78	-0.275	7.02	-0.283	7.21	-0.291	1.55	-0.303	1.64	-0.28	10.76	-0.088	1.22	-0.077	0.99	-0.078	0.99	0.2	0.96
	257	Polymorphic Nucleotide	-	29828940	rs4713243	rs4713243	-	-	G	C	0.364	0.365	0.361	0.348	Binary	0.035	0.99	0.138	8.45	0.138	8.32	0.154	9.85	0.001	0.01	-0.005	0.05	0.037	0.52	0.124	2.96	0.129	3.08	0.135	3.22	-0.058	0.47	-0.066	0.56	0.028	0.42	0.133	3.84	0.145	4.42	0.17	5.62	0.014	0.1
	258	Polymorphic Nucleotide	-	29829376	rs2394164	rs2394164	-	-	C	G	0.282	0.285	0.277	0.26	Binary	0.078	3.09	0.193	13.5	0.18	11.82	0.198	13.57	0.023	0.27	0.016	0.18	0.109	2.35	0.205	6.2	0.193	5.42	0.199	5.56	-0.049	0.38	-0.059	0.48	0.056	0.98	0.174	5.27	0.161	4.63	0.193	6.11	0.025	0.19
	259	Polymorphic Nucleotide	-	29829511	rs9258253	rs9258253	-	-	C	A	0.015	0.014	0.015	0.018	Binary	-0.255	2.82	-0.21	1.89	-0.235	2.21	-0.225	2.04	-0.203	1.11	-0.204	1.11	-0.354	2.13	-0.297	1.52	-0.401	2.36	-0.4	2.34	-0.059	0.12	-0.06	0.12	-0.203	1.06	-0.176	0.78	-0.112	0.41	-0.122	0.45	-0.082	0.2
	260	Polymorphic Nucleotide	-	29830494	rs9391630	rs9391630	-	-	G	A	0.254	0.257	0.251	0.227	Binary	0.125	6.65	0.231	17.8	0.219	15.88	0.236	17.71	0.041	0.57	0.035	0.46	0.167	4.58	0.253	8.56	0.239	7.5	0.245	7.61	-0.007	0.04	-0.016	0.1	0.103	2.4	0.206	6.74	0.196	6.12	0.228	7.7	0.056	0.51
	261	Polymorphic Nucleotide	-	29831140	rs9258260	rs9258260	-	-	T	C	0.082	0.08	0.083	0.088	Binary	-0.092	1.9	-0.069	1.12	-0.046	0.59	-0.042	0.52	-0.118	0.77	-0.115	0.73	-0.161	2.13	-0.136	1.52	-0.103	0.94	-0.101	0.9	-0.051	0.14	-0.045	0.12	-0.06	0.57	-0.04	0.3	0.019	0.12	0.013	0.08	-0.087	0.3
	262	Polymorphic Nucleotide	-	29832126	rs1633070	rs1633070	-	-	A	G	0.14	0.132	0.14	0.178	Binary	-0.297	25.78	-0.177	8.08	-0.157	6.41	-0.162	6.6	-0.094	0.61	-0.103	0.69	-0.389	16.18	-0.315	9.27	-0.284	7.47	-0.294	7.69	-0.356	2.13	-0.365	2.22	-0.281	10.83	-0.09	1.25	-0.079	1.02	-0.08	1.02	0.185	0.86
	263	Polymorphic Nucleotide	-	29832724	rs1737079	rs1737079	-	-	C	T	0.14	0.132	0.14	0.178	Binary	-0.295	25.42	-0.174	7.85	-0.154	6.19	-0.159	6.38	-0.074	0.44	-0.083	0.52	-0.383	15.72	-0.307	8.86	-0.276	7.09	-0.285	7.28	-0.301	1.62	-0.312	1.71	-0.281	10.82	-0.089	1.24	-0.078	1.01	-0.08	1.01	0.192	0.91
	264	Polymorphic Nucleotide	-	29832918	rs1737078	rs1737078	-	-	A	C	0.496	0.503	0.499	0.474	Binary	0.129	9.46	-0.036	0.93	-0.048	1.42	-0.062	1.99	0.012	0.13	0.02	0.23	0.172	6.42	0.048	0.71	0.026	0.31	0.026	0.3	0.108	1.21	0.118	1.37	0.127	4.55	-0.079	1.66	-0.099	2.32	-0.123	3.21	-0.045	0.4
	265	Polymorphic Nucleotide	-	29833300	rs1737076	rs1737076	-	-	C	T	0.496	0.503	0.5	0.474	Binary	0.129	9.49	-0.036	0.92	-0.048	1.4	-0.061	1.97	0.013	0.14	0.021	0.24	0.173	6.47	0.049	0.72	0.027	0.32	0.027	0.31	0.11	1.24	0.12	1.4	0.128	4.58	-0.078	1.64	-0.098	2.29	-0.123	3.17	-0.043	0.38
	266	Polymorphic Nucleotide	-	29833431	rs9258266	rs9258266	-	-	T	C	0.028	0.024	0.031	0.032	Binary	-0.147	1.85	-0.289	5.3	-0.21	2.88	-0.228	3.23	-0.196	1.41	-0.188	1.32	-0.344	3.13	-0.457	4.85	-0.397	3.52	-0.418	3.77	-0.187	0.59	-0.172	0.52	-0.074	0.4	-0.27	2.41	-0.1	0.52	-0.143	0.83	-0.122	0.42
	267	Polymorphic Nucleotide	-	29834025	rs1633063	rs1633063	-	-	A	G	0.257	0.261	0.262	0.229	Binary	0.202	16.53	0.024	0.41	0.003	0.04	-0.02	0.31	0.053	0.48	0.055	0.51	0.246	9.52	0.138	2.69	0.107	1.63	0.088	1.2	0.235	2.1	0.244	2.22	0.223	9.65	-0.031	0.34	-0.052	0.64	-0.089	1.4	-0.038	0.19
	268	Polymorphic Nucleotide	-	29834148	rs6935107	rs6935107	-	-	T	C	0.047	0.044	0.048	0.062	Binary	-0.267	8.45	-0.22	5.23	-0.188	4.07	-0.212	4.75	-0.05	0.25	-0.052	0.26	-0.278	3.59	-0.22	2.2	-0.191	1.78	-0.186	1.62	-0.082	0.25	-0.09	0.28	-0.287	4.75	-0.226	2.68	-0.186	2.01	-0.221	2.51	-0.117	0.41
	269	Polymorphic Nucleotide	-	29834529	rs1633059	rs1633059	-	-	G	A	0.45	0.44	0.448	0.47	Binary	-0.118	8	0.022	0.47	0.036	0.94	0.045	1.25	-0.019	0.22	-0.026	0.33	-0.161	5.7	-0.059	0.96	-0.04	0.55	-0.044	0.59	-0.127	1.56	-0.137	1.73	-0.119	4.01	0.055	0.96	0.077	1.6	0.097	2.21	0.041	0.36
	270	Polymorphic Nucleotide	-	29836188	rs1610628	rs1610628	-	-	G	T	0.14	0.132	0.14	0.178	Binary	-0.295	25.45	-0.174	7.87	-0.154	6.21	-0.159	6.39	-0.075	0.45	-0.085	0.53	-0.383	15.74	-0.307	8.87	-0.276	7.09	-0.285	7.29	-0.302	1.62	-0.313	1.71	-0.282	10.85	-0.09	1.25	-0.079	1.02	-0.08	1.02	0.189	0.89
	271	Polymorphic Nucleotide	-	29838369	rs9500976	rs9500976	-	-	G	A	0.032	0.029	0.032	0.04	Binary	-0.243	4.86	-0.31	6.86	-0.228	3.83	-0.246	4.28	-0.02	0.09	-0.022	0.11	-0.327	3.36	-0.428	5.11	-0.314	2.82	-0.328	2.97	-0.208	0.96	-0.213	0.99	-0.273	2.95	-0.349	4.02	-0.229	1.92	-0.255	2.24	-0.015	0.04
	272	Polymorphic Nucleotide	-	29838483	rs9258275	rs9258275	-	-	G	A	0.364	0.364	0.361	0.348	Binary	0.035	0.97	0.137	8.32	0.137	8.26	0.153	9.79	-0.001	0.01	-0.007	0.07	0.031	0.42	0.117	2.68	0.122	2.79	0.127	2.92	-0.075	0.67	-0.085	0.78	0.027	0.41	0.131	3.73	0.144	4.36	0.169	5.58	0.011	0.07
	273	Polymorphic Nucleotide	-	29838525	rs1737070	rs1737070	-	-	G	T	0.14	0.132	0.14	0.178	Binary	-0.293	24.98	-0.171	7.6	-0.151	5.96	-0.156	6.14	-0.054	0.29	-0.063	0.36	-0.378	15.35	-0.302	8.58	-0.271	6.82	-0.279	7	-0.264	1.32	-0.276	1.41	-0.279	10.68	-0.087	1.19	-0.076	0.96	-0.077	0.96	0.212	1.03
	274	Polymorphic Nucleotide	-	29838709	rs1737069	rs1737069	-	-	A	G	0.222	0.213	0.224	0.266	Binary	-0.25	25.28	-0.156	8.61	-0.134	6.23	-0.137	6.26	-0.094	0.89	-0.099	0.95	-0.344	17.59	-0.282	10.39	-0.25	7.85	-0.258	8	-0.2	1.28	-0.206	1.34	-0.226	9.78	-0.079	1.35	-0.046	0.58	-0.05	0.63	0.078	0.39
	275	Polymorphic Nucleotide	-	29839242	rs1737064	rs1737064	-	-	G	T	0.14	0.132	0.14	0.178	Binary	-0.293	24.99	-0.172	7.62	-0.151	5.97	-0.156	6.15	-0.055	0.3	-0.065	0.37	-0.379	15.43	-0.303	8.66	-0.272	6.88	-0.28	7.07	-0.273	1.39	-0.286	1.48	-0.278	10.62	-0.085	1.16	-0.075	0.94	-0.076	0.94	0.219	1.09
	276	Polymorphic Nucleotide	-	29839614	rs7759474	rs7759474	-	-	T	C	0.27	0.274	0.267	0.242	Binary	0.116	6.01	0.221	16.98	0.209	15.21	0.229	17.28	0.032	0.4	0.025	0.3	0.159	4.38	0.247	8.45	0.234	7.48	0.241	7.66	-0.043	0.31	-0.052	0.4	0.096	2.22	0.201	6.66	0.191	6.07	0.226	7.87	0.051	0.44
	277	Polymorphic Nucleotide	-	29839766	rs1611285	rs1611285	-	-	C	T	0.187	0.193	0.185	0.178	Binary	0.065	1.85	-0.005	0.06	-0.005	0.06	0.001	0.01	-0.013	0.12	-0.004	0.04	0.075	1.09	-0.004	0.03	0.002	0.01	0.008	0.06	0.015	0.09	0.023	0.14	0.047	0.63	-0.011	0.1	-0.026	0.26	-0.017	0.15	-0.019	0.12
	278	Polymorphic Nucleotide	-	29840223	rs1626392	rs1626392	-	-	A	G	0.166	0.154	0.168	0.212	Binary	-0.304	30.55	-0.217	13.66	-0.191	10.41	-0.196	10.67	-0.158	2.12	-0.159	2.14	-0.414	20.55	-0.361	13.86	-0.329	11.15	-0.339	11.56	-0.28	2.33	-0.277	2.29	-0.284	12.55	-0.146	3.13	-0.111	1.91	-0.116	2.01	-0.034	0.15
	279	Polymorphic Nucleotide	-	29840281	rs1625636	rs1625636	-	-	A	G	0.14	0.133	0.14	0.178	Binary	-0.294	25.21	-0.172	7.67	-0.152	6.02	-0.157	6.19	-0.057	0.32	-0.066	0.37	-0.375	15.15	-0.299	8.44	-0.267	6.65	-0.275	6.82	-0.236	1.12	-0.244	1.17	-0.282	10.9	-0.088	1.21	-0.077	0.99	-0.079	0.99	0.204	0.97
	280	Polymorphic Nucleotide	-	29840373	rs1633043	rs1633043	-	-	T	C	0.126	0.12	0.126	0.161	Binary	-0.288	22.25	-0.163	6.43	-0.148	5.27	-0.149	5.22	-0.092	0.56	-0.097	0.6	-0.355	12.45	-0.276	6.67	-0.251	5.43	-0.256	5.55	-0.264	1.27	-0.268	1.3	-0.277	9.66	-0.073	0.87	-0.069	0.78	-0.064	0.69	0.197	0.89
	281	Polymorphic Nucleotide	-	29840409	rs422343	rs422343	-	-	T	C	0.171	0.177	0.168	0.163	Binary	0.068	1.85	-0.01	0.12	-0.001	0.01	0.006	0.07	-0.021	0.2	-0.013	0.11	0.076	1.05	-0.008	0.06	0	0	0.007	0.05	-0.003	0.01	0.006	0.03	0.039	0.46	-0.037	0.38	-0.042	0.45	-0.035	0.34	-0.047	0.34
	282	Polymorphic Nucleotide	-	29840948	rs1737060	rs1737060	-	-	C	G	0.142	0.135	0.142	0.179	Binary	-0.283	23.62	-0.171	7.61	-0.148	5.76	-0.154	6.06	-0.062	0.35	-0.062	0.35	-0.361	14.16	-0.291	8.08	-0.258	6.32	-0.267	6.51	-0.207	0.92	-0.206	0.91	-0.271	10.16	-0.088	1.23	-0.068	0.83	-0.074	0.92	0.193	0.89
	283	Polymorphic Nucleotide	-	29841202	rs1633041	rs1633041	-	-	T	C	0.316	0.317	0.319	0.299	Binary	0.106	5.81	-0.099	4.02	-0.103	4.14	-0.132	6.2	-0.077	0.55	-0.07	0.49	0.1	2.22	-0.085	1.44	-0.117	2.25	-0.134	2.75	-0.068	0.25	-0.07	0.26	0.116	3.41	-0.125	3.05	-0.111	2.43	-0.158	4.2	-0.091	0.39
	284	Polymorphic Nucleotide	-	29842077	rs2735046	rs2735046	-	-	T	C	0.424	0.427	0.424	0.389	Binary	0.142	11.04	0.22	20.69	0.212	19.33	0.234	22.4	0.106	0.99	0.096	0.85	0.165	5.87	0.247	10.44	0.253	10.79	0.268	11.53	-0.051	0.19	-0.058	0.22	0.132	4.8	0.196	7.94	0.178	6.68	0.215	8.93	-0.002	0.01
	285	Polymorphic Nucleotide	-	29842097	rs1737052	rs1737052	-	-	G	T	0.242	0.24	0.239	0.292	Binary	-0.271	30.93	-0.152	8.44	-0.155	8.45	-0.147	7.54	-0.053	0.41	-0.051	0.39	-0.276	12.26	-0.185	4.95	-0.177	4.4	-0.174	4.22	0.086	0.39	0.09	0.42	-0.277	15	-0.101	2.02	-0.113	2.36	-0.102	1.95	0.048	0.21
	286	Polymorphic Nucleotide	-	29842613	rs12660712	rs12660712	-	-	A	C	0.02	0.017	0.02	0.029	Binary	-0.351	6.87	-0.376	6.99	-0.301	4.49	-0.315	4.77	-0.229	1.03	-0.234	1.06	-0.587	6.68	-0.626	6.94	-0.541	5.01	-0.55	5.07	-0.524	1.7	-0.515	1.64	-0.355	3.41	-0.397	3.62	-0.289	2.03	-0.311	2.23	-0.434	1.46
	287	Polymorphic Nucleotide	-	29843638	rs9258294	rs9258294	-	-	A	G	0.056	0.058	0.051	0.061	Binary	-0.121	2.25	-0.254	6.54	-0.192	4.14	-0.212	4.53	-0.088	0.17	-0.078	0.15	-0.119	1.01	-0.38	5.62	-0.334	4.46	-0.358	4.73	-0.048	0.05	-0.04	0.04	-0.226	3.22	-0.316	4.57	-0.241	2.97	-0.267	3.29	-0.231	0.34
	288	Polymorphic Nucleotide	-	29844026	rs1737043	rs1737043	-	-	A	G	0.242	0.24	0.239	0.292	Binary	-0.271	30.87	-0.152	8.41	-0.155	8.43	-0.147	7.51	-0.052	0.4	-0.049	0.38	-0.276	12.26	-0.185	4.95	-0.177	4.4	-0.174	4.22	0.086	0.4	0.09	0.42	-0.276	14.96	-0.101	2.01	-0.113	2.34	-0.102	1.94	0.05	0.22
	289	Polymorphic Nucleotide	-	29844208	rs1737041	rs1737041	-	-	T	G	0.316	0.317	0.319	0.299	Binary	0.106	5.78	-0.098	3.97	-0.102	4.08	-0.131	6.11	-0.066	0.45	-0.059	0.39	0.099	2.16	-0.086	1.46	-0.117	2.26	-0.134	2.76	-0.064	0.23	-0.065	0.24	0.116	3.39	-0.124	3.01	-0.11	2.38	-0.156	4.14	-0.073	0.29
	290	Polymorphic Nucleotide	-	29844921	rs11753872	rs11753872	-	-	A	C	0.017	0.016	0.018	0.021	Binary	-0.21	2.26	-0.19	1.74	-0.139	1.04	-0.174	1.33	0.137	0.23	0.169	0.3	-0.397	2.74	-0.349	2.08	-0.314	1.67	-0.322	1.58	0.139	0.14	0.183	0.19	-0.161	0.83	-0.168	0.78	-0.063	0.22	-0.126	0.48	0.125	0.13
	291	Polymorphic Nucleotide	-	29845825	rs6932033	rs6932033	-	-	G	A	0.017	0.016	0.018	0.021	Binary	-0.206	2.19	-0.187	1.69	-0.136	1.01	-0.17	1.29	0.154	0.27	0.185	0.34	-0.391	2.67	-0.344	2.03	-0.308	1.62	-0.315	1.53	0.148	0.15	0.191	0.2	-0.159	0.82	-0.166	0.77	-0.062	0.21	-0.125	0.47	0.128	0.13
	292	Polymorphic Nucleotide	-	29846644	rs1610726	rs1610726	-	-	C	G	0.334	0.333	0.338	0.32	Binary	0.086	4.07	-0.114	5.3	-0.111	4.94	-0.142	7.32	-0.052	0.34	-0.042	0.26	0.065	1.14	-0.117	2.41	-0.141	3.19	-0.158	3.71	-0.042	0.15	-0.039	0.13	0.099	2.68	-0.135	3.59	-0.11	2.5	-0.16	4.49	-0.05	0.19
	293	Polymorphic Nucleotide	-	29847036	rs885940	rs885940	-	-	A	G	0.317	0.317	0.32	0.3	Binary	0.106	5.78	-0.099	4.01	-0.103	4.13	-0.132	6.17	-0.068	0.46	-0.06	0.39	0.099	2.18	-0.086	1.46	-0.117	2.26	-0.134	2.76	-0.059	0.21	-0.059	0.21	0.116	3.44	-0.124	2.98	-0.11	2.37	-0.155	4.1	-0.063	0.24
	294	Polymorphic Nucleotide	-	29848016	rs1633038	rs1633038	-	-	T	C	0.125	0.118	0.125	0.158	Binary	-0.28	20.97	-0.153	5.65	-0.137	4.51	-0.139	4.57	-0.042	0.19	-0.047	0.22	-0.346	11.73	-0.266	6.18	-0.24	4.94	-0.247	5.11	-0.243	0.96	-0.246	0.98	-0.27	9.18	-0.06	0.66	-0.054	0.55	-0.053	0.53	0.3	1.49
	295	Polymorphic Nucleotide	-	29849317	rs9258302	rs9258302	-	-	C	T	0.062	0.064	0.06	0.076	Binary	-0.24	8.38	-0.189	5	-0.215	6.06	-0.2	5.22	-0.039	0.27	-0.033	0.22	-0.142	1.47	-0.088	0.69	-0.126	1.11	-0.114	0.95	0.155	0.85	0.167	0.94	-0.274	5.13	-0.236	3.5	-0.264	4.11	-0.247	3.6	-0.049	0.21
	296	Polymorphic Nucleotide	-	29850087	rs1362068	rs1362068	-	-	G	A	0.364	0.36	0.367	0.357	Binary	0.048	1.62	-0.15	9.07	-0.138	7.62	-0.169	10.6	-0.11	0.85	-0.104	0.78	0.012	0.13	-0.172	4.85	-0.18	5.12	-0.197	5.76	-0.116	0.46	-0.114	0.46	0.061	1.27	-0.173	5.67	-0.137	3.75	-0.186	6.14	-0.238	1.4
	297	Polymorphic Nucleotide	-	29850278	rs1362070	rs1362070	-	-	G	A	0.364	0.36	0.367	0.357	Binary	0.048	1.62	-0.15	9.07	-0.138	7.62	-0.169	10.6	-0.11	0.85	-0.104	0.78	0.012	0.13	-0.172	4.85	-0.18	5.12	-0.197	5.76	-0.116	0.46	-0.114	0.46	0.061	1.27	-0.173	5.67	-0.137	3.75	-0.186	6.14	-0.238	1.4
	298	Polymorphic Nucleotide	-	29850788	rs1633036	rs1633036	-	-	G	A	0.126	0.119	0.126	0.159	Binary	-0.276	20.44	-0.147	5.28	-0.131	4.19	-0.133	4.23	0.004	0.01	-0.002	0.01	-0.339	11.34	-0.258	5.85	-0.231	4.63	-0.237	4.77	-0.186	0.64	-0.188	0.65	-0.271	9.28	-0.061	0.66	-0.056	0.59	-0.056	0.56	0.32	1.5
	299	Polymorphic Nucleotide	-	29851414	rs9258304	rs9258304	-	-	C	T	0.015	0.014	0.016	0.019	Binary	-0.28	3.4	-0.224	2.17	-0.254	2.59	-0.243	2.39	-0.244	1.47	-0.245	1.48	-0.417	2.84	-0.348	1.99	-0.466	3.09	-0.464	3.05	-0.183	0.44	-0.185	0.45	-0.214	1.19	-0.173	0.78	-0.115	0.44	-0.124	0.48	-0.089	0.22
	300	Polymorphic Nucleotide	-	29851542	rs1633034	rs1633034	-	-	C	T	0.344	0.343	0.348	0.329	Binary	0.087	4.23	-0.108	4.85	-0.107	4.68	-0.138	6.96	-0.038	0.24	-0.031	0.19	0.07	1.3	-0.107	2.11	-0.13	2.82	-0.146	3.27	-0.012	0.04	-0.014	0.04	0.101	2.81	-0.128	3.27	-0.108	2.42	-0.156	4.33	-0.076	0.32
	301	Polymorphic Nucleotide	-	29853572	rs4122198	rs4122198	-	-	G	A	0.062	0.064	0.06	0.076	Binary	-0.24	8.39	-0.189	5	-0.215	6.06	-0.2	5.23	-0.04	0.27	-0.033	0.22	-0.142	1.47	-0.088	0.69	-0.126	1.11	-0.114	0.95	0.155	0.85	0.167	0.94	-0.274	5.14	-0.236	3.5	-0.264	4.11	-0.248	3.61	-0.049	0.21
	302	Polymorphic Nucleotide	-	29853773	rs1633030	rs1633030	-	-	G	A	0.334	0.333	0.338	0.32	Binary	0.085	4.04	-0.115	5.35	-0.112	4.99	-0.143	7.39	-0.058	0.39	-0.049	0.31	0.064	1.13	-0.118	2.46	-0.142	3.25	-0.159	3.77	-0.055	0.2	-0.054	0.19	0.098	2.67	-0.136	3.62	-0.111	2.52	-0.161	4.52	-0.056	0.22
	303	Polymorphic Nucleotide	-	29854848	rs1633021	rs1633021	-	-	G	A	0.263	0.262	0.271	0.241	Binary	0.155	10.38	-0.038	0.78	-0.058	1.41	-0.088	2.66	-0.068	0.46	-0.062	0.41	0.147	3.88	0.016	0.14	-0.028	0.27	-0.044	0.47	-0.052	0.18	-0.055	0.19	0.197	7.87	-0.049	0.66	-0.053	0.7	-0.099	1.73	-0.052	0.19
	304	Polymorphic Nucleotide	-	29855352	rs2735042	rs2735042	-	-	C	T	0.334	0.333	0.338	0.32	Binary	0.085	4.04	-0.115	5.35	-0.112	4.99	-0.143	7.39	-0.058	0.39	-0.049	0.31	0.064	1.13	-0.118	2.46	-0.143	3.25	-0.159	3.77	-0.055	0.2	-0.054	0.19	0.098	2.66	-0.136	3.62	-0.111	2.52	-0.161	4.53	-0.057	0.22
	305	Polymorphic Nucleotide	-	29861847	rs9258384	rs9258384	-	-	A	C	0.054	0.055	0.049	0.057	Binary	-0.103	1.69	-0.254	6.24	-0.19	3.88	-0.211	4.32	-0.17	0.26	-0.164	0.25	-0.12	0.98	-0.397	5.83	-0.352	4.71	-0.378	5	-0.414	0.35	-0.451	0.39	-0.204	2.59	-0.31	4.25	-0.23	2.64	-0.259	2.98	-0.156	0.15
	306	Polymorphic Nucleotide	-	29863430	rs2743941	rs2743941	-	-	A	G	0.196	0.19	0.196	0.235	Binary	-0.243	21.98	-0.115	4.5	-0.102	3.53	-0.102	3.46	-0.012	0.05	-0.016	0.07	-0.31	13.23	-0.219	5.9	-0.191	4.41	-0.194	4.38	-0.133	0.49	-0.137	0.51	-0.231	9.37	-0.033	0.37	-0.023	0.23	-0.023	0.23	0.205	1
	307	Polymorphic Nucleotide	-	29865974	rs1611196	rs1611196	-	-	C	T	0.326	0.328	0.329	0.309	Binary	0.106	5.9	-0.093	3.67	-0.099	3.93	-0.128	5.87	-0.054	0.37	-0.049	0.33	0.104	2.4	-0.076	1.21	-0.105	1.91	-0.121	2.34	-0.016	0.05	-0.021	0.07	0.118	3.54	-0.117	2.74	-0.108	2.33	-0.152	3.97	-0.087	0.39
	308	Polymorphic Nucleotide	-	29866705	rs1633012	rs1633012	-	-	G	C	0.126	0.119	0.125	0.159	Binary	-0.278	20.78	-0.15	5.49	-0.134	4.37	-0.136	4.43	-0.029	0.11	-0.034	0.13	-0.34	11.39	-0.259	5.89	-0.233	4.7	-0.239	4.83	-0.202	0.71	-0.201	0.71	-0.277	9.62	-0.068	0.78	-0.064	0.69	-0.063	0.67	0.257	1.03
	309	Polymorphic Nucleotide	-	29867802	rs1611205	rs1611205	-	-	C	T	0.354	0.35	0.358	0.349	Binary	0.045	1.46	-0.157	9.77	-0.142	8.02	-0.175	11.16	-0.131	1.12	-0.123	1.01	0.005	0.05	-0.183	5.41	-0.193	5.72	-0.211	6.46	-0.171	0.8	-0.167	0.77	0.056	1.1	-0.183	6.24	-0.142	3.96	-0.193	6.51	-0.23	1.36
	310	Polymorphic Nucleotide	-	29870047	rs1610647	rs1610647	-	-	G	A	0.363	0.36	0.367	0.357	Binary	0.048	1.6	-0.151	9.12	-0.138	7.66	-0.17	10.66	-0.116	0.91	-0.11	0.85	0.011	0.12	-0.172	4.9	-0.181	5.16	-0.198	5.81	-0.127	0.52	-0.127	0.52	0.06	1.25	-0.174	5.74	-0.138	3.81	-0.187	6.21	-0.251	1.52
	311	Polymorphic Nucleotide	-	29870157	rs16895757	rs16895757	-	-	T	C	0.054	0.056	0.053	0.056	Binary	-0.064	0.83	0.054	0.6	0.043	0.43	0.057	0.61	0.06	0.1	0.047	0.08	-0.08	0.57	0.025	0.13	0.043	0.23	0.052	0.29	0.138	0.15	0.088	0.09	-0.056	0.4	0.099	0.77	0.083	0.58	0.095	0.7	-0.108	0.14
	312	Polymorphic Nucleotide	-	29870921	rs1633010	rs1633010	-	-	A	T	0.343	0.343	0.347	0.329	Binary	0.086	4.13	-0.11	5.01	-0.109	4.83	-0.14	7.15	-0.055	0.36	-0.048	0.31	0.068	1.24	-0.109	2.19	-0.133	2.91	-0.148	3.37	-0.028	0.09	-0.031	0.1	0.101	2.79	-0.129	3.34	-0.109	2.48	-0.158	4.39	-0.088	0.38
	313	Polymorphic Nucleotide	-	29871066	rs1633009	rs1633009	-	-	A	T	0.317	0.317	0.32	0.3	Binary	0.106	5.76	-0.099	4	-0.103	4.14	-0.132	6.16	-0.069	0.47	-0.062	0.41	0.098	2.16	-0.087	1.48	-0.119	2.31	-0.136	2.8	-0.072	0.26	-0.074	0.27	0.116	3.42	-0.124	2.98	-0.11	2.39	-0.155	4.1	-0.066	0.25
	314	Polymorphic Nucleotide	-	29871978	rs2523415	rs2523415	-	-	T	C	0.047	0.044	0.048	0.063	Binary	-0.291	10	-0.245	6.42	-0.211	5.02	-0.235	5.77	-0.122	0.75	-0.123	0.76	-0.319	4.57	-0.264	2.98	-0.234	2.47	-0.231	2.29	-0.224	0.89	-0.235	0.95	-0.301	5.27	-0.245	3.13	-0.205	2.4	-0.238	2.9	-0.181	0.69
	315	Polymorphic Nucleotide	-	29872422	rs11758087	rs11758087	-	-	A	G	0.017	0.016	0.018	0.021	Binary	-0.213	2.31	-0.195	1.82	-0.145	1.11	-0.181	1.41	0.076	0.12	0.105	0.16	-0.408	2.85	-0.363	2.2	-0.328	1.79	-0.339	1.7	-0.014	0.01	0.017	0.01	-0.159	0.82	-0.168	0.78	-0.064	0.22	-0.126	0.48	0.118	0.12
	316	Polymorphic Nucleotide	-	29872451	rs1633005	rs1633005	-	-	A	G	0.214	0.215	0.22	0.176	Binary	0.283	27.18	0.053	1.04	0.022	0.29	-0.01	0.11	0.028	0.08	0.048	0.15	0.274	10.04	0.119	1.75	0.06	0.58	0.033	0.27	0.223	0.5	0.234	0.53	0.337	18.11	0.031	0.31	0.021	0.18	-0.03	0.26	0.166	0.4
	317	Polymorphic Nucleotide	-	29872686	rs11751282	rs11751282	-	-	G	T	0.017	0.016	0.018	0.021	Binary	-0.212	2.3	-0.195	1.81	-0.144	1.1	-0.18	1.4	0.081	0.12	0.109	0.17	-0.408	2.85	-0.362	2.2	-0.328	1.79	-0.339	1.7	-0.013	0.01	0.019	0.02	-0.158	0.81	-0.166	0.77	-0.062	0.22	-0.125	0.47	0.13	0.13
	318	Polymorphic Nucleotide	-	29873066	rs2523414	rs2523414	-	-	G	A	0.056	0.054	0.058	0.072	Binary	-0.244	8.25	-0.207	5.2	-0.186	4.34	-0.206	4.95	-0.09	0.56	-0.094	0.59	-0.248	3.39	-0.202	2.1	-0.175	1.68	-0.168	1.5	-0.127	0.46	-0.141	0.53	-0.249	4.3	-0.199	2.43	-0.184	2.16	-0.209	2.52	-0.189	0.84
	319	Polymorphic Nucleotide	-	29873270	rs1629068	rs1629068	-	-	C	T	0.317	0.317	0.32	0.3	Binary	0.106	5.77	-0.099	4.02	-0.103	4.16	-0.132	6.18	-0.071	0.49	-0.064	0.42	0.098	2.16	-0.087	1.49	-0.119	2.32	-0.136	2.81	-0.074	0.27	-0.076	0.28	0.116	3.4	-0.125	3.03	-0.111	2.43	-0.156	4.16	-0.075	0.3
	320	Polymorphic Nucleotide	-	29873695	rs1736998	rs1736998	-	-	T	A	0.361	0.358	0.365	0.356	Binary	0.042	1.31	-0.156	9.69	-0.146	8.41	-0.177	11.46	-0.168	1.67	-0.16	1.55	0.004	0.04	-0.181	5.34	-0.193	5.74	-0.209	6.39	-0.225	1.21	-0.221	1.18	0.056	1.12	-0.175	5.82	-0.142	3.99	-0.191	6.41	-0.271	1.8
	321	Polymorphic Nucleotide	-	29874905	rs1736991	rs1736991	-	-	G	C	0.343	0.343	0.347	0.329	Binary	0.086	4.14	-0.11	4.99	-0.109	4.82	-0.14	7.12	-0.054	0.35	-0.047	0.3	0.068	1.24	-0.109	2.18	-0.133	2.91	-0.148	3.36	-0.029	0.1	-0.032	0.11	0.1	2.78	-0.129	3.35	-0.11	2.5	-0.158	4.4	-0.09	0.39
	322	Polymorphic Nucleotide	-	29875590	rs9258437	rs9258437	-	-	A	G	0.026	0.021	0.025	0.031	Binary	-0.252	4.15	-0.447	9.9	-0.253	3.55	-0.296	4.18	0.048	0.08	0.038	0.06	-0.432	3.91	-0.771	9.95	-0.521	4.75	-0.582	5.25	-0.523	0.68	-0.555	0.73	-0.322	3.21	-0.474	5.29	-0.285	2.19	-0.338	2.65	0.139	0.18
	323	Polymorphic Nucleotide	-	29875604	rs3873243	rs3873243	-	-	T	G	0.071	0.074	0.069	0.087	Binary	-0.26	11.05	-0.192	5.79	-0.222	7.29	-0.207	6.33	-0.061	0.43	-0.055	0.38	-0.191	2.69	-0.116	1.14	-0.156	1.74	-0.141	1.46	0.087	0.35	0.1	0.42	-0.281	6.1	-0.212	3.28	-0.247	4.15	-0.231	3.64	-0.014	0.05
	324	Polymorphic Nucleotide	-	29876028	rs1736983	rs1736983	-	-	T	C	0.317	0.317	0.32	0.3	Binary	0.106	5.79	-0.099	4.01	-0.103	4.15	-0.132	6.17	-0.07	0.48	-0.063	0.41	0.098	2.15	-0.088	1.49	-0.119	2.32	-0.136	2.82	-0.075	0.28	-0.077	0.28	0.116	3.43	-0.124	3	-0.111	2.41	-0.156	4.13	-0.07	0.28
	325	Polymorphic Nucleotide	-	29876102	rs7741100	rs7741100	-	-	A	C	0.056	0.059	0.051	0.061	Binary	-0.115	2.08	-0.245	6.15	-0.185	3.88	-0.204	4.26	0.02	0.03	0.035	0.06	-0.115	0.96	-0.374	5.48	-0.329	4.36	-0.354	4.65	0.021	0.02	0.04	0.04	-0.218	3.03	-0.303	4.27	-0.229	2.74	-0.254	3.03	-0.034	0.04
	326	Polymorphic Nucleotide	-	29876116	rs11751333	rs11751333	-	-	T	C	0.018	0.016	0.019	0.021	Binary	-0.209	2.25	-0.187	1.7	-0.138	1.03	-0.173	1.32	0.048	0.07	0.078	0.12	-0.407	2.87	-0.362	2.2	-0.332	1.83	-0.343	1.75	-0.17	0.17	-0.136	0.13	-0.156	0.8	-0.16	0.73	-0.056	0.19	-0.117	0.44	0.109	0.11
	327	Polymorphic Nucleotide	-	29876280	rs2517922	rs2517922	-	-	G	T	0.047	0.044	0.049	0.063	Binary	-0.29	9.98	-0.244	6.39	-0.21	4.99	-0.234	5.74	-0.119	0.73	-0.12	0.73	-0.319	4.57	-0.264	2.98	-0.233	2.46	-0.23	2.29	-0.223	0.89	-0.234	0.95	-0.299	5.2	-0.242	3.06	-0.202	2.34	-0.235	2.84	-0.169	0.63
	328	Polymorphic Nucleotide	-	29876323	rs1611185	rs1611185	-	-	C	T	0.448	0.456	0.447	0.408	Binary	0.157	13.54	0.261	29.44	0.242	25.49	0.269	29.8	0.178	1.78	0.167	1.6	0.194	7.94	0.304	15.63	0.301	15.14	0.319	16.18	0.049	0.16	0.034	0.1	0.149	6.05	0.25	12.61	0.218	9.84	0.259	12.85	0.139	0.67
	329	Polymorphic Nucleotide	-	29876482	rs2017525	rs2017525	-	-	A	G	0.056	0.06	0.053	0.068	Binary	-0.243	7.98	-0.175	4.01	-0.203	5.07	-0.188	4.34	0.039	0.19	0.048	0.25	-0.12	1.09	-0.045	0.28	-0.062	0.4	-0.043	0.25	0.205	0.88	0.225	1.01	-0.291	5.22	-0.215	2.74	-0.275	4.07	-0.253	3.46	0.037	0.11
	330	Polymorphic Nucleotide	-	29876896	rs1610649	rs1610649	-	-	G	A	0.408	0.408	0.411	0.402	Binary	0.043	1.36	-0.101	4.67	-0.104	4.79	-0.125	6.44	-0.056	0.36	-0.052	0.34	0.012	0.14	-0.12	2.76	-0.136	3.31	-0.146	3.58	-0.069	0.26	-0.075	0.29	0.058	1.21	-0.107	2.58	-0.094	2.09	-0.132	3.52	-0.133	0.64
	331	Polymorphic Nucleotide	-	29877042	rs885937	rs885937	-	-	T	A	0.363	0.36	0.367	0.357	Binary	0.048	1.6	-0.151	9.1	-0.138	7.64	-0.169	10.63	-0.114	0.88	-0.108	0.82	0.011	0.12	-0.172	4.88	-0.181	5.15	-0.198	5.79	-0.123	0.5	-0.123	0.5	0.061	1.26	-0.173	5.69	-0.137	3.76	-0.186	6.15	-0.242	1.43
	332	Polymorphic Nucleotide	-	29877126	rs3891160	rs3891160	-	-	G	C	0.026	0.026	0.027	0.029	Binary	-0.127	1.38	-0.108	0.95	-0.086	0.67	-0.104	0.82	0.215	0.36	0.215	0.36	-0.219	1.46	-0.185	1.03	-0.153	0.74	-0.141	0.61	0.494	0.67	0.482	0.65	-0.083	0.44	-0.075	0.34	-0.037	0.14	-0.068	0.28	-0.366	0.36
	333	Polymorphic Nucleotide	-	29877225	rs9468626	rs9468626	-	-	A	G	0.02	0.017	0.02	0.028	Binary	-0.345	6.61	-0.367	6.65	-0.291	4.19	-0.304	4.44	-0.188	0.75	-0.195	0.79	-0.554	5.99	-0.586	6.12	-0.495	4.26	-0.503	4.3	-0.367	0.93	-0.36	0.9	-0.37	3.61	-0.411	3.82	-0.303	2.17	-0.326	2.38	-0.478	1.67
	334	Polymorphic Nucleotide	-	29877486	rs1632996	rs1632996	-	-	A	T	0.363	0.36	0.367	0.357	Binary	0.048	1.6	-0.151	9.13	-0.138	7.66	-0.17	10.66	-0.117	0.92	-0.111	0.85	0.01	0.11	-0.173	4.92	-0.181	5.18	-0.198	5.82	-0.131	0.54	-0.132	0.54	0.061	1.27	-0.173	5.69	-0.137	3.76	-0.186	6.15	-0.241	1.42
	335	Polymorphic Nucleotide	-	29877500	rs1736982	rs1736982	-	-	T	C	0.243	0.24	0.239	0.291	Binary	-0.27	30.81	-0.149	8.15	-0.151	8.11	-0.144	7.23	-0.046	0.32	-0.042	0.3	-0.279	12.46	-0.187	5.05	-0.179	4.49	-0.175	4.28	0.076	0.32	0.083	0.36	-0.277	15.02	-0.099	1.95	-0.11	2.27	-0.1	1.9	0.051	0.22
	336	Polymorphic Nucleotide	-	29877536	rs4281004	rs4281004	-	-	C	T	0.015	0.014	0.015	0.019	Binary	-0.271	3.1	-0.233	2.2	-0.185	1.45	-0.225	1.8	0.547	0.36	0.609	0.41	-0.444	3.01	-0.398	2.37	-0.358	1.86	-0.382	1.88	0.352	0.17	0.454	0.22	-0.253	1.46	-0.238	1.19	-0.152	0.6	-0.206	0.86	-0.191	0.05
	337	Polymorphic Nucleotide	-	29877600	rs1632995	rs1632995	-	-	A	T	0.363	0.36	0.367	0.357	Binary	0.048	1.61	-0.15	9.09	-0.138	7.64	-0.169	10.62	-0.113	0.88	-0.107	0.81	0.011	0.12	-0.172	4.88	-0.181	5.15	-0.198	5.79	-0.123	0.5	-0.123	0.5	0.061	1.27	-0.173	5.69	-0.137	3.76	-0.186	6.15	-0.241	1.42
	338	Polymorphic Nucleotide	-	29878301	rs1736981	rs1736981	-	-	T	C	0.243	0.24	0.239	0.291	Binary	-0.27	30.81	-0.149	8.14	-0.151	8.11	-0.144	7.23	-0.045	0.32	-0.042	0.29	-0.279	12.47	-0.187	5.05	-0.179	4.5	-0.176	4.28	0.075	0.32	0.083	0.36	-0.277	15.01	-0.099	1.94	-0.11	2.26	-0.1	1.9	0.052	0.22
	339	Polymorphic Nucleotide	-	29880374	rs1632988	rs1632988	-	-	T	C	0.309	0.312	0.311	0.295	Binary	0.096	4.67	-0.102	4.1	-0.106	4.23	-0.136	6.29	-0.076	0.54	-0.069	0.47	0.098	2.08	-0.083	1.34	-0.114	2.1	-0.131	2.56	-0.064	0.23	-0.063	0.23	0.099	2.53	-0.131	3.18	-0.116	2.52	-0.165	4.35	-0.081	0.33
	340	Polymorphic Nucleotide	-	29880528	rs1632987	rs1632987	-	-	C	G	0.317	0.317	0.32	0.3	Binary	0.106	5.78	-0.099	4	-0.103	4.12	-0.132	6.16	-0.068	0.46	-0.061	0.4	0.099	2.18	-0.086	1.46	-0.117	2.27	-0.135	2.76	-0.062	0.22	-0.063	0.23	0.116	3.43	-0.123	2.98	-0.109	2.37	-0.155	4.09	-0.062	0.24
	341	Polymorphic Nucleotide	-	29881137	rs2394173	rs2394173	-	-	T	C	0.366	0.368	0.369	0.319	Binary	0.212	21.8	0.281	30.9	0.273	28.98	0.287	30.8	0.17	1.65	0.16	1.5	0.253	11.87	0.328	16.68	0.323	15.69	0.33	15.88	0.038	0.12	0.029	0.09	0.207	10.05	0.259	12.27	0.243	10.87	0.269	12.59	0.14	0.68
	342	Polymorphic Nucleotide	-	29881371	rs1632984	rs1632984	-	-	A	T	0.117	0.11	0.116	0.147	Binary	-0.262	17.47	-0.137	4.47	-0.114	3.14	-0.117	3.24	0.168	0.42	0.154	0.37	-0.316	9.27	-0.242	4.92	-0.207	3.61	-0.216	3.82	0.171	0.24	0.159	0.22	-0.265	8.43	-0.065	0.71	-0.051	0.49	-0.052	0.5	0.775	2.05
	343	Polymorphic Nucleotide	-	29881488	rs1632983	rs1632983	-	-	A	G	0.343	0.343	0.347	0.329	Binary	0.086	4.16	-0.11	4.98	-0.109	4.79	-0.139	7.1	-0.051	0.33	-0.044	0.28	0.068	1.26	-0.108	2.16	-0.131	2.86	-0.147	3.32	-0.02	0.06	-0.023	0.07	0.101	2.82	-0.129	3.31	-0.108	2.44	-0.157	4.35	-0.08	0.33
	344	Polymorphic Nucleotide	-	29881831	rs9258447	rs9258447	-	-	T	C	0.071	0.073	0.069	0.088	Binary	-0.266	11.56	-0.199	6.19	-0.228	7.72	-0.215	6.79	-0.082	0.64	-0.076	0.58	-0.204	3	-0.132	1.4	-0.172	2.03	-0.158	1.76	0.036	0.12	0.048	0.17	-0.286	6.27	-0.215	3.37	-0.251	4.27	-0.235	3.75	-0.026	0.1
	345	Polymorphic Nucleotide	-	29881978	rs1736976	rs1736976	-	-	C	T	0.355	0.354	0.358	0.348	Binary	0.053	1.89	-0.128	6.84	-0.129	6.72	-0.159	9.38	-0.112	0.87	-0.106	0.81	0.024	0.31	-0.141	3.49	-0.165	4.39	-0.181	4.95	-0.121	0.49	-0.122	0.49	0.064	1.38	-0.148	4.36	-0.131	3.45	-0.178	5.66	-0.236	1.36
	346	Polymorphic Nucleotide	-	29882166	rs11751820	rs11751820	-	-	T	C	0.026	0.026	0.027	0.03	Binary	-0.128	1.41	-0.109	0.98	-0.088	0.69	-0.106	0.84	0.19	0.31	0.192	0.31	-0.22	1.47	-0.186	1.04	-0.153	0.74	-0.142	0.62	0.486	0.66	0.476	0.64	-0.085	0.45	-0.078	0.36	-0.04	0.15	-0.071	0.29	-0.42	0.43
	347	Polymorphic Nucleotide	-	29883504	rs11757182	rs11757182	-	-	C	A	0.017	0.016	0.018	0.021	Binary	-0.212	2.3	-0.195	1.82	-0.145	1.11	-0.18	1.41	0.073	0.11	0.104	0.16	-0.401	2.79	-0.356	2.15	-0.32	1.73	-0.33	1.64	0.033	0.03	0.07	0.06	-0.161	0.84	-0.172	0.81	-0.067	0.24	-0.131	0.5	0.079	0.08
	348	Polymorphic Nucleotide	-	29883641	rs2523409	rs2523409	-	-	C	T	0.403	0.408	0.404	0.362	Binary	0.172	15.55	0.239	23.87	0.232	22.71	0.257	26.1	0.157	1.49	0.148	1.36	0.207	8.68	0.282	13.11	0.286	13.34	0.303	14.14	0.014	0.04	0.008	0.02	0.162	6.8	0.212	8.96	0.199	8.01	0.237	10.48	0.116	0.54
	349	Polymorphic Nucleotide	-	29884301	rs1736971	rs1736971	-	-	A	C	0.317	0.317	0.32	0.3	Binary	0.105	5.74	-0.099	4.05	-0.103	4.17	-0.132	6.22	-0.073	0.5	-0.066	0.44	0.098	2.16	-0.087	1.48	-0.118	2.29	-0.136	2.8	-0.068	0.25	-0.07	0.25	0.116	3.41	-0.124	3.01	-0.11	2.39	-0.156	4.12	-0.068	0.26
	350	Polymorphic Nucleotide	-	29884369	rs1736969	rs1736969	-	-	A	T	0.317	0.317	0.32	0.3	Binary	0.106	5.75	-0.099	4.05	-0.103	4.16	-0.132	6.19	-0.071	0.48	-0.063	0.42	0.099	2.19	-0.086	1.46	-0.117	2.27	-0.135	2.76	-0.061	0.22	-0.063	0.23	0.116	3.41	-0.125	3.02	-0.11	2.4	-0.156	4.12	-0.067	0.26
	351	Polymorphic Nucleotide	-	29885178	rs4098859	rs4098859	-	-	C	T	0.017	0.015	0.018	0.021	Binary	-0.214	2.34	-0.197	1.85	-0.147	1.13	-0.183	1.44	0.055	0.08	0.084	0.13	-0.411	2.89	-0.366	2.24	-0.332	1.82	-0.343	1.73	-0.054	0.05	-0.021	0.02	-0.159	0.82	-0.168	0.79	-0.064	0.22	-0.127	0.49	0.114	0.11
	352	Polymorphic Nucleotide	-	29885890	rs1632971	rs1632971	-	-	A	G	0.117	0.11	0.116	0.147	Binary	-0.262	17.47	-0.137	4.46	-0.114	3.14	-0.117	3.24	0.168	0.42	0.154	0.38	-0.316	9.27	-0.242	4.92	-0.207	3.61	-0.216	3.82	0.171	0.24	0.159	0.22	-0.265	8.43	-0.065	0.71	-0.051	0.49	-0.052	0.5	0.775	2.06
	353	Polymorphic Nucleotide	-	29886008	rs9357086	rs9357086	-	-	C	G	0.272	0.275	0.269	0.245	Binary	0.125	6.97	0.243	20.41	0.23	18.28	0.25	20.63	0.046	0.6	0.039	0.48	0.177	5.32	0.278	10.54	0.271	9.82	0.279	10.04	0.025	0.16	0.015	0.09	0.101	2.44	0.212	7.37	0.197	6.49	0.234	8.45	0.045	0.36
	354	Polymorphic Nucleotide	-	29886088	rs2523408	rs2523408	-	-	G	T	0.337	0.335	0.34	0.328	Binary	0.065	2.58	-0.141	7.8	-0.132	6.78	-0.161	9.42	-0.134	1.09	-0.127	1.01	0.038	0.53	-0.153	3.86	-0.168	4.37	-0.186	5.08	-0.179	0.81	-0.178	0.8	0.073	1.66	-0.168	5.26	-0.137	3.64	-0.183	5.8	-0.226	1.24
	355	Polymorphic Nucleotide	-	29886480	rs9295820	rs9295820	-	-	G	C	0.009	0.008	0.009	0.011	Binary	-0.166	0.95	-0.493	5.04	-0.289	1.84	-0.33	2.21	-0.888	1.3	-0.851	1.22	-0.376	1.43	-0.696	3.77	-0.479	1.79	-0.51	1.92	-0.963	0.85	-0.868	0.73	-0.152	0.49	-0.552	3.15	-0.261	0.87	-0.314	1.1	-1.537	1.65
	356	Polymorphic Nucleotide	-	29886605	rs1610663	rs1610663	-	-	A	G	0.337	0.335	0.34	0.328	Binary	0.065	2.55	-0.141	7.84	-0.132	6.82	-0.162	9.47	-0.138	1.14	-0.132	1.06	0.037	0.53	-0.153	3.86	-0.168	4.37	-0.186	5.08	-0.179	0.81	-0.178	0.8	0.073	1.63	-0.169	5.31	-0.138	3.69	-0.184	5.86	-0.237	1.33
	357	Polymorphic Nucleotide	-	29886966	rs1610699	rs1610699	-	-	C	A	0.337	0.335	0.34	0.328	Binary	0.064	2.51	-0.142	7.95	-0.133	6.94	-0.163	9.62	-0.15	1.29	-0.143	1.2	0.037	0.52	-0.154	3.91	-0.169	4.45	-0.187	5.16	-0.187	0.86	-0.184	0.85	0.072	1.61	-0.17	5.35	-0.139	3.72	-0.185	5.9	-0.244	1.39
	358	Polymorphic Nucleotide	-	29890310	rs11753629	rs11753629	-	-	A	G	0.101	0.101	0.1	0.124	Binary	-0.259	14.58	-0.218	9.47	-0.212	8.58	-0.212	8.3	-0.001	0	0.004	0.02	-0.261	5.94	-0.214	3.87	-0.192	3.04	-0.18	2.64	0.09	0.35	0.105	0.43	-0.275	7.73	-0.24	5.24	-0.239	5.01	-0.243	4.97	-0.109	0.49
	359	Polymorphic Nucleotide	-	29890449	rs1736959	rs1736959	-	-	A	G	0.317	0.318	0.32	0.3	Binary	0.105	5.72	-0.1	4.09	-0.104	4.22	-0.133	6.28	-0.081	0.58	-0.074	0.51	0.099	2.18	-0.087	1.47	-0.118	2.28	-0.135	2.79	-0.071	0.26	-0.073	0.27	0.115	3.39	-0.125	3.06	-0.111	2.44	-0.157	4.19	-0.08	0.32
	360	Polymorphic Nucleotide	-	29891361	rs1633105	rs1633105	-	-	C	T	0.418	0.418	0.419	0.424	Binary	-0.012	0.25	-0.184	14.38	-0.179	13.47	-0.205	16.61	-0.127	0.75	-0.106	0.58	-0.02	0.26	-0.171	5.22	-0.183	5.67	-0.194	6.05	0.056	0.14	0.08	0.22	-0.009	0.11	-0.213	8.97	-0.195	7.52	-0.237	10.25	-0.283	1.41
	361	Polymorphic Nucleotide	-	29893214	rs1619379	rs1619379	-	-	A	G	0.415	0.415	0.418	0.413	Binary	0.027	0.71	-0.126	7.19	-0.125	6.93	-0.145	8.85	-0.154	1.9	-0.152	1.88	-0.007	0.08	-0.146	4.06	-0.163	4.73	-0.175	5.22	-0.126	0.66	-0.132	0.7	0.042	0.75	-0.137	4.05	-0.113	2.89	-0.149	4.49	-0.213	1.61
	362	Polymorphic Nucleotide	-	29893517	rs2735028	rs2735028	-	-	A	G	0.36	0.358	0.364	0.355	Binary	0.046	1.51	-0.148	8.92	-0.144	8.32	-0.171	10.97	-0.155	1.84	-0.152	1.79	0.014	0.16	-0.164	4.56	-0.188	5.55	-0.204	6.26	-0.132	0.68	-0.134	0.69	0.06	1.25	-0.168	5.43	-0.138	3.8	-0.181	5.9	-0.191	1.3
	363	Polymorphic Nucleotide	-	29893755	rs1736951	rs1736951	-	-	A	G	0.361	0.358	0.364	0.355	Binary	0.046	1.52	-0.148	8.88	-0.144	8.28	-0.171	10.93	-0.153	1.8	-0.15	1.75	0.014	0.16	-0.163	4.53	-0.187	5.53	-0.203	6.24	-0.13	0.66	-0.131	0.67	0.06	1.25	-0.168	5.42	-0.138	3.79	-0.181	5.89	-0.19	1.29
	364	Polymorphic Nucleotide	-	29894199	rs2743933	rs2743933	-	-	G	A	0.028	0.033	0.025	0.033	Binary	-0.162	2.18	-0.056	0.33	-0.101	0.83	-0.029	0.14	0.67	0.68	0.711	0.74	-0.122	0.72	-0.009	0.03	0.012	0.04	0.067	0.23	0.077	0.03	0.1	0.04	-0.227	1.87	-0.069	0.25	-0.166	0.9	-0.052	0.17	0.713	0.46
	365	Polymorphic Nucleotide	-	29895051	rs2743931	rs2743931	-	-	G	A	0.117	0.11	0.116	0.147	Binary	-0.262	17.41	-0.137	4.46	-0.114	3.14	-0.117	3.24	0.174	0.43	0.159	0.39	-0.313	9.13	-0.24	4.85	-0.205	3.56	-0.214	3.77	0.229	0.35	0.213	0.32	-0.266	8.46	-0.066	0.71	-0.051	0.5	-0.052	0.5	0.768	2.01
	366	Polymorphic Nucleotide	-	29895348	rs2394177	rs2394177	-	-	G	A	0.072	0.074	0.071	0.088	Binary	-0.249	10.35	-0.193	5.8	-0.2	6.07	-0.197	5.67	0.033	0.16	0.044	0.23	-0.203	2.97	-0.134	1.41	-0.135	1.39	-0.117	1.08	0.164	0.68	0.185	0.8	-0.273	5.81	-0.219	3.44	-0.237	3.89	-0.237	3.77	0.027	0.08
	367	Polymorphic Nucleotide	-	29896516	rs3873245	rs3873245	-	-	A	G	0.055	0.057	0.054	0.058	Binary	-0.073	1	0.041	0.41	0.03	0.27	0.043	0.43	-0.055	0.11	-0.067	0.14	-0.084	0.62	0.016	0.08	0.033	0.17	0.042	0.23	0.025	0.03	-0.02	0.02	-0.071	0.55	0.079	0.57	0.062	0.4	0.075	0.51	-0.279	0.51
	368	Polymorphic Nucleotide	-	29897150	rs1610677	rs1610677	-	-	G	A	0.459	0.462	0.46	0.465	Binary	-0.018	0.43	-0.151	10.44	-0.159	11.27	-0.178	13.32	-0.128	1.29	-0.117	1.12	-0.024	0.31	-0.137	3.69	-0.164	4.92	-0.171	5.11	0.007	0.02	0.014	0.05	-0.01	0.13	-0.166	5.93	-0.157	5.33	-0.194	7.36	-0.099	0.5
	369	Polymorphic Nucleotide	-	29897978	rs1611149	rs1611149	-	-	C	T	0.512	0.511	0.511	0.499	Binary	0.047	1.68	0.185	15.14	0.183	14.8	0.204	17.33	0.185	1.99	0.174	1.8	0.068	1.34	0.187	6.38	0.201	7.09	0.209	7.34	0.039	0.13	0.031	0.1	0.039	0.71	0.202	8.4	0.183	6.96	0.221	9.35	0.257	1.77
	370	Polymorphic Nucleotide	-	29901703	rs1632949	rs1632949	-	-	G	A	0.387	0.388	0.389	0.377	Binary	0.058	2.22	-0.094	4.22	-0.103	4.76	-0.123	6.28	-0.129	1.5	-0.126	1.45	0.038	0.57	-0.099	2.05	-0.13	3.1	-0.142	3.51	-0.096	0.48	-0.103	0.52	0.072	1.68	-0.105	2.54	-0.092	1.99	-0.128	3.33	-0.114	0.66
	371	Polymorphic Nucleotide	-	29902028	rs1632948	rs1632948	-	-	A	G	0.512	0.511	0.511	0.499	Binary	0.047	1.65	0.184	15.01	0.183	14.66	0.204	17.16	0.176	1.83	0.166	1.66	0.067	1.32	0.186	6.33	0.2	7.03	0.208	7.26	0.028	0.09	0.021	0.06	0.039	0.7	0.202	8.35	0.182	6.91	0.22	9.28	0.248	1.68
	372	Polymorphic Nucleotide	-	29902296	rs1736936	rs1736936	-	-	T	C	0.458	0.462	0.459	0.464	Binary	-0.016	0.37	-0.149	10.14	-0.156	10.93	-0.175	12.92	-0.123	1.18	-0.111	1	-0.022	0.28	-0.134	3.58	-0.161	4.79	-0.168	4.96	0.022	0.07	0.029	0.1	-0.008	0.1	-0.163	5.77	-0.154	5.16	-0.191	7.15	-0.089	0.42
	373	Polymorphic Nucleotide	-	29902480	rs3115630	rs3115630	-	-	A	G	0.061	0.058	0.06	0.077	Binary	-0.249	9.16	-0.103	1.68	-0.088	1.29	-0.085	1.22	0.052	0.38	0.06	0.47	-0.296	4.94	-0.223	2.59	-0.195	2.02	-0.198	2.06	0.047	0.18	0.058	0.23	-0.264	4.83	-0.024	0.13	-0.02	0.11	-0.016	0.08	0.087	0.43
	374	Polymorphic Nucleotide	-	29904619	rs1632942	rs1632942	-	-	A	G	0.513	0.512	0.512	0.501	Binary	0.046	1.61	0.185	15.23	0.183	14.83	0.205	17.38	0.195	2.18	0.185	2	0.068	1.36	0.188	6.5	0.202	7.19	0.21	7.44	0.058	0.2	0.052	0.18	0.036	0.64	0.201	8.31	0.181	6.83	0.219	9.21	0.247	1.68
	375	Polymorphic Nucleotide	-	29905912	rs1632933	rs1632933	-	-	A	G	0.459	0.462	0.46	0.465	Binary	-0.018	0.42	-0.151	10.39	-0.158	11.19	-0.177	13.21	-0.122	1.2	-0.111	1.03	-0.023	0.3	-0.136	3.63	-0.163	4.84	-0.169	5.02	0.018	0.06	0.024	0.08	-0.01	0.13	-0.167	5.97	-0.158	5.35	-0.194	7.36	-0.1	0.51
	376	Polymorphic Nucleotide	-	29907082	rs1233330	rs1233330	-	-	T	C	0.118	0.11	0.116	0.147	Binary	-0.266	17.99	-0.142	4.73	-0.119	3.39	-0.122	3.5	-0.008	0.01	-0.019	0.04	-0.322	9.62	-0.25	5.23	-0.216	3.89	-0.225	4.13	-0.14	0.19	-0.137	0.19	-0.269	8.66	-0.069	0.76	-0.056	0.56	-0.055	0.54	0.645	1.53
	377	Polymorphic Nucleotide	-	29908121	rs2517896	rs2517896	-	-	A	G	0.077	0.07	0.078	0.101	Binary	-0.281	14.19	-0.223	8.08	-0.201	6.73	-0.212	7.12	-0.145	1.03	-0.147	1.05	-0.37	8.85	-0.319	6.07	-0.308	5.67	-0.308	5.43	-0.185	0.71	-0.197	0.77	-0.303	7.85	-0.231	4.1	-0.188	2.91	-0.205	3.23	-0.231	1.04
	378	Polymorphic Nucleotide	-	29909303	rs1610682	rs1610682	-	-	G	A	0.27	0.274	0.271	0.237	Binary	0.198	16.51	-0.039	0.79	-0.052	1.16	-0.08	2.17	-0.012	0.04	0.006	0.02	0.192	6.22	-0.024	0.23	-0.066	0.81	-0.089	1.24	0.209	0.5	0.222	0.54	0.216	9.35	-0.067	1	-0.061	0.83	-0.105	1.83	0.129	0.31
	379	Polymorphic Nucleotide	-	29910964	rs2735020	rs2735020	-	-	T	G	0.076	0.068	0.077	0.099	Binary	-0.281	14.07	-0.221	7.92	-0.201	6.68	-0.212	7.08	-0.161	1.11	-0.164	1.14	-0.373	8.9	-0.323	6.15	-0.315	5.81	-0.315	5.61	-0.225	0.87	-0.241	0.95	-0.301	7.71	-0.227	3.95	-0.184	2.8	-0.202	3.13	-0.237	1.01
	380	Polymorphic Nucleotide	-	29911709	rs16896049	rs16896049	-	-	G	C	0.055	0.057	0.054	0.057	Binary	-0.06	0.76	0.051	0.56	0.041	0.41	0.052	0.55	-0.101	0.13	-0.156	0.21	-0.07	0.48	0.03	0.16	0.047	0.26	0.056	0.32	0.377	0.37	0.271	0.25	-0.056	0.4	0.088	0.66	0.077	0.54	0.082	0.58	-0.826	1.13
	381	Polymorphic Nucleotide	-	29912388	rs2735018	rs2735018	-	-	G	C	0.076	0.069	0.078	0.101	Binary	-0.285	14.59	-0.227	8.36	-0.207	7.08	-0.217	7.49	-0.17	1.27	-0.173	1.3	-0.376	9.13	-0.327	6.35	-0.319	6.01	-0.32	5.8	-0.237	0.97	-0.254	1.08	-0.306	8.04	-0.234	4.23	-0.192	3.03	-0.21	3.36	-0.259	1.21
	382	Polymorphic Nucleotide	-	29913178	rs2394180	rs2394180	-	-	C	T	0.109	0.109	0.109	0.132	Binary	-0.238	13.29	-0.206	9.1	-0.204	8.49	-0.202	8.05	0.068	0.4	0.066	0.39	-0.251	5.82	-0.211	3.99	-0.19	3.15	-0.179	2.76	0.12	0.45	0.13	0.49	-0.243	6.58	-0.218	4.72	-0.224	4.78	-0.223	4.57	-0.016	0.05
	383	Polymorphic Nucleotide	-	29913788	rs2735014	rs2735014	-	-	T	G	0.186	0.177	0.186	0.233	Binary	-0.293	30.27	-0.247	19.08	-0.237	17.07	-0.242	17.04	-0.166	0.79	-0.176	0.86	-0.34	15.27	-0.296	10.53	-0.28	9.13	-0.274	8.44	-0.154	0.36	-0.163	0.39	-0.307	15.53	-0.26	9.55	-0.245	8.34	-0.253	8.5	-0.467	2.12
	384	Polymorphic Nucleotide	-	29914012	rs7755504	rs7755504	-	-	G	C	0.033	0.031	0.034	0.04	Binary	-0.198	3.54	-0.201	3.2	-0.156	2.01	-0.16	2.06	-0.013	0.03	-0.035	0.09	-0.336	3.59	-0.343	3.35	-0.274	2.19	-0.267	2.06	-0.122	0.22	-0.132	0.24	-0.166	1.42	-0.176	1.34	-0.113	0.68	-0.124	0.76	-0.322	0.87
	385	Polymorphic Nucleotide	-	29915372	rs2517887	rs2517887	-	-	G	C	0.186	0.177	0.186	0.233	Binary	-0.293	30.36	-0.247	19.13	-0.237	17.13	-0.242	17.1	-0.173	0.84	-0.184	0.91	-0.341	15.36	-0.297	10.6	-0.281	9.19	-0.275	8.49	-0.167	0.4	-0.177	0.43	-0.307	15.56	-0.26	9.57	-0.245	8.36	-0.253	8.53	-0.475	2.17
	386	Polymorphic Nucleotide	-	29916613	rs2735003	rs2735003	-	-	C	A	0.186	0.177	0.186	0.233	Binary	-0.293	30.33	-0.247	19.12	-0.237	17.11	-0.242	17.08	-0.171	0.82	-0.182	0.89	-0.341	15.31	-0.296	10.56	-0.28	9.16	-0.274	8.46	-0.161	0.38	-0.169	0.4	-0.307	15.57	-0.26	9.58	-0.245	8.37	-0.253	8.53	-0.477	2.18
	387	Polymorphic Nucleotide	-	29917173	rs2523776	rs2523776	-	-	C	A	0.076	0.069	0.077	0.101	Binary	-0.285	14.59	-0.227	8.38	-0.207	7.11	-0.218	7.52	-0.173	1.3	-0.176	1.34	-0.374	9.03	-0.325	6.29	-0.317	5.96	-0.318	5.75	-0.229	0.93	-0.247	1.03	-0.309	8.15	-0.237	4.31	-0.195	3.1	-0.212	3.44	-0.275	1.32
	388	Polymorphic Nucleotide	-	29917361	rs1611133	rs1611133	-	-	T	C	0.27	0.274	0.272	0.237	Binary	0.202	17.06	-0.037	0.74	-0.05	1.1	-0.078	2.09	0.015	0.04	0.034	0.1	0.193	6.29	-0.024	0.22	-0.066	0.81	-0.09	1.24	0.211	0.49	0.221	0.52	0.22	9.7	-0.064	0.93	-0.058	0.77	-0.102	1.75	0.2	0.52
	389	Polymorphic Nucleotide	-	29917935	rs3900925	rs3900925	-	-	A	G	0.056	0.057	0.055	0.057	Binary	-0.066	0.88	0.046	0.49	0.036	0.34	0.048	0.49	-0.189	0.29	-0.245	0.41	-0.07	0.48	0.032	0.17	0.049	0.27	0.059	0.34	0.385	0.41	0.279	0.28	-0.062	0.46	0.083	0.61	0.072	0.5	0.078	0.55	-0.738	1.08
	390	Polymorphic Nucleotide	-	29918522	rs4607472	rs4607472	-	-	G	A	0.076	0.077	0.075	0.092	Binary	-0.233	9.54	-0.191	6.03	-0.203	6.52	-0.198	6.04	0.092	0.47	0.099	0.52	-0.198	2.96	-0.149	1.73	-0.144	1.6	-0.134	1.38	0.178	0.58	0.195	0.66	-0.244	5.02	-0.208	3.36	-0.239	4.19	-0.232	3.87	0.172	0.58
	391	Polymorphic Nucleotide	-	29919216	rs2844827	rs2844827	-	-	G	A	0.208	0.204	0.206	0.249	Binary	-0.252	24.31	-0.176	10.71	-0.174	10.46	-0.174	9.99	-0.37	1.51	-0.378	1.56	-0.273	10.88	-0.201	5.56	-0.191	4.98	-0.183	4.43	-0.077	0.1	-0.118	0.17	-0.269	12.96	-0.18	5.22	-0.177	5.08	-0.18	5.03	-0.748	2.5
	392	Polymorphic Nucleotide	-	29919847	rs4084096	rs4084096	-	-	A	C	0.131	0.135	0.129	0.149	Binary	-0.177	8.59	-0.102	2.88	-0.113	3.38	-0.104	2.84	0.093	0.5	0.094	0.51	-0.154	2.81	-0.078	0.89	-0.068	0.71	-0.055	0.52	0.244	0.98	0.249	1	-0.187	4.62	-0.102	1.47	-0.127	2.06	-0.119	1.8	0.053	0.15
	393	Polymorphic Nucleotide	-	29920009	rs2734994	rs2734994	-	-	A	G	0.075	0.068	0.077	0.099	Binary	-0.283	14.25	-0.222	7.99	-0.203	6.79	-0.214	7.17	-0.169	1.19	-0.171	1.21	-0.374	8.94	-0.323	6.15	-0.315	5.84	-0.316	5.63	-0.229	0.88	-0.244	0.97	-0.302	7.78	-0.227	3.96	-0.185	2.82	-0.203	3.15	-0.244	1.05
	394	Polymorphic Nucleotide	-	29920484	rs2734990	rs2734990	-	-	A	T	0.208	0.204	0.206	0.249	Binary	-0.252	24.22	-0.176	10.65	-0.174	10.41	-0.173	9.94	-0.351	1.39	-0.356	1.42	-0.273	10.83	-0.2	5.5	-0.19	4.93	-0.182	4.38	-0.032	0.04	-0.072	0.1	-0.268	12.9	-0.18	5.21	-0.177	5.08	-0.18	5.03	-0.74	2.48
	395	Polymorphic Nucleotide	-	29920786	rs2523767	rs2523767	-	-	C	T	0.208	0.204	0.206	0.249	Binary	-0.252	24.22	-0.176	10.65	-0.174	10.41	-0.173	9.94	-0.351	1.39	-0.356	1.42	-0.273	10.83	-0.2	5.5	-0.19	4.93	-0.182	4.38	-0.032	0.04	-0.073	0.1	-0.268	12.9	-0.18	5.21	-0.177	5.08	-0.18	5.03	-0.74	2.48
	396	Polymorphic Nucleotide	-	29921921	rs9258557	rs9258557	-	-	T	C	0.076	0.068	0.077	0.099	Binary	-0.282	14.14	-0.221	7.93	-0.202	6.72	-0.213	7.11	-0.165	1.15	-0.167	1.17	-0.373	8.92	-0.322	6.13	-0.315	5.81	-0.315	5.6	-0.226	0.87	-0.241	0.95	-0.301	7.72	-0.226	3.93	-0.184	2.79	-0.202	3.12	-0.24	1.02
	397	Polymorphic Nucleotide	-	29922343	rs4081563	rs4081563	-	-	C	T	0.055	0.057	0.054	0.057	Binary	-0.057	0.71	0.055	0.61	0.045	0.46	0.056	0.61	0.03	0.03	-0.03	0.03	-0.065	0.44	0.036	0.2	0.054	0.31	0.064	0.38	0.579	0.63	0.452	0.45	-0.054	0.38	0.089	0.67	0.078	0.55	0.084	0.6	-0.802	1.07
	398	Polymorphic Nucleotide	-	29923692	rs3115629	rs3115629	-	-	G	A	0.117	0.109	0.116	0.146	Binary	-0.262	17.43	-0.136	4.4	-0.113	3.09	-0.116	3.2	0.376	0.82	0.348	0.74	-0.319	9.44	-0.243	4.96	-0.21	3.68	-0.218	3.88	0.265	0.28	0.21	0.21	-0.269	8.61	-0.069	0.77	-0.056	0.55	-0.057	0.56	1.099	2.28
	399	Polymorphic Nucleotide	-	29924400	rs2394186	rs2394186	-	-	G	A	0.152	0.159	0.15	0.159	Binary	-0.08	2.21	0	0	-0.003	0.03	0.007	0.08	0.078	1.05	0.071	0.91	-0.057	0.66	0.024	0.21	0.042	0.39	0.045	0.42	0.035	0.2	0.027	0.15	-0.076	1.09	0.015	0.12	-0.016	0.13	0.009	0.07	0.185	1.99
	400	Polymorphic Nucleotide	-	29925085	rs2523765	rs2523765	-	-	A	T	0.421	0.414	0.422	0.424	Binary	0	0	-0.128	7.47	-0.116	6.13	-0.137	8.09	-0.111	0.18	-0.124	0.21	-0.046	0.75	-0.189	6.29	-0.191	6.12	-0.212	7.21	-0.149	0.13	-0.158	0.14	0.016	0.22	-0.108	2.78	-0.085	1.86	-0.117	3.02	0.361	0.52
	401	Polymorphic Nucleotide	-	29925223	rs9380146	rs9380146	-	-	A	G	0.223	0.23	0.219	0.203	Binary	0.1	4.17	0.26	20.42	0.241	17.59	0.261	19.71	0.003	0.03	0.002	0.02	0.179	4.88	0.323	12.34	0.3	10.49	0.309	10.74	-0.006	0.03	-0.004	0.02	0.077	1.42	0.242	8.27	0.224	7.17	0.26	9	0.045	0.33
	402	Polymorphic Nucleotide	-	29925902	rs11759549	rs11759549	-	-	C	G	0.033	0.031	0.034	0.04	Binary	-0.2	3.63	-0.204	3.29	-0.159	2.09	-0.164	2.14	-0.032	0.08	-0.054	0.15	-0.343	3.71	-0.351	3.49	-0.283	2.3	-0.276	2.17	-0.166	0.31	-0.174	0.33	-0.167	1.43	-0.175	1.34	-0.113	0.68	-0.124	0.76	-0.324	0.87
	403	Polymorphic Nucleotide	-	29926547	rs2734986	rs2734986	-	-	G	A	0.184	0.192	0.185	0.157	Binary	0.236	17.36	0.073	1.58	0.048	0.74	0.016	0.17	-0.109	0.1	-0.112	0.1	0.267	8.87	0.172	2.99	0.131	1.67	0.105	1.15	-0.286	0.19	-0.317	0.21	0.26	9.95	0.039	0.38	0.03	0.25	-0.026	0.2	0.711	0.56
	404	Polymorphic Nucleotide	-	29926641	rs2734985	rs2734985	-	-	G	A	0.248	0.256	0.249	0.224	Binary	0.16	10.56	0.043	0.92	0.035	0.62	0.015	0.21	-0.104	0.16	-0.146	0.24	0.173	5	0.097	1.52	0.085	1.14	0.069	0.83	0.1	0.09	0.005	0	0.183	6.54	0.029	0.31	0.04	0.45	0.001	0	-0.337	0.39
	405	Polymorphic Nucleotide	-	29928026	rs2508050	rs2508050	-	-	G	A	0.084	0.092	0.075	0.093	Binary	-0.141	4.09	-0.203	5.77	-0.169	4.5	-0.164	3.81	0.043	0.07	0.059	0.1	-0.118	1.39	-0.267	4.09	-0.214	2.94	-0.227	2.9	0.268	0.28	0.29	0.31	-0.239	4.91	-0.254	4.06	-0.225	3.52	-0.212	2.87	-0.053	0.06
	406	Polymorphic Nucleotide	-	29928257	rs3115627	rs3115627	-	-	C	T	0.372	0.383	0.372	0.327	Binary	0.196	19.15	0.283	31.46	0.262	27.49	0.289	31.44	0.454	1.85	0.472	1.97	0.259	12.8	0.362	20.24	0.345	18.32	0.366	19.5	0.166	0.22	0.244	0.35	0.19	8.71	0.264	12.75	0.232	10.15	0.273	13.04	0.633	1.67
	407	Polymorphic Nucleotide	-	29928565	rs5013093	rs5013093	-	-	T	C	0.249	0.257	0.249	0.226	Binary	0.156	10.08	0.039	0.78	0.03	0.5	0.01	0.13	-0.201	0.45	-0.236	0.55	0.168	4.76	0.092	1.41	0.08	1.04	0.064	0.75	-0.131	0.15	-0.224	0.28	0.178	6.22	0.022	0.23	0.033	0.34	-0.007	0.06	-0.548	0.98
	408	Polymorphic Nucleotide	-	29928696	rs2523756	rs2523756	-	-	C	T	0.423	0.418	0.43	0.429	Binary	-0.003	0.05	-0.125	7.19	-0.13	7.55	-0.145	8.98	-0.359	1.46	-0.369	1.52	-0.035	0.51	-0.116	2.7	-0.128	3.13	-0.135	3.32	-0.2	0.31	-0.26	0.43	0.025	0.39	-0.138	4.21	-0.129	3.66	-0.159	5.11	-0.517	1.46
	409	Polymorphic Nucleotide	-	29928810	rs2734984	rs2734984	-	-	G	A	0.249	0.257	0.249	0.226	Binary	0.157	10.15	0.04	0.81	0.031	0.53	0.011	0.15	-0.141	0.29	-0.174	0.38	0.17	4.85	0.094	1.46	0.082	1.09	0.066	0.79	0.023	0.02	-0.065	0.07	0.178	6.21	0.022	0.23	0.033	0.34	-0.007	0.06	-0.55	0.98
	410	Polymorphic Nucleotide	-	29929272	rs9258631	rs9258631	-	-	C	A	0.084	0.071	0.093	0.091	Binary	-0.061	1.04	-0.162	4.59	-0.157	4.26	-0.17	4.7	-0.908	2.72	-0.879	2.57	-0.247	4.18	-0.295	5.27	-0.325	6.01	-0.333	6.06	-0.496	0.42	-0.49	0.41	0.021	0.16	-0.123	1.55	-0.1	1.1	-0.116	1.33	-0.664	1.06
	411	Polymorphic Nucleotide	-	29929546	rs2734982	rs2734982	-	-	A	C	0.344	0.349	0.346	0.294	Binary	0.228	24.28	0.297	33.3	0.289	31.2	0.302	32.82	0.266	0.75	0.272	0.77	0.289	14.89	0.371	20.5	0.36	18.79	0.368	19.01	-0.182	0.23	-0.113	0.13	0.23	11.84	0.281	13.84	0.265	12.38	0.291	14.04	0.548	1.31
	412	Polymorphic Nucleotide	-	29929671	rs2734981	rs2734981	-	-	T	C	0.249	0.257	0.249	0.226	Binary	0.156	10.09	0.039	0.79	0.03	0.51	0.01	0.14	-0.188	0.41	-0.223	0.51	0.168	4.77	0.092	1.41	0.08	1.04	0.064	0.75	-0.127	0.14	-0.219	0.27	0.178	6.22	0.023	0.23	0.033	0.35	-0.007	0.05	-0.524	0.92
	413	Polymorphic Nucleotide	-	29929875	rs2734980	rs2734980	-	-	T	C	0.249	0.257	0.249	0.226	Binary	0.156	10.09	0.039	0.78	0.03	0.5	0.01	0.13	-0.201	0.45	-0.236	0.55	0.168	4.77	0.092	1.41	0.08	1.04	0.064	0.75	-0.13	0.15	-0.223	0.28	0.178	6.22	0.022	0.23	0.033	0.34	-0.007	0.06	-0.549	0.98
	414	Polymorphic Nucleotide	-	29929916	rs2517862	rs2517862	-	-	A	G	0.185	0.193	0.185	0.159	Binary	0.229	16.51	0.066	1.34	0.039	0.56	0.007	0.07	-0.359	0.69	-0.374	0.72	0.258	8.35	0.161	2.7	0.119	1.43	0.092	0.96	-0.782	1	-0.847	1.12	0.251	9.38	0.029	0.26	0.018	0.13	-0.038	0.32	-0.299	0.31
	415	Polymorphic Nucleotide	-	29929961	rs2517861	rs2517861	-	-	A	G	0.249	0.258	0.249	0.226	Binary	0.157	10.24	0.041	0.83	0.031	0.55	0.012	0.16	-0.103	0.19	-0.132	0.26	0.172	4.98	0.098	1.54	0.085	1.14	0.07	0.84	0.179	0.21	0.096	0.1	0.177	6.17	0.022	0.22	0.031	0.32	-0.008	0.06	-0.613	1.11
	416	Polymorphic Nucleotide	-	29930240	rs2975033	rs2975033	-	-	T	C	0.344	0.349	0.346	0.294	Binary	0.228	24.31	0.297	33.35	0.289	31.25	0.302	32.87	0.282	0.81	0.288	0.84	0.289	14.91	0.372	20.56	0.361	18.85	0.368	19.06	-0.166	0.2	-0.097	0.11	0.23	11.83	0.281	13.82	0.265	12.37	0.29	14.02	0.538	1.27
	417	Polymorphic Nucleotide	-	29930334	rs9258651	rs9258651	-	-	T	C	0.423	0.418	0.43	0.429	Binary	-0.002	0.04	-0.124	7.15	-0.129	7.5	-0.145	8.93	-0.336	1.32	-0.347	1.38	-0.034	0.5	-0.115	2.68	-0.128	3.1	-0.135	3.29	-0.17	0.25	-0.231	0.37	0.025	0.39	-0.138	4.19	-0.129	3.64	-0.159	5.09	-0.492	1.37
	418	Polymorphic Nucleotide	-	29930902	rs3094175	rs3094175	-	-	A	T	0.423	0.418	0.43	0.429	Binary	-0.003	0.05	-0.125	7.17	-0.13	7.53	-0.145	8.96	-0.353	1.41	-0.363	1.48	-0.034	0.5	-0.115	2.68	-0.128	3.1	-0.135	3.3	-0.178	0.26	-0.241	0.38	0.025	0.39	-0.139	4.21	-0.129	3.66	-0.16	5.11	-0.518	1.46
	419	Polymorphic Nucleotide	-	29931006	rs2428510	rs2428510	-	-	T	C	0.423	0.418	0.43	0.429	Binary	-0.003	0.05	-0.125	7.19	-0.13	7.54	-0.145	8.98	-0.36	1.46	-0.37	1.53	-0.035	0.51	-0.116	2.71	-0.128	3.12	-0.135	3.32	-0.203	0.31	-0.266	0.44	0.025	0.39	-0.138	4.21	-0.129	3.66	-0.159	5.11	-0.517	1.46
	420	Polymorphic Nucleotide	-	29931550	rs3128909	rs3128909	-	-	T	A	0.173	0.168	0.166	0.207	Binary	-0.241	19.68	-0.191	10.55	-0.155	7.09	-0.163	7.47	-0.024	0.03	-0.029	0.04	-0.276	9.71	-0.314	10.41	-0.276	7.94	-0.287	8.35	-0.007	0.01	-0.015	0.01	-0.285	12.63	-0.164	3.75	-0.131	2.56	-0.138	2.69	0.33	0.41
	421	Polymorphic Nucleotide	-	29931585	rs3132726	rs3132726	-	-	T	C	0.204	0.198	0.198	0.244	Binary	-0.25	23.67	-0.19	11.59	-0.166	8.95	-0.173	9.32	0.024	0.03	0.016	0.02	-0.298	12.47	-0.319	11.96	-0.29	9.78	-0.299	10.05	0.22	0.16	0.221	0.16	-0.284	14.11	-0.15	3.58	-0.13	2.79	-0.136	2.9	0.059	0.06
	422	Polymorphic Nucleotide	-	29931973	rs6919513	rs6919513	-	-	T	C	0.423	0.418	0.43	0.429	Binary	-0.003	0.05	-0.125	7.17	-0.13	7.52	-0.145	8.96	-0.35	1.4	-0.361	1.46	-0.034	0.5	-0.115	2.68	-0.128	3.1	-0.135	3.3	-0.176	0.26	-0.239	0.38	0.025	0.39	-0.138	4.2	-0.129	3.65	-0.159	5.1	-0.514	1.44
	423	Polymorphic Nucleotide	-	29932038	rs9258679	rs9258679	-	-	G	A	0.423	0.418	0.43	0.429	Binary	-0.003	0.05	-0.125	7.17	-0.13	7.52	-0.145	8.96	-0.35	1.4	-0.361	1.46	-0.034	0.5	-0.115	2.68	-0.128	3.1	-0.135	3.3	-0.177	0.26	-0.239	0.38	0.025	0.39	-0.138	4.2	-0.129	3.66	-0.159	5.11	-0.514	1.44
	424	Polymorphic Nucleotide	-	29934071	rs2517840	rs2517840	-	-	A	G	0.344	0.349	0.346	0.294	Binary	0.228	24.27	0.297	33.31	0.289	31.23	0.302	32.84	0.268	0.76	0.275	0.78	0.289	14.9	0.372	20.55	0.361	18.84	0.368	19.06	-0.17	0.21	-0.101	0.12	0.23	11.81	0.28	13.8	0.265	12.35	0.29	14	0.517	1.21
	425	Polymorphic Nucleotide	-	29935364	rs1611697	rs1611697	-	-	C	A	0.022	0.028	0.02	0.027	Binary	-0.164	1.9	0.035	0.15	-0.048	0.27	0.029	0.13	0.427	1.23	0.42	1.19	-0.081	0.38	0.138	0.51	0.085	0.32	0.151	0.56	0.714	1.14	0.684	1.06	-0.273	2.13	-0.003	0.01	-0.13	0.54	-0.012	0.03	0.343	0.56
	426	Polymorphic Nucleotide	-	29935642	rs9258739	rs9258739	-	-	A	G	0.239	0.226	0.245	0.27	Binary	-0.175	12.98	-0.188	12.94	-0.177	11.21	-0.18	11.1	-0.314	0.9	-0.321	0.93	-0.245	9.43	-0.239	8.16	-0.222	6.81	-0.219	6.35	0.221	0.28	0.159	0.19	-0.153	4.98	-0.184	5.94	-0.168	4.86	-0.175	5.03	-0.618	1.5
	427	Polymorphic Nucleotide	-	29935732	rs1611699	rs1611699	-	-	A	T	0.424	0.419	0.43	0.429	Binary	-0.002	0.04	-0.124	7.11	-0.129	7.46	-0.145	8.9	-0.323	1.24	-0.333	1.3	-0.033	0.48	-0.114	2.64	-0.127	3.06	-0.134	3.25	-0.114	0.16	-0.175	0.26	0.026	0.39	-0.138	4.2	-0.129	3.65	-0.159	5.1	-0.513	1.44
	428	Polymorphic Nucleotide	-	29935878	rs9258740	rs9258740	-	-	T	C	0.172	0.159	0.178	0.201	Binary	-0.196	12.87	-0.22	14.28	-0.218	13.6	-0.222	13.63	-0.247	0.54	-0.244	0.53	-0.269	8.89	-0.267	8.12	-0.27	7.92	-0.267	7.47	-0.006	0	-0.04	0.03	-0.173	5.06	-0.222	6.87	-0.22	6.55	-0.227	6.66	-0.081	0.1
	429	Polymorphic Nucleotide	-	29936289	rs3094657	rs3094657	-	-	G	C	0.205	0.198	0.198	0.245	Binary	-0.25	23.77	-0.191	11.64	-0.167	9	-0.173	9.37	-0.035	0.04	-0.041	0.05	-0.299	12.53	-0.319	12.01	-0.291	9.84	-0.3	10.11	0.073	0.05	0.082	0.06	-0.284	14.13	-0.15	3.58	-0.13	2.79	-0.136	2.9	0.041	0.04
	430	Polymorphic Nucleotide	-	29936639	rs2523822	rs2523822	-	-	C	T	0.344	0.349	0.346	0.294	Binary	0.228	24.33	0.297	33.36	0.289	31.27	0.302	32.89	0.286	0.82	0.293	0.85	0.29	14.92	0.372	20.56	0.361	18.85	0.368	19.06	-0.167	0.2	-0.098	0.11	0.23	11.85	0.281	13.83	0.265	12.37	0.29	14.03	0.545	1.28
	431	Polymorphic Nucleotide	-	29936895	rs1611710	rs1611710	-	-	T	C	0.423	0.418	0.43	0.429	Binary	-0.003	0.05	-0.125	7.17	-0.13	7.53	-0.145	8.96	-0.353	1.41	-0.364	1.48	-0.034	0.5	-0.115	2.68	-0.128	3.1	-0.135	3.3	-0.18	0.27	-0.243	0.39	0.025	0.39	-0.138	4.21	-0.129	3.66	-0.16	5.11	-0.519	1.46
	432	Polymorphic Nucleotide	-	29937461	rs1611715	rs1611715	-	-	C	A	0.372	0.382	0.372	0.327	Binary	0.194	18.87	0.281	31.13	0.261	27.13	0.288	31.06	0.4	1.32	0.413	1.39	0.256	12.46	0.358	19.79	0.341	17.95	0.362	19.08	-0.141	0.17	-0.071	0.08	0.191	8.81	0.265	12.91	0.233	10.29	0.275	13.18	0.807	2.21
	433	Polymorphic Nucleotide	-	29937556	rs1611717	rs1611717	-	-	C	T	0.423	0.418	0.43	0.429	Binary	-0.002	0.04	-0.124	7.14	-0.129	7.49	-0.145	8.92	-0.331	1.28	-0.341	1.34	-0.034	0.5	-0.115	2.68	-0.128	3.1	-0.135	3.3	-0.178	0.26	-0.241	0.38	0.025	0.39	-0.138	4.2	-0.129	3.65	-0.159	5.11	-0.516	1.44
	434	Polymorphic Nucleotide	-	29937634	rs9258762	rs9258762	-	-	A	G	0.029	0.025	0.029	0.035	Binary	-0.21	3.57	-0.129	1.49	-0.131	1.48	-0.12	1.29	-0.458	0.31	-0.481	0.32	-0.414	4.6	-0.364	3.46	-0.401	3.86	-0.401	3.84	-0.518	0.21	-0.57	0.24	-0.226	2.07	-0.131	0.81	-0.089	0.47	-0.078	0.39	-0.13	0.05
	435	Polymorphic Nucleotide	-	29937965	rs3094169	rs3094169	-	-	A	G	0.173	0.168	0.166	0.207	Binary	-0.24	19.65	-0.191	10.53	-0.155	7.07	-0.162	7.45	-0.01	0.01	-0.016	0.02	-0.277	9.72	-0.314	10.42	-0.276	7.95	-0.288	8.36	-0.015	0.01	-0.022	0.02	-0.285	12.65	-0.164	3.76	-0.132	2.57	-0.139	2.7	0.313	0.38
	436	Polymorphic Nucleotide	-	29938053	rs7760172	rs7760172	-	-	C	T	0.032	0.031	0.032	0.037	Binary	-0.189	3.16	-0.099	1	-0.142	1.72	-0.142	1.69	-0.026	0.02	-0.022	0.02	-0.268	2.4	-0.194	1.29	-0.225	1.6	-0.215	1.46	0.2	0.15	0.224	0.17	-0.167	1.38	-0.029	0.13	-0.071	0.37	-0.071	0.36	-0.752	0.78
	437	Polymorphic Nucleotide	-	29938390	rs9258766	rs9258766	-	-	A	G	0.239	0.226	0.245	0.27	Binary	-0.176	13.07	-0.188	13.02	-0.178	11.29	-0.18	11.18	-0.361	1.08	-0.369	1.12	-0.246	9.5	-0.24	8.23	-0.224	6.88	-0.22	6.42	0.158	0.18	0.096	0.1	-0.153	4.97	-0.184	5.93	-0.168	4.85	-0.175	5.01	-0.61	1.46
	438	Polymorphic Nucleotide	-	29938631	rs9258771	rs9258771	-	-	G	A	0.239	0.226	0.245	0.27	Binary	-0.176	13.07	-0.188	13.02	-0.178	11.29	-0.18	11.18	-0.361	1.08	-0.369	1.12	-0.246	9.5	-0.241	8.23	-0.224	6.88	-0.22	6.42	0.157	0.18	0.094	0.1	-0.153	4.97	-0.184	5.93	-0.168	4.85	-0.175	5.01	-0.61	1.46
	439	Polymorphic Nucleotide	-	29938987	rs1611732	rs1611732	-	-	T	C	0.423	0.418	0.43	0.429	Binary	-0.002	0.04	-0.125	7.16	-0.129	7.51	-0.145	8.95	-0.347	1.37	-0.358	1.43	-0.034	0.5	-0.115	2.68	-0.128	3.1	-0.135	3.3	-0.179	0.26	-0.243	0.38	0.026	0.39	-0.138	4.2	-0.129	3.65	-0.159	5.1	-0.514	1.43
	440	Polymorphic Nucleotide	-	29939037	rs765649	rs765649	-	-	T	A	0.423	0.418	0.43	0.429	Binary	-0.002	0.04	-0.124	7.12	-0.129	7.47	-0.145	8.9	-0.324	1.24	-0.335	1.3	-0.034	0.5	-0.115	2.67	-0.128	3.09	-0.135	3.29	-0.167	0.24	-0.229	0.36	0.026	0.4	-0.138	4.17	-0.128	3.63	-0.159	5.07	-0.481	1.31
	441	Polymorphic Nucleotide	-	29939550	rs1611737	rs1611737	-	-	G	C	0.423	0.418	0.43	0.429	Binary	-0.002	0.04	-0.124	7.11	-0.129	7.46	-0.145	8.89	-0.32	1.22	-0.33	1.27	-0.034	0.49	-0.114	2.65	-0.127	3.07	-0.134	3.27	-0.149	0.21	-0.215	0.33	0.026	0.41	-0.137	4.13	-0.127	3.59	-0.158	5.02	-0.438	1.14
	442	Polymorphic Nucleotide	-	29940311	rs2524035	rs2524035	-	-	T	C	0.149	0.14	0.148	0.184	Binary	-0.264	21.25	-0.14	5.46	-0.132	4.82	-0.135	4.91	0.157	0.26	0.147	0.24	-0.33	12.08	-0.253	6.34	-0.235	5.35	-0.24	5.45	0.013	0.01	0.011	0.01	-0.266	10.19	-0.069	0.88	-0.07	0.88	-0.071	0.88	0.278	0.32
	443	Polymorphic Nucleotide	-	29941012	rs2508046	rs2508046	-	-	A	G	0.139	0.137	0.139	0.148	Binary	-0.075	2.03	-0.201	8.93	-0.175	7.25	-0.185	7.28	-0.225	0.62	-0.205	0.54	-0.126	2.05	-0.265	6.07	-0.242	5.26	-0.254	5.23	0.212	0.28	0.229	0.31	-0.074	1.08	-0.2	4.35	-0.179	3.74	-0.185	3.61	-0.296	0.58
	444	Polymorphic Nucleotide	-	29941451	rs7760545	rs7760545	-	-	A	C	0.012	0.013	0.012	0.009	Binary	0.234	1.64	0.356	2.66	0.304	1.99	0.333	2.27	0.159	0.3	0.132	0.24	0.362	1.51	0.492	2.07	0.527	2.2	0.559	2.38	0.351	0.43	0.316	0.38	0.272	1.17	0.425	1.89	0.303	1.1	0.353	1.37	-0.147	0.17
	445	Polymorphic Nucleotide	-	29941520	rs3094165	rs3094165	-	-	T	C	0.262	0.245	0.267	0.314	Binary	-0.253	28.4	-0.225	19.02	-0.206	15.89	-0.214	16.49	0.084	0.15	0.093	0.17	-0.304	15.27	-0.279	11.28	-0.254	9.19	-0.257	9.09	0.291	0.36	0.272	0.33	-0.238	12	-0.192	6.65	-0.188	6.27	-0.197	6.53	0.29	0.46
	446	Polymorphic Nucleotide	-	29941758	rs2734974	rs2734974	-	-	C	T	0.24	0.239	0.25	0.214	Binary	0.2	15.39	-0.008	0.11	-0.031	0.53	-0.063	1.4	-0.485	1.6	-0.47	1.53	0.184	5.27	0.054	0.6	-0.001	0.01	-0.02	0.17	-0.563	0.83	-0.584	0.88	0.256	11.93	-0.016	0.16	-0.024	0.23	-0.073	0.99	-0.396	0.69
	447	Polymorphic Nucleotide	-	29941927	rs2734973	rs2734973	-	-	A	G	0.112	0.117	0.104	0.129	Binary	-0.174	7.52	-0.195	7.24	-0.173	6.07	-0.165	5.14	-0.19	0.37	-0.178	0.34	-0.209	4.36	-0.32	7.39	-0.29	6.28	-0.305	6.3	0.072	0.06	0.077	0.07	-0.253	7.03	-0.232	4.66	-0.201	3.74	-0.186	3.02	-0.231	0.3
	448	Polymorphic Nucleotide	-	29943633	rs1611631	rs1611631	-	-	T	C	0.057	0.058	0.054	0.069	Binary	-0.195	5.48	-0.107	1.58	-0.125	2.12	-0.092	1.2	0.002	0	0.015	0.01	-0.27	4.1	-0.223	2.36	-0.213	2.26	-0.213	2.07	-0.526	0.25	-0.558	0.28	-0.234	3.65	-0.11	0.86	-0.125	1.09	-0.07	0.45	0.447	0.38
	449	Polymorphic Nucleotide	-	29943813	rs3094159	rs3094159	-	-	C	T	0.294	0.288	0.289	0.352	Binary	-0.291	39.45	-0.179	12.57	-0.174	11.71	-0.173	11.16	0.38	1.34	0.353	1.2	-0.313	17.17	-0.236	8.44	-0.208	6.47	-0.205	6.11	0.731	1.87	0.676	1.66	-0.308	20.6	-0.143	3.95	-0.152	4.33	-0.15	4.09	-0.028	0.04
	450	Polymorphic Nucleotide	-	29944442	rs1611635	rs1611635	-	-	T	C	0.184	0.192	0.185	0.157	Binary	0.236	17.31	0.074	1.59	0.048	0.75	0.016	0.18	-0.115	0.09	-0.137	0.11	0.264	8.65	0.168	2.88	0.127	1.58	0.1	1.08	-1.276	1.02	-1.372	1.14	0.259	9.92	0.039	0.38	0.03	0.24	-0.027	0.21	0.761	0.56
	451	Polymorphic Nucleotide	-	29944503	rs9258866	rs9258866	-	-	A	C	0.056	0.059	0.05	0.061	Binary	-0.128	2.47	-0.263	6.96	-0.201	4.48	-0.222	4.94	-0.331	0.76	-0.318	0.72	-0.123	1.07	-0.389	5.89	-0.345	4.75	-0.37	5.05	-0.342	0.4	-0.307	0.35	-0.234	3.41	-0.322	4.73	-0.246	3.07	-0.273	3.41	-0.441	0.63
	452	Polymorphic Nucleotide	-	29944556	rs3132718	rs3132718	-	-	A	G	0.294	0.288	0.289	0.352	Binary	-0.291	39.44	-0.179	12.57	-0.174	11.71	-0.173	11.16	0.381	1.34	0.353	1.2	-0.313	17.16	-0.236	8.43	-0.208	6.47	-0.205	6.1	0.735	1.89	0.68	1.68	-0.308	20.61	-0.143	3.95	-0.152	4.33	-0.15	4.09	-0.029	0.04
	453	Polymorphic Nucleotide	-	29944682	rs1611636	rs1611636	-	-	C	A	0.028	0.033	0.025	0.033	Binary	-0.159	2.12	-0.05	0.29	-0.098	0.79	-0.023	0.12	1.398	1.37	1.459	1.46	-0.118	0.69	-0.004	0.01	0.015	0.05	0.072	0.25	0.583	0.21	0.618	0.22	-0.22	1.79	-0.056	0.19	-0.156	0.83	-0.04	0.13	1.708	1.13
	454	Polymorphic Nucleotide	-	29945121	rs9258881	rs9258881	-	-	G	A	0.294	0.288	0.289	0.352	Binary	-0.291	39.44	-0.179	12.57	-0.174	11.71	-0.173	11.16	0.38	1.34	0.353	1.2	-0.313	17.16	-0.236	8.43	-0.208	6.47	-0.205	6.1	0.735	1.89	0.68	1.68	-0.308	20.61	-0.143	3.95	-0.152	4.33	-0.15	4.09	-0.03	0.04
	455	Polymorphic Nucleotide	-	29948627	rs3132714	rs3132714	-	-	A	G	0.294	0.288	0.289	0.352	Binary	-0.291	39.44	-0.179	12.57	-0.174	11.71	-0.173	11.16	0.38	1.34	0.352	1.2	-0.313	17.16	-0.236	8.43	-0.208	6.47	-0.205	6.1	0.735	1.89	0.68	1.68	-0.308	20.61	-0.143	3.95	-0.152	4.33	-0.15	4.09	-0.03	0.04
	456	Polymorphic Nucleotide	-	29949335	rs3128888	rs3128888	-	-	C	G	0.117	0.109	0.115	0.146	Binary	-0.262	17.46	-0.137	4.42	-0.113	3.11	-0.116	3.21	0.467	0.94	0.438	0.86	-0.317	9.31	-0.242	4.89	-0.208	3.62	-0.217	3.82	0.459	0.48	0.407	0.41	-0.274	8.89	-0.074	0.83	-0.061	0.62	-0.062	0.63	1	1.66
	457	Polymorphic Nucleotide	-	29957598	rs2523809	rs2523809	-	-	A	C	0.112	0.117	0.104	0.129	Binary	-0.173	7.46	-0.194	7.21	-0.172	6.03	-0.165	5.1	-0.16	0.3	-0.15	0.28	-0.208	4.3	-0.319	7.33	-0.288	6.22	-0.303	6.23	0.132	0.13	0.134	0.13	-0.253	7.03	-0.233	4.68	-0.201	3.75	-0.186	3.03	-0.248	0.33
	458	Polymorphic Nucleotide	-	29958253	rs2523807	rs2523807	-	-	C	T	0.084	0.092	0.075	0.093	Binary	-0.141	4.06	-0.202	5.73	-0.168	4.47	-0.163	3.78	0.063	0.1	0.077	0.13	-0.119	1.39	-0.267	4.09	-0.214	2.95	-0.227	2.9	0.265	0.28	0.287	0.31	-0.238	4.87	-0.253	4.02	-0.224	3.49	-0.211	2.84	-0.013	0.01
	459	Polymorphic Nucleotide	-	29963957	rs7768484	rs7768484	-	-	T	G	0.055	0.058	0.05	0.06	Binary	-0.13	2.49	-0.267	7.01	-0.204	4.48	-0.225	4.94	-0.314	0.71	-0.303	0.68	-0.125	1.07	-0.389	5.78	-0.344	4.64	-0.369	4.93	-0.187	0.2	-0.167	0.18	-0.236	3.39	-0.328	4.76	-0.249	3.07	-0.277	3.41	-0.454	0.61
	460	Polymorphic Nucleotide	-	30004400	rs9259852	rs9259852	-	-	C	T	0.029	0.025	0.029	0.035	Binary	-0.221	3.82	-0.141	1.68	-0.144	1.69	-0.134	1.5	-1.275	1.61	-1.288	1.64	-0.421	4.64	-0.374	3.53	-0.412	3.96	-0.413	3.95	-0.872	0.47	-0.867	0.47	-0.239	2.25	-0.144	0.92	-0.103	0.56	-0.093	0.49	-0.998	0.66
	461	Polymorphic Nucleotide	-	30007656	rs2524005	rs2524005	-	-	T	C	0.216	0.224	0.218	0.194	Binary	0.166	10.26	0.037	0.68	0.001	0.01	-0.025	0.35	0.27	0.22	0.271	0.22	0.176	4.77	0.096	1.38	0.046	0.44	0.029	0.24	0.05	0.02	0.025	0.01	0.191	6.5	0.03	0.31	0.009	0.07	-0.035	0.33	0.482	0.32
	462	Polymorphic Nucleotide	-	30014670	rs2860580	rs2860580	-	-	T	C	0.417	0.411	0.425	0.424	Binary	-0.004	0.08	-0.064	2.25	-0.069	2.44	-0.089	3.64	0.248	0.47	0.236	0.44	-0.036	0.52	-0.07	1.19	-0.088	1.6	-0.104	2.04	0.148	0.14	0.122	0.11	0.037	0.64	-0.024	0.31	-0.022	0.28	-0.054	0.89	0.733	1.28
	463	Polymorphic Nucleotide	-	30017786	rs3094141	rs3094141	-	-	A	C	0.117	0.109	0.115	0.147	Binary	-0.264	17.71	-0.138	4.51	-0.115	3.18	-0.118	3.29	0.372	0.69	0.344	0.62	-0.32	9.47	-0.244	4.96	-0.21	3.67	-0.218	3.88	0.326	0.31	0.28	0.25	-0.275	8.97	-0.075	0.85	-0.062	0.64	-0.063	0.64	0.92	1.5
	464	Polymorphic Amino Acid - HLA protein	A	30018317	AA_A_-22_30018317	-	-22	-	-	-	-	-	-	-	Omnibus	-	3.49	-	2.24	-	2.72	-	2.26	-	1.76	-	1.8	-	1.89	-	0.99	-	1.17	-	1.09	-	0.68	-	0.66	-	1.17	-	0.63	-	1.03	-	0.7	-	0.54
	465	Polymorphic Amino Acid - HLA protein	A	30018317	AA_A_-22_30018317_V	-	-22	-	V present	V absent	0.999	1	0.999	0.999	Binary	1.491	2.97	1.273	1.99	1.344	2.25	1.259	1.95	1.054	1.37	1.1	1.47	1.355	1.24	1.055	0.74	1.149	0.84	1.123	0.8	0.42	0.21	0.478	0.25	1.168	1.1	0.846	0.59	1.14	0.95	0.904	0.65	0.747	0.48
	466	Amino Acid Deletion	A	30018317	AA_A_-22_30018317_x	-	-22	-	x present	x absent	0.001	0.001	0.001	0.001	Binary	-1.381	2.66	-1.192	1.81	-1.236	1.99	-1.169	1.76	-0.955	1.19	-1.01	1.3	-1.278	1.15	-0.982	0.68	-1.066	0.77	-1.04	0.73	-0.327	0.16	-0.39	0.2	-1.1	1.01	-0.803	0.55	-1.072	0.87	-0.848	0.59	-0.687	0.42
	467	Polymorphic Amino Acid - HLA protein	A	30018323	AA_A_-20_30018323	-	-20	-	-	-	-	-	-	-	Omnibus	-	2.65	-	1.79	-	1.98	-	1.74	-	1.18	-	1.28	-	2.33	-	1.89	-	2	-	1.95	-	1.42	-	1.33	-	1.04	-	0.79	-	1.09	-	0.83	-	0.78
	468	Polymorphic Amino Acid - HLA protein	A	30018323	AA_A_-20_30018323_A	-	-20	-	A present	A absent	0.999	0.999	0.999	0.999	Binary	1.236	2.4	1.074	1.68	1.138	1.89	1.064	1.65	0.843	1.08	0.892	1.18	1.448	1.45	1.335	1.11	1.434	1.23	1.416	1.19	0.75	0.45	0.781	0.47	1.071	0.98	0.743	0.5	1.013	0.82	0.787	0.54	0.619	0.38
	469	Amino Acid Deletion	A	30018323	AA_A_-20_30018323_x	-	-20	-	x present	x absent	0.001	0.001	0.001	0.001	Binary	-1.374	2.64	-1.184	1.79	-1.228	1.97	-1.161	1.73	-0.948	1.18	-1.003	1.28	-1.265	1.14	-0.967	0.67	-1.05	0.75	-1.023	0.71	-0.312	0.15	-0.375	0.19	-1.095	1	-0.796	0.55	-1.066	0.87	-0.841	0.59	-0.682	0.42
	470	Polymorphic Nucleotide - HLA gene	A	30018337	SNP_A_30018337	rs1143146	-	-	C	G	0.474	0.471	0.477	0.488	Binary	-0.039	1.27	-0.069	2.69	-0.087	3.82	-0.093	4.15	0.297	0.55	0.274	0.5	-0.098	2.44	-0.118	2.88	-0.137	3.55	-0.149	3.97	0.009	0.01	-0.039	0.03	-0.008	0.11	-0.027	0.37	-0.039	0.6	-0.051	0.83	0.92	1.64
	471	Polymorphic Amino Acid - HLA protein	A	30018338	AA_A_-15_30018338	-	-15	-	-	-	-	-	-	-	Omnibus	-	3.58	-	4	-	5.09	-	5.13	-	1.36	-	1.44	-	2.94	-	2.86	-	3.52	-	3.86	-	0.15	-	0.19	-	0.69	-	0.46	-	0.79	-	0.72	-	1.69
	472	Polymorphic Amino Acid - HLA protein	A	30018338	AA_A_-15_30018338_L	-	-15	-	L present	L absent	0.474	0.471	0.477	0.488	Binary	-0.04	1.31	-0.07	2.73	-0.088	3.86	-0.094	4.19	0.238	0.43	0.216	0.38	-0.099	2.48	-0.118	2.91	-0.137	3.58	-0.149	4	-0.131	0.11	-0.177	0.16	-0.009	0.11	-0.027	0.37	-0.039	0.59	-0.05	0.82	0.922	1.78
	473	Polymorphic Amino Acid - HLA protein	A	30018338	AA_A_-15_30018338_V	-	-15	-	V present	V absent	0.526	0.529	0.522	0.511	Binary	0.042	1.41	0.071	2.83	0.09	4.01	0.095	4.32	-0.066	0.11	-0.041	0.06	0.101	2.58	0.12	2.98	0.139	3.67	0.151	4.09	0.132	0.13	0.177	0.18	0.01	0.13	0.027	0.38	0.041	0.63	0.052	0.85	-0.643	1.2
	474	Amino Acid Deletion	A	30018338	AA_A_-15_30018338_x	-	-15	-	x present	x absent	0.001	0.001	0.001	0.001	Binary	-1.368	2.58	-1.165	1.72	-1.211	1.91	-1.141	1.67	-0.918	1.1	-0.971	1.2	-1.283	1.15	-0.981	0.68	-1.063	0.76	-1.036	0.72	-0.322	0.16	-0.384	0.19	-1.07	0.95	-0.738	0.49	-1.019	0.81	-0.787	0.53	-0.616	0.37
	475	Polymorphic Amino Acid - HLA protein	A	30018350	AA_A_-11_30018350	-	-11	-	-	-	-	-	-	-	Omnibus	-	10.98	-	3.25	-	4.7	-	3.31	-	1.32	-	1.36	-	6.73	-	3.28	-	3.43	-	3.08	-	0.5	-	0.51	-	5.27	-	0.72	-	1.29	-	0.64	-	0.24
	476	Polymorphic Amino Acid - HLA protein	A	30018350	AA_A_-11_30018350_L	-	-11	-	L present	L absent	0.089	0.089	0.087	0.106	Binary	-0.204	8.52	-0.112	2.4	-0.14	3.62	-0.119	2.59	-0.662	0.62	-0.633	0.58	-0.289	6.46	-0.23	3.56	-0.233	3.69	-0.229	3.35	-1.898	0.74	-1.881	0.76	-0.216	4.59	-0.076	0.71	-0.105	1.16	-0.069	0.6	-0.043	0.02
	477	Polymorphic Amino Acid - HLA protein	A	30018350	AA_A_-11_30018350_S	-	-11	-	S present	S absent	0.911	0.911	0.912	0.893	Binary	0.212	9.18	0.119	2.68	0.148	3.99	0.126	2.87	0.816	1.49	0.829	1.53	0.296	6.8	0.236	3.73	0.239	3.87	0.235	3.52	0.78	0.53	0.834	0.59	0.223	4.84	0.081	0.77	0.112	1.28	0.074	0.66	0.302	0.26
	478	Amino Acid Deletion	A	30018350	AA_A_-11_30018350_x	-	-11	-	x present	x absent	0.001	0.001	0.001	0.001	Binary	-1.373	2.59	-1.17	1.73	-1.216	1.91	-1.146	1.68	-0.922	1.11	-0.975	1.21	-1.289	1.15	-0.988	0.68	-1.071	0.77	-1.045	0.72	-0.327	0.16	-0.389	0.19	-1.072	0.95	-0.743	0.49	-1.025	0.81	-0.793	0.54	-0.62	0.37
	479	Polymorphic Nucleotide - HLA gene	A	30018350	SNP_A_30018350	rs2230954	-	-	T	C	0.089	0.089	0.087	0.106	Binary	-0.204	8.57	-0.113	2.44	-0.141	3.66	-0.12	2.62	-0.817	0.84	-0.799	0.82	-0.288	6.44	-0.23	3.55	-0.233	3.68	-0.228	3.34	-1.094	0.4	-1.157	0.44	-0.218	4.64	-0.078	0.73	-0.107	1.19	-0.07	0.62	-0.265	0.16
	480	Polymorphic Nucleotide - HLA gene	A	30018357	SNP_A_30018357	rs41546314	-	-	T	C	0.348	0.35	0.35	0.297	Binary	0.233	25.47	0.278	30.02	0.284	30.46	0.295	31.73	0.545	0.64	0.494	0.56	0.286	14.62	0.34	17.69	0.347	17.66	0.353	17.8	0.439	0.2	0.394	0.18	0.231	12.08	0.249	11.32	0.253	11.45	0.274	12.83	-0.119	0.08
	481	Polymorphic Amino Acid - HLA protein	A	30018377	AA_A_-2_30018377	-	-2	-	-	-	-	-	-	-	Omnibus	-	4.53	-	3.28	-	3.46	-	3.46	-	3.22	-	3.25	-	1.7	-	1.07	-	1.2	-	1.14	-	0.66	-	0.71	-	2.36	-	1.45	-	1.83	-	1.58	-	1.64
	482	Polymorphic Amino Acid - HLA protein	A	30018377	AA_A_-2_30018377_W	-	-2	-	W present	W absent	0.999	0.999	0.999	0.998	Binary	1.615	4.3	1.418	3.04	1.443	3.24	1.445	3.13	1.358	2.58	1.38	2.68	1.546	1.65	1.234	1.02	1.323	1.14	1.296	1.08	0.732	0.45	0.799	0.51	1.534	2.03	1.147	1.14	1.385	1.55	1.22	1.25	1.184	1.1
	483	Amino Acid Deletion	A	30018377	AA_A_-2_30018377_x	-	-2	-	x present	x absent	0.001	0.001	0.001	0.001	Binary	-1.347	2.51	-1.115	1.61	-1.171	1.81	-1.096	1.57	-0.861	1	-0.91	1.09	-1.387	1.25	-1.077	0.75	-1.153	0.83	-1.131	0.79	-0.417	0.2	-0.475	0.24	-1.038	0.92	-0.666	0.43	-0.957	0.75	-0.722	0.48	-0.546	0.32
	484	Polymorphic Nucleotide - HLA gene	A	30018381	SNP_A_30018381	rs1136656	-	-	A	G	0.09	0.091	0.088	0.112	Binary	-0.263	14.09	-0.224	9.41	-0.221	9.04	-0.219	8.53	1.71	0.86	1.656	0.82	-0.231	4.44	-0.197	3.16	-0.176	2.52	-0.165	2.2	-0.652	0.2	-0.696	0.2	-0.302	8.61	-0.263	5.88	-0.275	6.27	-0.271	5.94	8.429	1.12
	485	Polymorphic Nucleotide - HLA gene	A	30018398	SNP_A_30018398	rs9260122	-	-	T	G	0.089	0.089	0.087	0.106	Binary	-0.205	8.59	-0.113	2.45	-0.141	3.68	-0.12	2.63	-0.855	0.91	-0.84	0.89	-0.288	6.45	-0.231	3.56	-0.233	3.69	-0.229	3.35	-1.111	0.42	-1.178	0.46	-0.218	4.65	-0.078	0.74	-0.107	1.2	-0.071	0.62	-0.306	0.19
	486	Polymorphic Nucleotide - HLA gene	A	30018408	SNP_A_30018408	rs9260123	-	-	C	G	0.474	0.471	0.477	0.488	Binary	-0.039	1.25	-0.069	2.66	-0.087	3.78	-0.093	4.11	0.383	0.75	0.361	0.7	-0.098	2.43	-0.118	2.88	-0.137	3.54	-0.148	3.96	0.023	0.02	-0.027	0.02	-0.008	0.1	-0.026	0.36	-0.038	0.58	-0.05	0.82	1.099	2.01
	487	Polymorphic Nucleotide - HLA gene	A	30018416	SNP_A_30018416	rs9260124	-	-	T	C	0.436	0.438	0.435	0.4	Binary	0.14	10.78	0.164	12.07	0.181	14.1	0.184	14.17	-0.462	1.01	-0.436	0.94	0.188	7.4	0.202	7.25	0.212	7.55	0.217	7.72	-0.085	0.07	-0.03	0.02	0.121	4.1	0.132	3.97	0.15	4.86	0.16	5.27	-1.166	2.26
	488	Polymorphic Nucleotide - HLA gene	A	30018429	SNP_A_30018429	rs17885299	-	-	C	G	0.348	0.35	0.35	0.297	Binary	0.233	25.44	0.278	29.99	0.284	30.44	0.295	31.68	0.494	0.48	0.447	0.42	0.287	14.73	0.341	17.81	0.349	17.79	0.355	17.91	1.204	0.65	1.192	0.64	0.231	12.03	0.248	11.29	0.252	11.4	0.274	12.79	-0.366	0.23
	489	Polymorphic Nucleotide - HLA gene	A	30018436	SNP_A_30018436	rs9260125	-	-	T	G	0.385	0.382	0.39	0.382	Binary	0.035	1.04	-0.034	0.82	-0.039	0.97	-0.056	1.62	0.65	1.61	0.624	1.52	0.006	0.07	-0.044	0.6	-0.059	0.84	-0.077	1.23	0.196	0.17	0.16	0.13	0.072	1.7	0	0	0	0	-0.029	0.36	1.269	2.51
	490	Polymorphic Nucleotide - HLA gene	A	30018439	SNP_A_30018439	rs9260126	-	-	C	T	0.177	0.177	0.173	0.209	Binary	-0.219	16.67	-0.208	11.73	-0.197	11.1	-0.201	10.65	-0.642	2.02	-0.604	1.84	-0.269	9.53	-0.314	10.16	-0.301	9.58	-0.308	9.28	-0.31	0.33	-0.267	0.28	-0.257	10.53	-0.199	5.07	-0.182	4.55	-0.182	4.19	-0.817	1.69
	491	Polymorphic Nucleotide - HLA gene	A	30018447	SNP_A_30018447	rs41557221	-	-	A	G	0.028	0.033	0.025	0.033	Binary	-0.168	2.33	-0.063	0.38	-0.107	0.91	-0.035	0.18	1.936	0.87	1.957	0.89	-0.126	0.75	-0.015	0.05	0.009	0.03	0.065	0.22	-1.103	0.11	-1.012	0.1	-0.227	1.9	-0.066	0.24	-0.163	0.89	-0.05	0.17	2.295	1.05
	492	Polymorphic Nucleotide - HLA gene	A	30018452	SNP_A_30018452	rs41561116	-	-	A	G	0.09	0.091	0.088	0.112	Binary	-0.264	14.15	-0.224	9.43	-0.222	9.05	-0.219	8.54	4.569	1.31	4.453	1.25	-0.23	4.39	-0.195	3.09	-0.173	2.45	-0.162	2.14	4.256	0.56	4.052	0.51	-0.303	8.63	-0.263	5.9	-0.275	6.29	-0.272	5.96	2.951	0.5
	493	Polymorphic Nucleotide - HLA gene	A	30018457	SNP_A_30018457	rs9260127	-	-	G	C	0.385	0.382	0.39	0.382	Binary	0.035	1.04	-0.034	0.81	-0.039	0.97	-0.056	1.62	0.658	1.63	0.632	1.54	0.006	0.07	-0.044	0.59	-0.059	0.84	-0.077	1.23	0.214	0.19	0.177	0.15	0.072	1.7	0	0	0	0	-0.029	0.36	1.276	2.52
	494	Polymorphic Nucleotide - HLA gene	A	30018461	SNP_A_30018461_A	rs9256980	-	-	A present	A absent	0.526	0.529	0.523	0.513	Binary	0.039	1.24	0.069	2.65	0.087	3.77	0.092	4.09	-0.428	0.87	-0.406	0.81	0.098	2.43	0.118	2.88	0.137	3.54	0.148	3.96	-0.005	0	0.047	0.04	0.008	0.1	0.025	0.35	0.038	0.57	0.05	0.8	-1.219	2.3
	495	Polymorphic Nucleotide - HLA gene	A	30018461	SNP_A_30018461_G	rs9256980	-	-	G present	G absent	0.385	0.382	0.39	0.382	Binary	0.035	1.04	-0.034	0.82	-0.039	0.97	-0.056	1.62	0.655	1.62	0.629	1.53	0.006	0.07	-0.044	0.6	-0.059	0.84	-0.077	1.23	0.201	0.17	0.165	0.14	0.072	1.7	0	0	0	0	-0.029	0.36	1.281	2.53
	496	Polymorphic Nucleotide - HLA gene	A	30018461	SNP_A_30018461_T	rs9256980	-	-	T present	T absent	0.089	0.089	0.087	0.106	Binary	-0.204	8.54	-0.112	2.42	-0.141	3.65	-0.12	2.61	-0.768	0.75	-0.751	0.73	-0.288	6.46	-0.231	3.57	-0.234	3.7	-0.229	3.36	-1.572	0.6	-1.633	0.65	-0.217	4.61	-0.077	0.72	-0.106	1.18	-0.069	0.61	-0.125	0.07
	497	Polymorphic Nucleotide - HLA gene	A	30018471	SNP_A_30018471	rs9260128	-	-	T	G	0.088	0.088	0.085	0.104	Binary	-0.186	7.1	-0.246	9.67	-0.201	6.96	-0.228	8.08	-0.537	1.39	-0.497	1.24	-0.191	3.04	-0.316	6.16	-0.292	5.41	-0.307	5.54	-0.15	0.14	-0.092	0.08	-0.238	5.41	-0.263	5.17	-0.206	3.55	-0.241	4.29	-0.936	1.79
	498	Polymorphic Nucleotide - HLA gene	A	30018475	SNP_A_30018475	rs2904759	-	-	C	G	0.117	0.109	0.115	0.146	Binary	-0.262	17.42	-0.136	4.39	-0.113	3.08	-0.116	3.19	0.572	1.16	0.548	1.1	-0.32	9.45	-0.244	4.98	-0.211	3.68	-0.219	3.89	0.247	0.21	0.201	0.16	-0.272	8.8	-0.072	0.8	-0.059	0.6	-0.06	0.6	1.295	2.24
	499	Polymorphic Nucleotide - HLA gene	A	30018485	SNP_A_30018485	rs41549214	-	-	T	G	0.03	0.024	0.036	0.022	Binary	0.355	7.42	-0.142	1.4	-0.134	1.17	-0.156	1.42	0.204	0.09	0.164	0.07	0.134	0.63	-0.205	1.12	-0.246	1.33	-0.276	1.54	1.004	0.36	0.862	0.3	0.532	8.59	-0.079	0.4	-0.064	0.28	-0.086	0.39	0.244	0.08
	500	Polymorphic Nucleotide - HLA gene	A	30018486	SNP_A_30018486	rs41554614	-	-	T	C	0.028	0.033	0.025	0.033	Binary	-0.168	2.33	-0.063	0.38	-0.107	0.91	-0.035	0.18	1.94	0.87	1.964	0.89	-0.126	0.76	-0.016	0.05	0.009	0.03	0.064	0.22	-1.248	0.13	-1.139	0.12	-0.227	1.9	-0.066	0.24	-0.163	0.89	-0.05	0.17	2.313	1.06
	501	Polymorphic Nucleotide - HLA gene	A	30018487	SNP_A_30018487	rs9260129	-	-	A	G	0.385	0.382	0.39	0.382	Binary	0.035	1.03	-0.034	0.82	-0.039	0.98	-0.056	1.63	0.642	1.56	0.617	1.47	0.006	0.06	-0.044	0.6	-0.059	0.85	-0.077	1.24	0.184	0.16	0.149	0.12	0.072	1.69	0	0	-0.001	0.01	-0.029	0.36	1.273	2.49
	502	Polymorphic Nucleotide - HLA gene	A	30018489	SNP_A_30018489	rs41541212	-	-	A	G	0.032	0.031	0.033	0.037	Binary	-0.19	3.17	-0.1	1.01	-0.143	1.74	-0.144	1.72	-0.984	0.57	-0.983	0.57	-0.281	2.59	-0.207	1.43	-0.236	1.71	-0.227	1.57	-1.135	0.25	-1.229	0.28	-0.151	1.18	-0.008	0.03	-0.051	0.24	-0.051	0.24	-0.665	0.29
	503	Polymorphic Nucleotide - HLA gene	A	30018501	SNP_A_30018501	rs9260130	-	-	G	C	0.385	0.382	0.39	0.382	Binary	0.035	1.03	-0.034	0.83	-0.04	0.98	-0.056	1.64	0.623	1.48	0.598	1.39	0.006	0.06	-0.044	0.6	-0.059	0.84	-0.077	1.23	0.195	0.17	0.159	0.13	0.072	1.69	0	0	-0.001	0.01	-0.029	0.36	1.266	2.46
	504	Polymorphic Nucleotide - HLA gene	A	30018506	SNP_A_30018506	rs17879990	-	-	T	C	0.438	0.441	0.437	0.409	Binary	0.107	6.64	0.153	10.95	0.161	11.62	0.173	12.83	0.768	0.88	0.689	0.76	0.168	6.08	0.222	8.93	0.24	9.81	0.252	10.4	0.832	0.38	0.75	0.34	0.094	2.66	0.115	3.18	0.115	3.08	0.135	3.93	-0.051	0.03
	505	Polymorphic Nucleotide - HLA gene	A	30018517	SNP_A_30018517	rs1136657	-	-	T	C	0.348	0.35	0.35	0.297	Binary	0.233	25.41	0.278	29.96	0.284	30.39	0.295	31.66	0.525	0.47	0.449	0.38	0.286	14.61	0.34	17.69	0.347	17.66	0.353	17.8	0.632	0.25	0.57	0.22	0.231	12.06	0.248	11.3	0.253	11.42	0.274	12.8	-0.335	0.2
	506	Polymorphic Nucleotide - HLA gene	A	30018536	SNP_A_30018536	rs1136659	-	-	A	T	0.06	0.064	0.058	0.07	Binary	-0.183	5.03	-0.085	1.11	-0.129	2.26	-0.102	1.43	0.941	0.56	0.982	0.59	-0.21	2.77	-0.13	1.04	-0.127	1.03	-0.11	0.78	-1.15	0.24	-1.175	0.25	-0.188	2.63	-0.026	0.14	-0.095	0.76	-0.046	0.27	1.645	1.06
	507	Polymorphic Amino Acid - HLA protein	A	30018537	AA_A_9_30018537	-	9	-	-	-	-	-	-	-	Omnibus	-	19.15	-	20	-	18.7	-	17.27	-	1.04	-	1.02	-	8.87	-	9.86	-	7.82	-	6.94	-	0.16	-	0.13	-	9.36	-	8.9	-	8.34	-	7.94	-	2.07
	508	Polymorphic Amino Acid - HLA protein	A	30018537	AA_A_9_30018537_F	-	9	-	F present	F absent	0.667	0.667	0.667	0.626	Binary	0.202	20.16	0.226	20.8	0.222	19.1	0.219	17.94	0.202	0.46	0.179	0.39	0.233	10.34	0.267	11.46	0.248	9.37	0.239	8.4	0.103	0.11	0.083	0.09	0.206	9.98	0.219	9.1	0.217	8.53	0.215	8.07	0.555	1.1
	509	Polymorphic Amino Acid - HLA protein	A	30018537	AA_A_9_30018537_S	-	9	-	S present	S absent	0.12	0.115	0.124	0.134	Binary	-0.138	5.14	-0.217	10.6	-0.219	10.13	-0.22	9.92	0.861	0.64	0.803	0.58	-0.167	2.94	-0.207	3.99	-0.199	3.5	-0.195	3.28	1.22	0.54	1.069	0.45	-0.112	1.89	-0.229	5.67	-0.245	6.01	-0.246	5.89	0.788	0.4
	510	Polymorphic Amino Acid - HLA protein	A	30018537	AA_A_9_30018537_T	-	9	-	T present	T absent	0.06	0.064	0.058	0.07	Binary	-0.183	5.02	-0.085	1.11	-0.129	2.25	-0.102	1.42	0.995	0.6	1.038	0.63	-0.21	2.76	-0.13	1.03	-0.126	1.03	-0.109	0.77	-1.033	0.21	-1.057	0.22	-0.188	2.63	-0.026	0.14	-0.095	0.76	-0.046	0.27	1.654	1.07
	511	Polymorphic Amino Acid - HLA protein	A	30018537	AA_A_9_30018537_Y	-	9	-	Y present	Y absent	0.154	0.154	0.152	0.171	Binary	-0.139	6.28	-0.147	5.88	-0.111	3.59	-0.121	3.94	-0.336	0.91	-0.31	0.81	-0.157	3.25	-0.209	4.65	-0.175	3.29	-0.175	3.16	-0.178	0.21	-0.144	0.17	-0.163	4.17	-0.143	2.75	-0.092	1.37	-0.11	1.7	-0.852	2.08
	512	Polymorphic Nucleotide - HLA gene	A	30018537	SNP_A_30018537_A	rs2075684	-	-	A present	A absent	0.154	0.154	0.151	0.171	Binary	-0.139	6.27	-0.147	5.88	-0.111	3.59	-0.121	3.94	-0.335	0.91	-0.309	0.81	-0.157	3.25	-0.209	4.65	-0.175	3.29	-0.175	3.16	-0.177	0.21	-0.143	0.16	-0.163	4.17	-0.143	2.75	-0.092	1.37	-0.11	1.7	-0.85	2.07
	513	Polymorphic Nucleotide - HLA gene	A	30018537	SNP_A_30018537_C	rs2075684	-	-	C present	C absent	0.18	0.179	0.182	0.204	Binary	-0.172	10.36	-0.192	11.02	-0.215	12.81	-0.201	11.02	0.934	1.02	0.917	0.99	-0.206	5.71	-0.201	4.89	-0.2	4.54	-0.186	3.89	0.745	0.3	0.604	0.23	-0.153	4.21	-0.182	4.83	-0.219	6.4	-0.2	5.3	1.231	1.19
	514	Polymorphic Nucleotide - HLA gene	A	30018537	SNP_A_30018537_T	rs2075684	-	-	T present	T absent	0.667	0.667	0.667	0.626	Binary	0.202	20.15	0.226	20.79	0.222	19.09	0.219	17.93	0.196	0.44	0.173	0.37	0.233	10.35	0.267	11.46	0.248	9.37	0.239	8.4	0.107	0.12	0.086	0.09	0.206	9.97	0.219	9.08	0.216	8.52	0.215	8.05	0.54	1.06
	515	Polymorphic Nucleotide - HLA gene	A	30018541	SNP_A_30018541_A	rs1059418	-	-	A present	A absent	0.846	0.846	0.849	0.829	Binary	0.139	6.28	0.147	5.88	0.111	3.6	0.121	3.94	0.338	0.92	0.312	0.82	0.157	3.25	0.209	4.65	0.175	3.29	0.175	3.16	0.176	0.21	0.142	0.16	0.164	4.18	0.143	2.75	0.093	1.37	0.11	1.7	0.853	2.08
	516	Polymorphic Nucleotide - HLA gene	A	30018541	SNP_A_30018541_C	rs1059418	-	-	C present	C absent	0.154	0.154	0.151	0.17	Binary	-0.139	6.26	-0.147	5.87	-0.111	3.57	-0.12	3.92	-0.326	0.88	-0.298	0.77	-0.157	3.24	-0.209	4.64	-0.175	3.29	-0.175	3.15	-0.172	0.21	-0.138	0.16	-0.163	4.16	-0.143	2.75	-0.092	1.37	-0.11	1.7	-0.845	2.07
	517	Polymorphic Nucleotide - HLA gene	A	30018545	SNP_A_30018545	rs41545116	-	-	A	G	0.008	0.007	0.009	0.007	Binary	0.057	0.2	0.159	0.65	0.109	0.39	0.068	0.21	0.113	0.02	0.356	0.07	0.042	0.08	0.074	0.13	0.076	0.14	-0.041	0.06	-1.299	0.15	-1.245	0.14	0.103	0.27	0.282	0.86	0.2	0.55	0.207	0.53	0.407	0.05
	518	Polymorphic Amino Acid - HLA protein	A	30018546	AA_A_12_300185	-	12	-	-	-	-	-	-	-	Omnibus	-	0.2	-	0.65	-	0.4	-	0.21	-	0.05	-	0.1	-	0.08	-	0.13	-	0.14	-	0.06	-	0.13	-	0.12	-	0.27	-	0.86	-	0.55	-	0.53	-	0.08
	519	Polymorphic Amino Acid - HLA protein	A	30018546	AA_A_12_30018546	-	12	-	M	V	0.008	0.007	0.009	0.007	Binary	0.058	0.2	0.16	0.65	0.109	0.4	0.069	0.21	0.277	0.05	0.525	0.1	0.043	0.08	0.075	0.13	0.077	0.14	-0.04	0.06	-1.138	0.13	-1.082	0.12	0.104	0.27	0.283	0.86	0.201	0.55	0.208	0.53	0.658	0.08
	520	Polymorphic Nucleotide - HLA gene	A	30018560	SNP_A_30018560	rs1059423	-	-	A	C	0.03	0.024	0.036	0.022	Binary	0.355	7.43	-0.142	1.4	-0.134	1.16	-0.155	1.42	0.258	0.12	0.217	0.1	0.134	0.63	-0.205	1.12	-0.246	1.33	-0.276	1.54	1.049	0.38	0.904	0.32	0.533	8.61	-0.079	0.39	-0.064	0.28	-0.085	0.39	0.304	0.1
	521	Polymorphic Amino Acid - HLA protein	A	30018561	AA_A_17_300185	-	17	-	-	-	-	-	-	-	Omnibus	-	7.43	-	1.4	-	1.16	-	1.42	-	0.12	-	0.1	-	0.63	-	1.12	-	1.33	-	1.54	-	0.38	-	0.32	-	8.61	-	0.39	-	0.28	-	0.39	-	0.1
	522	Polymorphic Amino Acid - HLA protein	A	30018561	AA_A_17_30018561	-	17	-	S	R	0.03	0.024	0.036	0.022	Binary	0.355	7.43	-0.142	1.4	-0.134	1.16	-0.155	1.42	0.259	0.12	0.218	0.1	0.134	0.63	-0.205	1.12	-0.246	1.33	-0.276	1.54	1.048	0.38	0.904	0.32	0.533	8.61	-0.079	0.39	-0.064	0.28	-0.085	0.39	0.304	0.1
	523	Polymorphic Nucleotide - HLA gene	A	30018562	SNP_A_30018562	rs1059426	-	-	T	C	0.03	0.024	0.036	0.022	Binary	0.355	7.43	-0.142	1.4	-0.134	1.16	-0.155	1.42	0.259	0.12	0.218	0.1	0.135	0.63	-0.205	1.12	-0.246	1.33	-0.276	1.54	1.052	0.38	0.907	0.32	0.533	8.61	-0.079	0.39	-0.064	0.28	-0.085	0.39	0.304	0.1
	524	Polymorphic Nucleotide - HLA gene	A	30018565	SNP_A_30018565	rs12721672	-	-	A	G	0.03	0.024	0.036	0.022	Binary	0.355	7.43	-0.142	1.4	-0.134	1.16	-0.155	1.42	0.259	0.12	0.217	0.1	0.134	0.63	-0.205	1.12	-0.246	1.33	-0.276	1.54	1.049	0.38	0.904	0.32	0.533	8.61	-0.079	0.39	-0.064	0.28	-0.085	0.39	0.304	0.1
	525	Polymorphic Nucleotide - HLA gene	A	30018583	SNP_A_30018583	rs12721675	-	-	A	C	0.378	0.374	0.386	0.319	Binary	0.263	33.41	0.252	25.59	0.262	26.7	0.272	27.66	0.374	0.4	0.314	0.32	0.288	15.34	0.306	14.91	0.314	14.84	0.319	14.84	0.263	0.13	0.207	0.1	0.285	18.78	0.228	9.97	0.238	10.48	0.259	11.66	-0.202	0.13
	526	Polymorphic Nucleotide - HLA gene	A	30018619	SNP_A_30018619	rs3173429	-	-	T	C	0.057	0.058	0.055	0.069	Binary	-0.199	5.67	-0.112	1.7	-0.129	2.25	-0.096	1.3	-1.072	0.91	-1.055	0.9	-0.27	4.11	-0.225	2.39	-0.213	2.27	-0.213	2.07	-2.291	0.59	-2.279	0.62	-0.242	3.87	-0.119	0.97	-0.137	1.24	-0.081	0.55	-0.43	0.21
	527	Polymorphic Amino Acid - HLA protein	A	30018639	AA_A_43_300186	-	43	-	-	-	-	-	-	-	Omnibus	-	0.56	-	4.22	-	1.22	-	1.53	-	0	-	0	-	1.23	-	3.4	-	1.32	-	1.43	-	0	-	0	-	0.16	-	2.27	-	0.38	-	0.56	-	0
	528	Polymorphic Amino Acid - HLA protein	A	30018639	AA_A_43_30018639	-	43	-	R	Q	0.009	0.007	0.01	0.01	Binary	-0.116	0.56	-0.454	4.22	-0.227	1.22	-0.269	1.53	-1.067	0	-1.006	0	-0.352	1.23	-0.68	3.4	-0.413	1.32	-0.443	1.43	-0.561	0	-0.546	0	-0.06	0.16	-0.455	2.27	-0.143	0.38	-0.197	0.56	0.06	0
	529	Polymorphic Nucleotide - HLA gene	A	30018639	SNP_A_30018639	rs41559117	-	-	G	A	0.009	0.007	0.01	0.01	Binary	-0.116	0.56	-0.454	4.23	-0.227	1.22	-0.27	1.54	-36.845	0.35	-38.265	0.36	-0.353	1.23	-0.68	3.41	-0.414	1.33	-0.444	1.43	-8.356	0.05	-9.766	0.06	-0.061	0.16	-0.456	2.28	-0.144	0.38	-0.197	0.56	-63.545	0.31
	530	Polymorphic Amino Acid - HLA protein	A	30018642	AA_A_44_300186	-	44	-	-	-	-	-	-	-	Omnibus	-	17.54	-	1.69	-	0.81	-	0.21	-	0.59	-	0.58	-	9.03	-	3.15	-	1.76	-	1.24	-	0.46	-	0.42	-	9.86	-	0.37	-	0.22	-	0.22	-	0.44
	531	Polymorphic Amino Acid - HLA protein	A	30018642	AA_A_44_30018642	-	44	-	K	R	0.185	0.193	0.185	0.157	Binary	0.237	17.54	0.076	1.69	0.051	0.81	0.019	0.21	0.713	0.59	0.704	0.58	0.27	9.03	0.177	3.15	0.136	1.76	0.11	1.24	1	0.46	0.938	0.42	0.259	9.86	0.039	0.37	0.028	0.22	-0.028	0.22	0.784	0.44
	532	Polymorphic Nucleotide - HLA gene	A	30018642	SNP_A_30018642	rs707910	-	-	A	G	0.185	0.193	0.185	0.157	Binary	0.237	17.53	0.076	1.68	0.051	0.81	0.019	0.21	0.698	0.57	0.688	0.56	0.27	9.03	0.177	3.16	0.136	1.76	0.11	1.25	1.024	0.47	0.961	0.44	0.259	9.86	0.038	0.37	0.028	0.22	-0.028	0.22	0.756	0.42
	533	Polymorphic Nucleotide - HLA gene	A	30018658	SNP_A_30018658	rs199474404	-	-	A	G	0.028	0.033	0.025	0.033	Binary	-0.167	2.33	-0.062	0.38	-0.107	0.9	-0.034	0.18	1.929	0.87	1.952	0.89	-0.126	0.75	-0.015	0.05	0.009	0.03	0.065	0.22	-1.288	0.14	-1.179	0.13	-0.227	1.9	-0.066	0.24	-0.163	0.89	-0.05	0.17	2.29	1.05
	534	Polymorphic Nucleotide - HLA gene	A	30018677	SNP_A_30018677	rs1059449	-	-	A	G	0.05	0.043	0.056	0.048	Binary	0.034	0.33	-0.164	3.02	-0.184	3.47	-0.195	3.74	0.031	0.01	0.025	0.01	-0.166	1.41	-0.28	3.12	-0.325	3.74	-0.338	3.91	-0.038	0.01	-0.134	0.02	0.144	1.51	-0.098	0.77	-0.106	0.82	-0.116	0.91	0.713	0.24
	535	Polymorphic Amino Acid - HLA protein	A	30018678	AA_A_56_30018678	-	56	-	-	-	-	-	-	-	Omnibus	-	0.37	-	3.02	-	3.47	-	3.74	-	0.04	-	0.04	-	1.78	-	3.76	-	4.46	-	4.63	-	0.81	-	0.76	-	1.52	-	0.89	-	0.92	-	1.02	-	0.46
	536	Polymorphic Amino Acid - HLA protein	A	30018678	AA_A_56_30018678_G	-	56	-	G present	G absent	0.95	0.957	0.944	0.952	Binary	-0.034	0.34	0.164	3.01	0.184	3.47	0.195	3.74	-0.062	0.02	-0.06	0.02	0.17	1.45	0.285	3.21	0.331	3.85	0.344	4.03	1.601	0.51	1.576	0.49	-0.144	1.51	0.098	0.77	0.106	0.82	0.116	0.91	-0.739	0.26
	537	Polymorphic Amino Acid - HLA protein	A	30018678	AA_A_56_30018678_R	-	56	-	R present	R absent	0.05	0.043	0.056	0.048	Binary	0.034	0.33	-0.164	3.02	-0.184	3.47	-0.195	3.74	0.014	0	0.008	0	-0.166	1.41	-0.28	3.12	-0.325	3.74	-0.338	3.91	-0.065	0.01	-0.159	0.02	0.143	1.51	-0.098	0.77	-0.107	0.82	-0.116	0.92	0.696	0.24
	538	Polymorphic Nucleotide - HLA gene	A	30018679	SNP_A_30018679	rs1059452	-	-	T	G	0.348	0.35	0.35	0.297	Binary	0.233	25.39	0.278	29.93	0.284	30.36	0.294	31.62	0.468	0.39	0.387	0.31	0.286	14.6	0.34	17.67	0.347	17.64	0.353	17.78	0.542	0.2	0.481	0.18	0.231	12.05	0.248	11.28	0.253	11.41	0.274	12.79	-0.404	0.25
	539	Polymorphic Nucleotide - HLA gene	A	30018682	SNP_A_30018682	rs41541222	-	-	T	G	0.05	0.043	0.056	0.048	Binary	0.034	0.33	-0.164	3.02	-0.184	3.47	-0.195	3.74	0.014	0	0.008	0	-0.166	1.41	-0.28	3.12	-0.325	3.74	-0.338	3.91	-0.053	0.01	-0.148	0.02	0.143	1.51	-0.098	0.77	-0.107	0.82	-0.116	0.92	0.696	0.24
	540	Polymorphic Nucleotide - HLA gene	A	30018695	SNP_A_30018695	rs1059455	-	-	G	C	0.438	0.441	0.438	0.409	Binary	0.107	6.63	0.153	10.94	0.161	11.6	0.173	12.82	0.687	0.81	0.621	0.7	0.167	6	0.22	8.81	0.239	9.67	0.25	10.26	-0.086	0.04	-0.11	0.05	0.094	2.67	0.115	3.19	0.115	3.1	0.135	3.94	0.056	0.03
	541	Polymorphic Amino Acid - HLA protein	A	30018696	AA_A_62_30018696	-	62	-	-	-	-	-	-	-	Omnibus	-	33.06	-	33.29	-	31.97	-	33.1	-	1	-	0.89	-	14.24	-	17.26	-	16.46	-	16.7	-	0.08	-	0.07	-	18.1	-	13.7	-	13.83	-	14.34	-	3.12
	542	Polymorphic Amino Acid - HLA protein	A	30018696	AA_A_62_30018696_E	-	62	-	E present	E absent	0.09	0.091	0.088	0.112	Binary	-0.263	14.12	-0.224	9.42	-0.222	9.05	-0.219	8.54	1.436	0.75	1.419	0.73	-0.232	4.48	-0.198	3.19	-0.177	2.54	-0.166	2.22	-0.947	0.34	-0.983	0.34	-0.302	8.6	-0.262	5.86	-0.274	6.26	-0.271	5.93	17.856	2.13
	543	Polymorphic Amino Acid - HLA protein	A	30018696	AA_A_62_30018696_G	-	62	-	G present	G absent	0.348	0.35	0.35	0.297	Binary	0.233	25.41	0.278	29.96	0.284	30.39	0.295	31.65	0.548	0.47	0.466	0.38	0.286	14.6	0.34	17.67	0.347	17.64	0.353	17.78	0.532	0.2	0.472	0.17	0.231	12.08	0.249	11.32	0.253	11.44	0.274	12.83	-0.288	0.16
	544	Polymorphic Amino Acid - HLA protein	A	30018696	AA_A_62_30018696_L	-	62	-	L present	L absent	0.028	0.033	0.025	0.033	Binary	-0.168	2.34	-0.064	0.39	-0.108	0.92	-0.036	0.19	2.212	0.82	2.223	0.84	-0.126	0.76	-0.016	0.05	0.008	0.03	0.064	0.22	-1.35	0.15	-1.234	0.13	-0.227	1.91	-0.07	0.26	-0.165	0.9	-0.054	0.18	3.011	1.08
	545	Polymorphic Amino Acid - HLA protein	A	30018696	AA_A_62_30018696_Q	-	62	-	Q present	Q absent	0.435	0.426	0.44	0.444	Binary	-0.023	0.58	-0.069	2.65	-0.08	3.23	-0.094	4.19	0.346	0.63	0.32	0.57	-0.084	1.9	-0.121	3	-0.144	3.82	-0.162	4.55	0.28	0.25	0.216	0.18	0.008	0.1	-0.032	0.46	-0.031	0.43	-0.055	0.94	0.966	1.59
	546	Polymorphic Amino Acid - HLA protein	A	30018696	AA_A_62_30018696_R	-	62	-	R present	R absent	0.099	0.1	0.098	0.114	Binary	-0.16	5.84	-0.216	8.06	-0.179	6	-0.203	6.94	-0.526	1.36	-0.488	1.21	-0.165	2.57	-0.279	5.26	-0.26	4.67	-0.267	4.62	-0.213	0.21	-0.16	0.15	-0.191	4	-0.212	3.78	-0.169	2.68	-0.2	3.3	-0.883	1.67
	547	Polymorphic Nucleotide - HLA gene	A	30018696	SNP_A_30018696_A	rs1064588	-	-	A present	A absent	0.525	0.517	0.527	0.556	Binary	-0.119	8.24	-0.16	11.81	-0.166	12.45	-0.18	13.97	0.442	0.89	0.413	0.81	-0.168	6.24	-0.202	7.36	-0.209	7.67	-0.224	8.4	0.181	0.15	0.127	0.1	-0.102	3.14	-0.136	4.26	-0.139	4.34	-0.162	5.5	0.992	1.6
	548	Polymorphic Nucleotide - HLA gene	A	30018696	SNP_A_30018696_G	rs1064588	-	-	G present	G absent	0.447	0.45	0.448	0.411	Binary	0.143	11.32	0.169	12.81	0.183	14.59	0.187	14.7	-0.5	1.05	-0.472	0.97	0.19	7.59	0.206	7.55	0.214	7.81	0.221	8.08	-0.174	0.15	-0.121	0.1	0.131	4.76	0.145	4.68	0.161	5.49	0.17	5.9	-1.163	1.98
	549	Polymorphic Nucleotide - HLA gene	A	30018696	SNP_A_30018696_T	rs1064588	-	-	T present	T absent	0.028	0.033	0.025	0.033	Binary	-0.17	2.38	-0.067	0.41	-0.11	0.94	-0.039	0.21	2.57	0.61	2.621	0.63	-0.126	0.75	-0.015	0.05	0.009	0.03	0.065	0.22	-0.953	0.09	-0.807	0.07	-0.233	1.97	-0.078	0.29	-0.171	0.96	-0.062	0.21	3.272	0.69
	550	Polymorphic Nucleotide - HLA gene	A	30018698	SNP_A_30018698_A	rs2230991	-	-	A present	A absent	0.099	0.1	0.098	0.114	Binary	-0.16	5.86	-0.216	8.08	-0.18	6.01	-0.203	6.96	-0.546	1.43	-0.508	1.28	-0.165	2.57	-0.279	5.26	-0.26	4.67	-0.268	4.63	-0.215	0.21	-0.161	0.15	-0.191	4.01	-0.213	3.8	-0.169	2.69	-0.2	3.31	-0.911	1.74
	551	Polymorphic Nucleotide - HLA gene	A	30018698	SNP_A_30018698_C	rs2230991	-	-	C present	C absent	0.028	0.033	0.025	0.033	Binary	-0.169	2.37	-0.066	0.41	-0.109	0.94	-0.038	0.2	3.527	0.85	3.543	0.86	-0.125	0.75	-0.015	0.05	0.009	0.03	0.065	0.22	-0.425	0.03	-0.302	0.02	-0.233	1.97	-0.078	0.29	-0.171	0.95	-0.061	0.21	3.66	0.78
	552	Polymorphic Nucleotide - HLA gene	A	30018698	SNP_A_30018698_G	rs2230991	-	-	G present	G absent	0.873	0.867	0.877	0.853	Binary	0.171	8.06	0.195	7.86	0.172	6.67	0.179	6.47	0.491	1.24	0.452	1.1	0.163	3.09	0.233	4.55	0.205	3.78	0.207	3.5	0.213	0.21	0.16	0.15	0.212	5.73	0.196	3.8	0.178	3.43	0.184	3.26	0.779	1.42
	553	Polymorphic Amino Acid - HLA protein	A	30018699	AA_A_63_30018699	-	63	-	-	-	-	-	-	-	Omnibus	-	7.45	-	7.5	-	5.97	-	6.26	-	1.43	-	1.32	-	2.7	-	5.22	-	4.86	-	4.87	-	0.53	-	0.51	-	5.13	-	3.26	-	2.76	-	2.76	-	1.56
	554	Polymorphic Amino Acid - HLA protein	A	30018699	AA_A_63_30018699_E	-	63	-	E present	E absent	0.873	0.867	0.877	0.853	Binary	0.171	8.06	0.195	7.86	0.172	6.67	0.179	6.47	0.492	1.24	0.452	1.1	0.163	3.09	0.233	4.55	0.205	3.78	0.207	3.5	0.21	0.2	0.157	0.14	0.212	5.74	0.196	3.8	0.178	3.43	0.184	3.26	0.782	1.43
	555	Polymorphic Amino Acid - HLA protein	A	30018699	AA_A_63_30018699_N	-	63	-	N present	N absent	0.099	0.1	0.098	0.114	Binary	-0.16	5.86	-0.216	8.09	-0.18	6.02	-0.203	6.96	-0.547	1.43	-0.509	1.28	-0.165	2.57	-0.279	5.26	-0.26	4.67	-0.268	4.63	-0.215	0.21	-0.162	0.15	-0.191	4.01	-0.213	3.8	-0.169	2.69	-0.2	3.31	-0.912	1.74
	556	Polymorphic Amino Acid - HLA protein	A	30018699	AA_A_63_30018699_Q	-	63	-	Q present	Q absent	0.028	0.033	0.025	0.033	Binary	-0.169	2.36	-0.067	0.41	-0.11	0.94	-0.038	0.2	3.329	0.8	3.352	0.82	-0.125	0.75	-0.015	0.05	0.009	0.03	0.065	0.22	-0.597	0.05	-0.461	0.04	-0.233	1.97	-0.078	0.29	-0.171	0.95	-0.061	0.21	3.585	0.76
	557	Polymorphic Nucleotide - HLA gene	A	30018700	SNP_A_30018700	rs199474424	-	-	C	G	0.099	0.1	0.097	0.114	Binary	-0.159	5.82	-0.216	8.06	-0.179	5.98	-0.203	6.93	-0.547	1.32	-0.511	1.2	-0.165	2.57	-0.279	5.27	-0.26	4.69	-0.268	4.64	-0.237	0.22	-0.184	0.17	-0.191	4	-0.213	3.81	-0.169	2.69	-0.201	3.33	-1.018	1.88
	558	Polymorphic Nucleotide - HLA gene	A	30018704	SNP_A_30018704	rs199474430	-	-	G	C	0.09	0.091	0.088	0.112	Binary	-0.264	14.13	-0.224	9.41	-0.222	9.04	-0.219	8.53	11.248	2.33	10.92	2.21	-0.23	4.4	-0.195	3.1	-0.173	2.46	-0.163	2.14	4.073	0.38	3.504	0.32	-0.302	8.61	-0.263	5.87	-0.275	6.27	-0.271	5.94	14.977	1.58
	559	Polymorphic Amino Acid - HLA protein	A	30018705	AA_A_65_300187	-	65	-	-	-	-	-	-	-	Omnibus	-	14.13	-	9.41	-	9.04	-	8.53	-	2.4	-	2.28	-	4.4	-	3.1	-	2.46	-	2.14	-	0.38	-	0.32	-	8.61	-	5.87	-	6.27	-	5.94	-	1.6
	560	Polymorphic Amino Acid - HLA protein	A	30018705	AA_A_65_30018705	-	65	-	G	R	0.09	0.091	0.088	0.112	Binary	-0.264	14.13	-0.224	9.41	-0.222	9.04	-0.219	8.53	11.522	2.4	11.185	2.28	-0.23	4.4	-0.195	3.1	-0.173	2.46	-0.163	2.14	4.065	0.38	3.504	0.32	-0.302	8.61	-0.263	5.87	-0.275	6.27	-0.271	5.94	15.06	1.6
	561	Polymorphic Amino Acid - HLA protein	A	30018708	AA_A_66_300187	-	66	-	-	-	-	-	-	-	Omnibus	-	6.6	-	10.95	-	11.59	-	12.81	-	0.94	-	0.83	-	6.05	-	8.9	-	9.77	-	10.37	-	0.23	-	0.2	-	2.69	-	3.25	-	3.14	-	4	-	0.36
	562	Polymorphic Amino Acid - HLA protein	A	30018708	AA_A_66_30018708	-	66	-	K	N	0.438	0.441	0.438	0.409	Binary	0.107	6.6	0.153	10.95	0.161	11.59	0.173	12.81	1.095	0.94	1.016	0.83	0.168	6.05	0.221	8.9	0.24	9.77	0.252	10.37	0.638	0.23	0.564	0.2	0.094	2.69	0.117	3.25	0.116	3.14	0.137	4	0.721	0.36
	563	Polymorphic Nucleotide - HLA gene	A	30018709	SNP_A_30018709	rs199474436	-	-	A	T	0.438	0.441	0.438	0.409	Binary	0.107	6.61	0.153	10.95	0.161	11.59	0.173	12.81	1.103	0.94	1.023	0.84	0.168	6.05	0.221	8.9	0.24	9.77	0.252	10.37	0.649	0.23	0.576	0.2	0.094	2.69	0.117	3.25	0.116	3.14	0.137	4	0.717	0.35
	564	Polymorphic Nucleotide - HLA gene	A	30018710	SNP_A_30018710	rs79361534	-	-	A	G	0.185	0.193	0.185	0.157	Binary	0.237	17.43	0.075	1.65	0.05	0.78	0.017	0.19	0.265	0.18	0.27	0.18	0.27	9.01	0.177	3.14	0.135	1.75	0.109	1.23	0.642	0.28	0.624	0.27	0.258	9.79	0.037	0.36	0.026	0.21	-0.03	0.24	0.319	0.15
	565	Polymorphic Amino Acid - HLA protein	A	30018711	AA_A_67_300187	-	67	-	-	-	-	-	-	-	Omnibus	-	17.49	-	1.67	-	0.79	-	0.21	-	0.44	-	0.42	-	9.03	-	3.15	-	1.76	-	1.24	-	0.44	-	0.4	-	9.82	-	0.36	-	0.21	-	0.23	-	0.3
	566	Polymorphic Amino Acid - HLA protein	A	30018711	AA_A_67_30018711	-	67	-	M	V	0.185	0.193	0.185	0.157	Binary	0.237	17.49	0.076	1.67	0.051	0.79	0.018	0.21	0.587	0.44	0.574	0.42	0.27	9.03	0.177	3.15	0.136	1.76	0.11	1.24	0.985	0.44	0.918	0.4	0.258	9.82	0.038	0.36	0.026	0.21	-0.029	0.23	0.609	0.3
	567	Polymorphic Amino Acid - HLA protein	A	30018720	AA_A_70_300187	-	70	-	-	-	-	-	-	-	Omnibus	-	16.31	-	5.92	-	5.31	-	4.87	-	0.05	-	0.11	-	10.87	-	5.66	-	4.55	-	4.39	-	0.18	-	0.26	-	5.95	-	0.96	-	1.07	-	0.87	-	0.4
	568	Polymorphic Amino Acid - HLA protein	A	30018720	AA_A_70_30018720	-	70	-	Q	H	0.258	0.248	0.262	0.297	Binary	-0.192	16.31	-0.123	5.92	-0.118	5.31	-0.115	4.87	0.051	0.05	0.103	0.11	-0.258	10.87	-0.198	5.66	-0.179	4.55	-0.18	4.39	0.278	0.18	0.377	0.26	-0.164	5.95	-0.061	0.96	-0.066	1.07	-0.06	0.87	0.473	0.4
	569	Polymorphic Nucleotide - HLA gene	A	30018721	SNP_A_30018721	rs78306866	-	-	G	C	0.258	0.248	0.262	0.297	Binary	-0.192	16.35	-0.123	5.94	-0.118	5.32	-0.115	4.88	0.023	0.02	0.068	0.07	-0.258	10.87	-0.197	5.66	-0.179	4.54	-0.18	4.39	0.296	0.2	0.387	0.27	-0.164	5.97	-0.061	0.97	-0.066	1.07	-0.06	0.88	0.418	0.35
	570	Polymorphic Amino Acid - HLA protein	A	30018729	AA_A_73_30018729	-	73	-	-	-	-	-	-	-	Omnibus	-	2.92	-	0.87	-	1.45	-	1.4	-	0.79	-	0.73	-	2.37	-	1.25	-	1.52	-	1.4	-	0.31	-	0.28	-	1.85	-	0.98	-	0.86	-	0.82	-	2.11
	571	Polymorphic Amino Acid - HLA protein	A	30018729	AA_A_73_30018729_I	-	73	-	I present	I absent	0.032	0.031	0.033	0.037	Binary	-0.173	2.73	-0.081	0.75	-0.122	1.36	-0.122	1.34	0.889	0.73	0.836	0.66	-0.264	2.35	-0.188	1.24	-0.215	1.49	-0.206	1.37	0.438	0.17	0.359	0.13	-0.128	0.93	0.017	0.07	-0.021	0.09	-0.021	0.09	1.749	1.26
	572	Polymorphic Amino Acid - HLA protein	A	30018729	AA_A_73_30018729_T	-	73	-	T present	T absent	0.968	0.969	0.967	0.963	Binary	0.174	2.77	0.082	0.76	0.123	1.38	0.123	1.36	-0.706	0.58	-0.655	0.52	0.262	2.34	0.186	1.23	0.213	1.47	0.204	1.35	-0.581	0.26	-0.517	0.23	0.131	0.97	-0.014	0.06	0.025	0.11	0.024	0.1	-1.302	0.88
	573	Polymorphic Nucleotide - HLA gene	A	30018729	SNP_A_30018729	rs199474457	-	-	T	C	0.032	0.031	0.033	0.037	Binary	-0.173	2.73	-0.081	0.75	-0.122	1.36	-0.123	1.34	0.881	0.72	0.828	0.66	-0.264	2.35	-0.188	1.24	-0.215	1.49	-0.206	1.37	0.435	0.17	0.356	0.13	-0.128	0.93	0.017	0.07	-0.022	0.09	-0.021	0.09	1.74	1.25
	574	Polymorphic Nucleotide - HLA gene	A	30018731	SNP_A_30018731_C	rs1136683	-	-	C present	C absent	0.347	0.349	0.349	0.297	Binary	0.231	25.01	0.276	29.52	0.282	29.89	0.293	31.16	-0.26	0.19	-0.256	0.19	0.284	14.42	0.338	17.49	0.345	17.43	0.351	17.58	-0.14	0.06	-0.113	0.05	0.229	11.87	0.247	11.17	0.251	11.24	0.272	12.63	-0.964	0.68
	575	Polymorphic Nucleotide - HLA gene	A	30018731	SNP_A_30018731_G	rs1136683	-	-	G present	G absent	0.653	0.651	0.651	0.703	Binary	-0.231	25	-0.276	29.49	-0.281	29.85	-0.292	31.12	0.271	0.22	0.263	0.21	-0.283	14.32	-0.337	17.34	-0.344	17.29	-0.35	17.42	0.579	0.34	0.529	0.31	-0.229	11.87	-0.247	11.16	-0.251	11.24	-0.272	12.63	0.985	0.7
	576	Polymorphic Amino Acid - HLA protein	A	30018732	AA_A_74_30018732	-	74	-	-	-	-	-	-	-	Omnibus	-	25.01	-	29.53	-	29.91	-	31.17	-	0.21	-	0.2	-	14.82	-	18.13	-	18.07	-	18.26	-	0.88	-	0.82	-	11.88	-	11.17	-	11.24	-	12.63	-	0.7
	577	Polymorphic Amino Acid - HLA protein	A	30018732	AA_A_74_30018732_D	-	74	-	D present	D absent	0.653	0.651	0.651	0.703	Binary	-0.231	25	-0.276	29.49	-0.281	29.85	-0.292	31.12	0.263	0.21	0.254	0.2	-0.283	14.32	-0.337	17.35	-0.344	17.29	-0.35	17.43	0.576	0.34	0.525	0.3	-0.229	11.87	-0.247	11.17	-0.251	11.24	-0.272	12.63	0.976	0.69
	578	Polymorphic Amino Acid - HLA protein	A	30018732	AA_A_74_30018732_H	-	74	-	H present	H absent	0.347	0.349	0.349	0.297	Binary	0.231	25.01	0.276	29.52	0.282	29.89	0.293	31.15	-0.264	0.2	-0.26	0.19	0.284	14.42	0.338	17.49	0.345	17.43	0.351	17.58	-0.144	0.06	-0.117	0.05	0.229	11.87	0.247	11.16	0.251	11.24	0.272	12.63	-0.966	0.68
	579	Polymorphic Amino Acid - HLA protein	A	30018738	AA_A_76_30018738	-	76	-	-	-	-	-	-	-	Omnibus	-	29.29	-	19.23	-	15.47	-	15.19	-	0.99	-	0.94	-	13.74	-	10.84	-	7.44	-	7.22	-	0.07	-	0.05	-	16.55	-	10.78	-	9.17	-	9.38	-	0.16
	580	Polymorphic Amino Acid - HLA protein	A	30018738	AA_A_76_30018738_A	-	76	-	A present	A absent	0.242	0.263	0.234	0.219	Binary	0.173	11.66	0.046	0.94	-0.006	0.07	-0.016	0.21	0.249	0.22	0.232	0.2	0.211	7.01	0.12	2.04	0.052	0.54	0.042	0.4	-0.071	0.03	-0.153	0.07	0.168	5.3	0.007	0.06	-0.037	0.38	-0.061	0.7	0.017	0.01
	581	Polymorphic Amino Acid - HLA protein	A	30018738	AA_A_76_30018738_E	-	76	-	E present	E absent	0.149	0.143	0.147	0.185	Binary	-0.289	25.18	-0.274	20.24	-0.243	15.49	-0.246	15.15	1.121	0.27	0.882	0.2	-0.321	11.62	-0.334	11.5	-0.287	8.24	-0.288	7.98	-0.134	0.01	-0.482	0.05	-0.335	15.62	-0.306	11.34	-0.275	9.03	-0.279	8.87	1.09	0.2
	582	Polymorphic Amino Acid - HLA protein	A	30018738	AA_A_76_30018738_V	-	76	-	V present	V absent	0.609	0.594	0.618	0.597	Binary	0.044	1.46	0.146	9.44	0.164	10.98	0.17	11.3	-0.289	0.27	-0.258	0.23	0.025	0.33	0.127	3.17	0.149	3.87	0.154	3.98	0.083	0.04	0.175	0.09	0.078	1.94	0.186	7.09	0.201	7.65	0.215	8.34	-0.111	0.05
	583	Polymorphic Nucleotide - HLA gene	A	30018738	SNP_A_30018738_A	rs1071742	-	-	A present	A absent	0.149	0.143	0.147	0.185	Binary	-0.289	25.18	-0.274	20.24	-0.243	15.49	-0.246	15.15	1.197	0.29	0.956	0.22	-0.321	11.62	-0.334	11.5	-0.287	8.25	-0.288	7.98	-0.194	0.02	-0.526	0.05	-0.335	15.62	-0.306	11.34	-0.275	9.03	-0.279	8.86	1.133	0.21
	584	Polymorphic Nucleotide - HLA gene	A	30018738	SNP_A_30018738_C	rs1071742	-	-	C present	C absent	0.242	0.263	0.234	0.219	Binary	0.173	11.66	0.046	0.94	-0.006	0.07	-0.016	0.21	0.246	0.21	0.229	0.2	0.211	7.01	0.12	2.04	0.052	0.54	0.042	0.4	-0.064	0.03	-0.146	0.07	0.168	5.3	0.007	0.06	-0.038	0.38	-0.061	0.7	0.011	0.01
	585	Polymorphic Nucleotide - HLA gene	A	30018738	SNP_A_30018738_T	rs1071742	-	-	T present	T absent	0.609	0.594	0.618	0.597	Binary	0.044	1.46	0.146	9.44	0.164	10.98	0.17	11.3	-0.297	0.28	-0.265	0.24	0.025	0.33	0.127	3.17	0.149	3.87	0.154	3.98	0.08	0.04	0.173	0.08	0.078	1.94	0.186	7.09	0.201	7.65	0.215	8.34	-0.11	0.05
	586	Polymorphic Nucleotide - HLA gene	A	30018740	SNP_A_30018740	rs1136688	-	-	A	G	0.391	0.406	0.382	0.403	Binary	-0.044	1.45	-0.146	9.44	-0.164	10.97	-0.17	11.3	0.308	0.29	0.276	0.25	-0.025	0.33	-0.127	3.17	-0.149	3.87	-0.154	3.98	-0.076	0.03	-0.17	0.08	-0.078	1.94	-0.186	7.09	-0.201	7.64	-0.215	8.34	0.113	0.05
	587	Polymorphic Amino Acid - HLA protein	A	30018741	AA_A_77_30018741	-	77	-	-	-	-	-	-	-	Omnibus	-	7.23	-	12.16	-	10.82	-	11.13	-	0.45	-	0.45	-	7.12	-	10.83	-	7.97	-	8.33	-	0.11	-	0.11	-	5.12	-	7.72	-	6.96	-	7.62	-	0.05
	588	Polymorphic Amino Acid - HLA protein	A	30018741	AA_A_77_30018741_D	-	77	-	D present	D absent	0.609	0.594	0.618	0.597	Binary	0.044	1.46	0.146	9.44	0.164	10.98	0.17	11.3	-0.283	0.26	-0.251	0.23	0.025	0.33	0.127	3.16	0.149	3.87	0.154	3.98	0.073	0.03	0.167	0.08	0.078	1.94	0.186	7.1	0.201	7.65	0.215	8.35	-0.06	0.03
	589	Polymorphic Amino Acid - HLA protein	A	30018741	AA_A_77_30018741_N	-	77	-	N present	N absent	0.339	0.362	0.329	0.34	Binary	0.012	0.25	-0.085	3.3	-0.127	6.16	-0.132	6.45	0.293	0.27	0.258	0.23	0.069	1.28	-0.004	0.03	-0.048	0.62	-0.05	0.64	-0.044	0.02	-0.141	0.07	-0.011	0.13	-0.125	3.21	-0.169	5.04	-0.183	5.63	0.059	0.03
	590	Polymorphic Amino Acid - HLA protein	A	30018741	AA_A_77_30018741_S	-	77	-	S present	S absent	0.053	0.044	0.053	0.064	Binary	-0.247	7.64	-0.284	8.71	-0.2	4.53	-0.207	4.54	0.51	0.04	0.672	0.06	-0.427	7.74	-0.548	11.16	-0.457	7.59	-0.477	7.86	-4.189	0.21	-4.057	0.21	-0.3	5.36	-0.308	4.8	-0.202	2.29	-0.21	2.32	0.573	0.04
	591	Polymorphic Nucleotide - HLA gene	A	30018741	SNP_A_30018741	rs2231004	-	-	G	A	0.053	0.044	0.053	0.064	Binary	-0.247	7.65	-0.284	8.71	-0.2	4.53	-0.207	4.53	1.4	0.12	1.547	0.14	-0.427	7.74	-0.548	11.16	-0.457	7.58	-0.477	7.85	-2.282	0.1	-2.242	0.1	-0.3	5.36	-0.308	4.8	-0.202	2.29	-0.21	2.32	1.753	0.12
	592	Polymorphic Nucleotide - HLA gene	A	30018746	SNP_A_30018746	rs1136689	-	-	C	G	0.143	0.135	0.141	0.176	Binary	-0.279	22.72	-0.268	18.67	-0.234	14.03	-0.237	13.65	5.972	1.19	5.852	1.15	-0.324	11.35	-0.346	11.82	-0.293	8.37	-0.295	8.08	0.373	0.02	-0.011	0	-0.326	14.37	-0.305	10.86	-0.271	8.57	-0.275	8.38	6.8	0.8
	593	Polymorphic Amino Acid - HLA protein	A	30018747	AA_A_79_300187	-	79	-	-	-	-	-	-	-	Omnibus	-	22.72	-	18.66	-	14.03	-	13.65	-	1.24	-	1.2	-	11.35	-	11.81	-	8.37	-	8.08	-	0.04	-	0.02	-	14.36	-	10.85	-	8.57	-	8.38	-	0.87
	594	Polymorphic Amino Acid - HLA protein	A	30018747	AA_A_79_30018747	-	79	-	R	G	0.143	0.135	0.141	0.176	Binary	-0.279	22.72	-0.268	18.66	-0.234	14.03	-0.237	13.65	6.176	1.24	6.046	1.2	-0.324	11.35	-0.346	11.81	-0.293	8.37	-0.295	8.08	0.664	0.04	0.262	0.02	-0.326	14.36	-0.305	10.85	-0.271	8.57	-0.275	8.38	7.302	0.87
	595	Polymorphic Amino Acid - HLA protein	A	30018750	AA_A_80_300187	-	80	-	-	-	-	-	-	-	Omnibus	-	22.72	-	18.66	-	14.03	-	13.65	-	1.26	-	1.22	-	11.35	-	11.81	-	8.37	-	8.08	-	0.05	-	0.02	-	14.37	-	10.86	-	8.57	-	8.38	-	0.88
	596	Polymorphic Amino Acid - HLA protein	A	30018750	AA_A_80_30018750	-	80	-	I	T	0.143	0.135	0.141	0.176	Binary	-0.279	22.72	-0.268	18.66	-0.234	14.03	-0.237	13.65	6.262	1.26	6.141	1.22	-0.324	11.35	-0.346	11.81	-0.293	8.37	-0.295	8.08	0.72	0.05	0.317	0.02	-0.326	14.37	-0.305	10.86	-0.271	8.57	-0.275	8.38	7.414	0.88
	597	Polymorphic Nucleotide - HLA gene	A	30018750	SNP_A_30018750	rs1136690	-	-	T	C	0.143	0.135	0.141	0.176	Binary	-0.279	22.72	-0.268	18.67	-0.234	14.03	-0.237	13.65	6.154	1.23	6.025	1.19	-0.324	11.35	-0.346	11.81	-0.293	8.37	-0.295	8.08	0.762	0.05	0.357	0.02	-0.326	14.37	-0.305	10.86	-0.271	8.57	-0.275	8.38	7.301	0.87
	598	Polymorphic Nucleotide - HLA gene	A	30018752	SNP_A_30018752	rs9260138	-	-	G	C	0.143	0.135	0.141	0.176	Binary	-0.279	22.72	-0.268	18.66	-0.234	14.03	-0.237	13.65	6.424	1.31	6.297	1.26	-0.324	11.35	-0.346	11.81	-0.293	8.37	-0.295	8.08	0.896	0.06	0.479	0.03	-0.326	14.37	-0.305	10.85	-0.271	8.57	-0.275	8.38	7.696	0.92
	599	Polymorphic Amino Acid - HLA protein	A	30018753	AA_A_81_300187	-	81	-	-	-	-	-	-	-	Omnibus	-	22.72	-	18.66	-	14.03	-	13.65	-	1.3	-	1.25	-	11.35	-	11.81	-	8.37	-	8.08	-	0.06	-	0.04	-	14.36	-	10.85	-	8.57	-	8.38	-	0.92
	600	Polymorphic Amino Acid - HLA protein	A	30018753	AA_A_81_30018753	-	81	-	A	L	0.143	0.135	0.141	0.176	Binary	-0.279	22.72	-0.268	18.66	-0.234	14.03	-0.237	13.65	6.389	1.3	6.26	1.25	-0.324	11.35	-0.346	11.81	-0.293	8.37	-0.295	8.08	0.952	0.06	0.543	0.04	-0.326	14.36	-0.305	10.85	-0.271	8.57	-0.275	8.38	7.679	0.92
	601	Polymorphic Nucleotide - HLA gene	A	30018753	SNP_A_30018753	rs9260139	-	-	C	T	0.143	0.135	0.141	0.176	Binary	-0.279	22.73	-0.268	18.67	-0.234	14.04	-0.237	13.66	5.08	1.01	4.983	0.98	-0.324	11.35	-0.346	11.81	-0.293	8.37	-0.295	8.08	0.992	0.07	0.617	0.04	-0.326	14.37	-0.305	10.86	-0.271	8.58	-0.276	8.39	5.254	0.64
	602	Polymorphic Amino Acid - HLA protein	A	30018756	AA_A_82_300187	-	82	-	-	-	-	-	-	-	Omnibus	-	22.72	-	18.66	-	14.03	-	13.65	-	1.29	-	1.24	-	11.35	-	11.81	-	8.37	-	8.08	-	0.06	-	0.03	-	14.37	-	10.85	-	8.57	-	8.38	-	0.88
	603	Polymorphic Amino Acid - HLA protein	A	30018756	AA_A_82_30018756	-	82	-	L	R	0.143	0.135	0.141	0.176	Binary	-0.279	22.72	-0.268	18.66	-0.234	14.03	-0.237	13.65	6.324	1.29	6.174	1.24	-0.324	11.35	-0.346	11.81	-0.293	8.37	-0.295	8.08	0.862	0.06	0.439	0.03	-0.326	14.37	-0.305	10.85	-0.271	8.57	-0.275	8.38	7.346	0.88
	604	Polymorphic Nucleotide - HLA gene	A	30018756	SNP_A_30018756	rs9260140	-	-	T	G	0.143	0.135	0.141	0.176	Binary	-0.279	22.72	-0.268	18.66	-0.234	14.03	-0.237	13.65	6.032	1.21	5.895	1.16	-0.324	11.35	-0.346	11.82	-0.293	8.37	-0.295	8.08	0.544	0.04	0.138	0.01	-0.326	14.36	-0.305	10.85	-0.271	8.57	-0.275	8.38	7.107	0.85
	605	Polymorphic Nucleotide - HLA gene	A	30018758	SNP_A_30018758	rs1136691	-	-	C	G	0.143	0.135	0.141	0.176	Binary	-0.279	22.72	-0.268	18.66	-0.234	14.03	-0.237	13.65	6.144	1.23	6.02	1.19	-0.324	11.35	-0.346	11.81	-0.293	8.37	-0.295	8.08	1.158	0.08	0.745	0.05	-0.326	14.37	-0.305	10.86	-0.271	8.57	-0.275	8.38	7.25	0.87
	606	Polymorphic Amino Acid - HLA protein	A	30018759	AA_A_83_300187	-	83	-	-	-	-	-	-	-	Omnibus	-	22.72	-	18.66	-	14.03	-	13.65	-	1.26	-	1.22	-	11.35	-	11.81	-	8.37	-	8.08	-	0.06	-	0.03	-	14.36	-	10.85	-	8.57	-	8.38	-	0.88
	607	Polymorphic Amino Acid - HLA protein	A	30018759	AA_A_83_30018759	-	83	-	R	G	0.143	0.135	0.141	0.176	Binary	-0.279	22.72	-0.268	18.66	-0.234	14.03	-0.237	13.65	6.195	1.26	6.06	1.22	-0.324	11.35	-0.346	11.81	-0.293	8.37	-0.295	8.08	0.888	0.06	0.476	0.03	-0.326	14.36	-0.305	10.85	-0.271	8.57	-0.275	8.38	7.253	0.88
	608	Polymorphic Amino Acid - HLA protein	A	30018780	AA_A_90_300187	-	90	-	-	-	-	-	-	-	Omnibus	-	6.09	-	0.14	-	0.35	-	0.77	-	0.5	-	0.45	-	3.48	-	0.11	-	0.12	-	0.27	-	0.08	-	0.03	-	2.57	-	0.42	-	0.4	-	1.01	-	1.6
	609	Polymorphic Amino Acid - HLA protein	A	30018780	AA_A_90_30018780	-	90	-	D	A	0.295	0.308	0.289	0.275	Binary	0.111	6.09	-0.009	0.14	-0.02	0.35	-0.038	0.77	-0.308	0.5	-0.285	0.45	0.132	3.48	0.011	0.11	-0.013	0.12	-0.027	0.27	-0.1	0.08	-0.041	0.03	0.101	2.57	-0.034	0.42	-0.034	0.4	-0.068	1.01	-1.046	1.6
	610	Polymorphic Nucleotide - HLA gene	A	30018780	SNP_A_30018780	rs1136692	-	-	A	C	0.295	0.308	0.289	0.275	Binary	0.111	6.09	-0.009	0.14	-0.02	0.35	-0.038	0.77	-0.308	0.5	-0.285	0.45	0.132	3.48	0.011	0.11	-0.013	0.12	-0.027	0.27	-0.1	0.08	-0.04	0.03	0.101	2.57	-0.034	0.42	-0.034	0.4	-0.068	1.01	-1.045	1.6
	611	Polymorphic Nucleotide - HLA gene	A	30018795	SNP_A_30018795	rs41562315	-	-	A	G	0.032	0.031	0.032	0.037	Binary	-0.189	3.14	-0.098	0.99	-0.141	1.69	-0.142	1.68	-5.397	1.01	-5.261	0.97	-0.279	2.56	-0.203	1.38	-0.233	1.67	-0.224	1.54	-3.66	0.31	-3.946	0.34	-0.15	1.17	-0.007	0.03	-0.047	0.22	-0.048	0.22	-3.053	0.35
	612	Polymorphic Nucleotide - HLA gene	A	30018796	SNP_A_30018796	rs41559412	-	-	C	G	0.007	0.008	0.007	0.009	Binary	-0.364	2.71	-0.293	1.76	-0.271	1.53	-0.313	1.77	-3.403	0.34	-3.651	0.4	-0.172	0.45	-0.03	0.06	-0.031	0.06	-0.049	0.09	-17.679	0.2	-19.044	0.22	-0.367	1.47	-0.228	0.66	-0.197	0.54	-0.239	0.64	-3.302	0.2
	613	Polymorphic Nucleotide - HLA gene	A	30018799	SNP_A_30018799	rs9260142	-	-	G	C	0.146	0.133	0.151	0.168	Binary	-0.159	7.93	-0.142	5.54	-0.121	3.98	-0.127	4.28	0.542	1.08	0.513	1	-0.254	7.1	-0.245	5.87	-0.225	4.76	-0.237	5.14	0.234	0.19	0.185	0.15	-0.121	2.47	-0.076	1.03	-0.063	0.74	-0.068	0.82	1.268	2.18
	614	Polymorphic Nucleotide - HLA gene	A	30018813	SNP_A_30018813	rs63225861	-	-	G	C	0.117	0.109	0.115	0.146	Binary	-0.262	17.42	-0.136	4.39	-0.113	3.08	-0.116	3.18	0.577	1.18	0.553	1.11	-0.32	9.45	-0.245	4.98	-0.211	3.68	-0.219	3.89	0.249	0.21	0.204	0.16	-0.272	8.79	-0.072	0.8	-0.059	0.59	-0.06	0.6	1.317	2.3
	615	Polymorphic Nucleotide - HLA gene	A	30018818	SNP_A_30018818	rs9260144	-	-	T	C	0.438	0.441	0.439	0.405	Binary	0.129	9.36	0.21	19.22	0.199	17.15	0.221	20.01	-1.885	1.86	-1.861	1.85	0.148	4.84	0.232	9.3	0.229	8.88	0.244	9.59	-1.745	0.58	-1.747	0.61	0.127	4.55	0.198	8.13	0.187	7.23	0.223	9.52	-2.015	1.2
	616	Polymorphic Nucleotide - HLA gene	A	30018840	SNP_A_30018840	rs41555717	-	-	G	A	0.118	0.124	0.113	0.145	Binary	-0.254	16.44	-0.205	9.22	-0.217	10.02	-0.196	8.03	8.153	1.86	8.079	1.84	-0.214	4.86	-0.168	2.78	-0.146	2.11	-0.125	1.61	0.439	0.03	0.275	0.02	-0.303	10.57	-0.242	5.8	-0.276	7.24	-0.247	5.74	13.041	1.79
	617	Polymorphic Nucleotide - HLA gene	A	30018844	SNP_A_30018844	rs41540614	-	-	G	C	0.054	0.056	0.054	0.056	Binary	-0.067	0.88	0.051	0.55	0.044	0.44	0.054	0.57	-0.108	0.02	-0.155	0.03	-0.088	0.65	0.017	0.09	0.035	0.18	0.045	0.24	-0.606	0.07	-0.428	0.05	-0.049	0.34	0.104	0.84	0.096	0.73	0.101	0.77	-2.378	0.34
	618	Polymorphic Nucleotide - HLA gene	A	30018845	SNP_A_30018845	rs41543916	-	-	A	G	0.032	0.031	0.032	0.037	Binary	-0.188	3.13	-0.098	0.99	-0.141	1.69	-0.142	1.68	-5.464	0.93	-5.349	0.9	-0.28	2.57	-0.203	1.39	-0.233	1.68	-0.224	1.54	-5.294	0.46	-5.588	0.5	-0.149	1.16	-0.007	0.03	-0.047	0.22	-0.047	0.22	-2.484	0.25
	619	Polymorphic Nucleotide - HLA gene	A	30018871	SNP_A_30018871	rs9260145	-	-	G	A	0.436	0.438	0.436	0.401	Binary	0.14	10.87	0.165	12.2	0.181	14.2	0.185	14.3	-0.437	0.82	-0.412	0.76	0.188	7.38	0.202	7.24	0.212	7.55	0.217	7.73	-0.069	0.05	-0.017	0.01	0.122	4.2	0.134	4.07	0.152	4.96	0.162	5.39	-1.162	1.85
	620	Polymorphic Nucleotide - HLA gene	A	30018889	SNP_A_30018889	rs9260146	-	-	T	C	0.185	0.193	0.185	0.157	Binary	0.237	17.52	0.076	1.67	0.05	0.79	0.018	0.2	0.531	0.4	0.536	0.4	0.268	8.93	0.174	3.06	0.132	1.69	0.106	1.18	-0.046	0.02	-0.028	0.01	0.258	9.84	0.038	0.36	0.026	0.21	-0.029	0.23	0.66	0.29
	621	Polymorphic Nucleotide - HLA gene	A	30018902	SNP_A_30018902_A	rs9260147	-	-	A present	A absent	0.03	0.024	0.036	0.022	Binary	0.359	7.52	-0.144	1.43	-0.136	1.19	-0.158	1.45	-6.898	0.36	-6.789	0.35	0.134	0.62	-0.211	1.17	-0.256	1.41	-0.286	1.62	2.458	0.07	2.394	0.07	0.537	8.67	-0.082	0.41	-0.067	0.29	-0.088	0.4	-6.968	0.31
	622	Polymorphic Nucleotide - HLA gene	A	30018902	SNP_A_30018902_C	rs9260147	-	-	C present	C absent	0.786	0.783	0.779	0.821	Binary	-0.27	24.88	-0.039	0.67	-0.015	0.19	0.016	0.2	-0.525	0.39	-0.531	0.4	-0.263	9.39	-0.119	1.76	-0.067	0.69	-0.04	0.34	0.034	0.01	0.016	0.01	-0.325	16.88	-0.015	0.13	-0.007	0.05	0.044	0.43	-0.65	0.28
	623	Polymorphic Nucleotide - HLA gene	A	30018902	SNP_A_30018902_T	rs9260147	-	-	T present	T absent	0.185	0.193	0.185	0.157	Binary	0.237	17.52	0.076	1.67	0.05	0.79	0.018	0.2	0.534	0.4	0.539	0.41	0.268	8.93	0.174	3.06	0.132	1.69	0.106	1.18	-0.05	0.02	-0.032	0.01	0.258	9.84	0.038	0.36	0.026	0.21	-0.029	0.23	0.668	0.29
	624	Polymorphic Nucleotide - HLA gene	A	30018926	SNP_A_30018926	rs41545815	-	-	A	T	0.09	0.091	0.088	0.112	Binary	-0.265	14.23	-0.225	9.5	-0.223	9.11	-0.22	8.62	9.336	1.31	8.904	1.21	-0.231	4.41	-0.196	3.12	-0.174	2.47	-0.163	2.16	2.557	0.14	1.793	0.09	-0.303	8.67	-0.264	5.92	-0.276	6.31	-0.273	5.99	12.405	0.95
	625	Polymorphic Nucleotide - HLA gene	A	30018959	SNP_A_30018959	rs41552627	-	-	T	C	0.03	0.024	0.036	0.022	Binary	0.359	7.52	-0.144	1.43	-0.136	1.19	-0.158	1.45	-7.419	0.39	-7.316	0.38	0.134	0.62	-0.211	1.17	-0.256	1.41	-0.286	1.62	2.137	0.06	2.088	0.06	0.537	8.67	-0.082	0.41	-0.067	0.29	-0.089	0.4	-7.307	0.32
	626	Polymorphic Nucleotide - HLA gene	A	30018965	SNP_A_30018965	rs17882350	-	-	A	G	0.349	0.352	0.352	0.299	Binary	0.23	24.98	0.275	29.41	0.28	29.71	0.29	30.92	-13.235	2.28	-12.897	2.18	0.285	14.55	0.338	17.56	0.346	17.59	0.352	17.72	-5.038	0.29	-4.425	0.25	0.233	12.26	0.249	11.41	0.252	11.42	0.274	12.84	-18.5	1.72
	627	Polymorphic Nucleotide - HLA gene	A	30018979	SNP_A_30018979_C	rs9256982	-	-	C present	C absent	0.233	0.236	0.229	0.274	Binary	-0.244	24.35	-0.152	8.46	-0.171	10.15	-0.153	8.05	-1.244	1.03	-1.256	1.06	-0.273	11.64	-0.198	5.61	-0.19	5.03	-0.173	4.17	-1.514	0.49	-1.539	0.52	-0.262	13.15	-0.142	3.58	-0.166	4.63	-0.145	3.53	-1.334	0.69
	628	Polymorphic Nucleotide - HLA gene	A	30018979	SNP_A_30018979_G	rs9256982	-	-	G present	G absent	0.621	0.632	0.621	0.558	Binary	0.279	40.2	0.205	18.09	0.21	18.07	0.199	15.92	-0.327	0.54	-0.3	0.48	0.353	23.68	0.297	14.44	0.282	12.35	0.276	11.54	-0.073	0.05	-0.016	0.01	0.27	17.83	0.157	5.23	0.171	5.87	0.157	4.87	-1.014	1.51
	629	Polymorphic Nucleotide - HLA gene	A	30018979	SNP_A_30018979_T	rs9256982	-	-	T present	T absent	0.146	0.133	0.151	0.168	Binary	-0.159	7.92	-0.142	5.53	-0.121	3.96	-0.127	4.26	0.564	1.14	0.541	1.07	-0.254	7.1	-0.245	5.86	-0.225	4.75	-0.237	5.13	0.248	0.21	0.203	0.16	-0.121	2.46	-0.076	1.03	-0.062	0.74	-0.068	0.82	1.306	2.25
	630	Polymorphic Nucleotide - HLA gene	A	30018982	SNP_A_30018982	rs9260148	-	-	A	G	0.089	0.089	0.087	0.106	Binary	-0.205	8.59	-0.113	2.47	-0.141	3.68	-0.121	2.65	-1.72	1.5	-1.692	1.49	-0.287	6.41	-0.229	3.53	-0.233	3.67	-0.228	3.34	-1.833	0.55	-1.839	0.58	-0.22	4.71	-0.081	0.78	-0.109	1.23	-0.074	0.66	-1.35	0.69
	631	Polymorphic Nucleotide - HLA gene	A	30018984	SNP_A_30018984	rs41547618	-	-	A	G	0.054	0.056	0.054	0.056	Binary	-0.067	0.88	0.051	0.55	0.044	0.44	0.054	0.57	-0.155	0.03	-0.218	0.04	-0.088	0.65	0.018	0.09	0.035	0.18	0.045	0.24	-0.411	0.05	-0.26	0.03	-0.049	0.34	0.104	0.84	0.096	0.73	0.101	0.77	-2.698	0.38
	632	Polymorphic Nucleotide - HLA gene	A	30018990	SNP_A_30018990	rs41562213	-	-	T	C	0.054	0.056	0.054	0.056	Binary	-0.067	0.88	0.051	0.55	0.044	0.44	0.054	0.57	-0.162	0.03	-0.225	0.04	-0.088	0.65	0.018	0.09	0.035	0.18	0.045	0.24	-0.43	0.05	-0.278	0.03	-0.049	0.34	0.104	0.84	0.096	0.73	0.101	0.77	-2.704	0.38
	633	Polymorphic Nucleotide - HLA gene	A	30018998	SNP_A_30018998	rs9260149	-	-	C	T	0.436	0.438	0.436	0.401	Binary	0.14	10.87	0.165	12.19	0.181	14.19	0.184	14.3	-0.442	0.83	-0.416	0.77	0.188	7.38	0.202	7.24	0.211	7.55	0.217	7.73	-0.071	0.05	-0.018	0.01	0.122	4.2	0.134	4.07	0.152	4.96	0.162	5.39	-1.168	1.87
	634	Polymorphic Nucleotide - HLA gene	A	30019008	SNP_A_30019008	rs9260150	-	-	T	G	0.087	0.087	0.084	0.102	Binary	-0.184	6.82	-0.243	9.27	-0.197	6.58	-0.223	7.61	-0.393	0.71	-0.371	0.65	-0.195	3.1	-0.321	6.24	-0.299	5.55	-0.314	5.64	-0.039	0.03	0.011	0.01	-0.244	5.56	-0.267	5.2	-0.206	3.5	-0.243	4.26	-1.114	1.73
	635	Polymorphic Nucleotide - HLA gene	A	30019009	SNP_A_30019009	rs9260151	-	-	T	C	0.089	0.089	0.087	0.106	Binary	-0.205	8.59	-0.113	2.47	-0.141	3.68	-0.121	2.65	-1.723	1.5	-1.694	1.49	-0.287	6.41	-0.229	3.53	-0.233	3.67	-0.228	3.34	-1.835	0.55	-1.841	0.58	-0.22	4.71	-0.081	0.78	-0.109	1.23	-0.074	0.66	-1.352	0.69
	636	Polymorphic Nucleotide - HLA gene	A	30019016	SNP_A_30019016	rs9260152	-	-	C	G	0.436	0.438	0.436	0.401	Binary	0.14	10.87	0.165	12.19	0.181	14.19	0.184	14.29	-0.444	0.84	-0.419	0.78	0.188	7.38	0.202	7.24	0.211	7.54	0.217	7.73	-0.071	0.05	-0.018	0.01	0.122	4.19	0.134	4.07	0.152	4.96	0.162	5.39	-1.172	1.88
	637	Polymorphic Nucleotide - HLA gene	A	30019035	SNP_A_30019035_A	rs1071743	-	-	A present	A absent	0.561	0.558	0.56	0.589	Binary	-0.105	6.43	-0.151	10.66	-0.159	11.26	-0.17	12.42	-17.28	0.25	-18.143	0.27	-0.168	6.06	-0.221	8.87	-0.24	9.8	-0.252	10.38	-8.631	0.07	-11.91	0.1	-0.095	2.74	-0.116	3.23	-0.115	3.09	-0.136	3.95	-51.789	0.6
	638	Polymorphic Nucleotide - HLA gene	A	30019035	SNP_A_30019035_C	rs1071743	-	-	C present	C absent	0.099	0.098	0.098	0.122	Binary	-0.258	14.46	-0.252	12.52	-0.231	10.23	-0.232	9.97	-16.289	0.12	-16.763	0.12	-0.246	5.24	-0.242	4.79	-0.198	3.2	-0.19	2.89	-155.658	0.83	-164.867	0.84	-0.29	8.5	-0.293	7.64	-0.276	6.6	-0.279	6.48	152.248	0.98
	639	Polymorphic Nucleotide - HLA gene	A	30019035	SNP_A_30019035_G	rs1071743	-	-	G present	G absent	0.34	0.344	0.342	0.289	Binary	0.241	26.64	0.305	34.86	0.297	32.51	0.309	34.09	45.231	0.51	44.686	0.51	0.304	16.2	0.378	21.11	0.37	19.57	0.377	19.74	-38.505	0.15	-45.104	0.17	0.242	12.86	0.282	13.91	0.267	12.32	0.291	14.01	88.629	1.03
	640	Polymorphic Amino Acid - HLA protein	A	30019036	AA_A_95_30019036	-	95	-	-	-	-	-	-	-	Omnibus	-	32.13	-	38.11	-	34.35	-	35.67	-	0	-	0	-	16.77	-	21.29	-	19.14	-	19.25	-	0	-	0	-	15.99	-	16.26	-	14.07	-	15.45	-	0
	641	Polymorphic Amino Acid - HLA protein	A	30019036	AA_A_95_30019036_I	-	95	-	I present	I absent	0.561	0.558	0.56	0.589	Binary	-0.105	6.43	-0.151	10.66	-0.159	11.26	-0.17	12.41	-2.481	0	-2.232	0	-0.168	6.06	-0.221	8.87	-0.24	9.8	-0.252	10.38	-24.834	0	-26.095	0	-0.095	2.74	-0.116	3.23	-0.115	3.09	-0.136	3.95	-0.641	0
	642	Polymorphic Amino Acid - HLA protein	A	30019036	AA_A_95_30019036_L	-	95	-	L present	L absent	0.099	0.098	0.098	0.122	Binary	-0.258	14.46	-0.252	12.52	-0.231	10.23	-0.232	9.97	-2.741	0	-2.522	0	-0.246	5.23	-0.242	4.78	-0.198	3.19	-0.19	2.89	-26	0	-27.3	0	-0.29	8.5	-0.294	7.64	-0.276	6.6	-0.279	6.48	-1.767	0
	643	Polymorphic Amino Acid - HLA protein	A	30019036	AA_A_95_30019036_V	-	95	-	V present	V absent	0.34	0.344	0.342	0.289	Binary	0.241	26.64	0.305	34.86	0.297	32.5	0.309	34.09	-2.551	0	-2.232	0	0.304	16.2	0.378	21.11	0.37	19.57	0.377	19.74	-24.736	0	-25.966	0	0.242	12.86	0.282	13.91	0.267	12.32	0.291	14	-0.428	0
	644	Polymorphic Amino Acid - HLA protein	A	30019042	AA_A_97_30019042	-	97	-	-	-	-	-	-	-	Omnibus	-	35.13	-	21.76	-	23.75	-	22.77	-	1.22	-	1.19	-	17.02	-	11.04	-	11.24	-	10.43	-	0.07	-	0.09	-	17.47	-	8.45	-	9.43	-	9.22	-	0.84
	645	Polymorphic Amino Acid - HLA protein	A	30019042	AA_A_97_30019042_I	-	97	-	I present	I absent	0.385	0.382	0.39	0.382	Binary	0.033	0.94	-0.037	0.92	-0.043	1.1	-0.059	1.77	0.277	0.45	0.261	0.42	0.005	0.05	-0.046	0.64	-0.062	0.91	-0.08	1.31	-0.173	0.14	-0.18	0.15	0.068	1.57	-0.005	0.06	-0.006	0.06	-0.034	0.45	0.691	0.88
	646	Polymorphic Amino Acid - HLA protein	A	30019042	AA_A_97_30019042_M	-	97	-	M present	M absent	0.202	0.2	0.199	0.251	Binary	-0.292	32.24	-0.22	15.96	-0.233	17.35	-0.222	15.27	-0.913	0.74	-0.938	0.77	-0.322	14.93	-0.254	8.32	-0.256	8.13	-0.237	6.83	-0.479	0.14	-0.544	0.16	-0.317	17.58	-0.225	7.64	-0.24	8.47	-0.227	7.4	-1.345	0.69
	647	Polymorphic Amino Acid - HLA protein	A	30019042	AA_A_97_30019042_R	-	97	-	R present	R absent	0.412	0.418	0.411	0.366	Binary	0.185	17.88	0.202	17.78	0.216	19.62	0.222	20.07	-0.076	0.1	-0.054	0.07	0.238	11.15	0.236	9.49	0.249	10.14	0.251	9.97	0.242	0.21	0.262	0.23	0.166	7.1	0.171	6.21	0.184	6.91	0.2	7.77	-0.42	0.43
	648	Polymorphic Nucleotide - HLA gene	A	30019042	SNP_A_30019042_G	rs199474485	-	-	G present	G absent	0.412	0.418	0.411	0.366	Binary	0.185	17.88	0.202	17.78	0.216	19.62	0.222	20.07	-0.081	0.1	-0.058	0.07	0.238	11.15	0.236	9.49	0.249	10.14	0.251	9.97	0.242	0.21	0.262	0.23	0.166	7.1	0.171	6.21	0.184	6.91	0.2	7.77	-0.422	0.43
	649	Polymorphic Nucleotide - HLA gene	A	30019042	SNP_A_30019042_T	rs199474485	-	-	T present	T absent	0.588	0.582	0.589	0.634	Binary	-0.185	17.88	-0.202	17.78	-0.216	19.62	-0.222	20.07	0.089	0.11	0.066	0.08	-0.238	11.16	-0.236	9.49	-0.249	10.14	-0.251	9.98	-0.248	0.21	-0.267	0.23	-0.166	7.1	-0.171	6.21	-0.184	6.91	-0.2	7.76	0.434	0.45
	650	Polymorphic Nucleotide - HLA gene	A	30019043	SNP_A_30019043	rs1136695	-	-	A	G	0.385	0.382	0.39	0.382	Binary	0.033	0.94	-0.037	0.92	-0.043	1.1	-0.059	1.77	0.275	0.45	0.259	0.42	0.005	0.05	-0.046	0.64	-0.062	0.91	-0.08	1.31	-0.173	0.14	-0.18	0.15	0.068	1.57	-0.005	0.06	-0.006	0.06	-0.034	0.45	0.685	0.87
	651	Polymorphic Amino Acid - HLA protein	A	30019048	AA_A_99_30019048	-	99	-	-	-	-	-	-	-	Omnibus	-	14.75	-	10.7	-	10	-	9.91	-	1.59	-	1.6	-	5.44	-	4.46	-	3.55	-	3.78	-	1.07	-	1.13	-	8.72	-	6.17	-	6.45	-	6.21	-	0.78
	652	Polymorphic Amino Acid - HLA protein	A	30019048	AA_A_99_30019048_F	-	99	-	F present	F absent	0.09	0.091	0.088	0.112	Binary	-0.265	14.21	-0.225	9.47	-0.222	9.09	-0.22	8.6	15.234	1.09	15.11	1.09	-0.23	4.4	-0.196	3.1	-0.174	2.46	-0.163	2.15	0.848	0.02	1.021	0.03	-0.304	8.67	-0.264	5.91	-0.276	6.3	-0.272	5.98	15.895	0.72
	653	Polymorphic Amino Acid - HLA protein	A	30019048	AA_A_99_30019048_Y	-	99	-	Y present	Y absent	0.909	0.908	0.912	0.888	Binary	0.262	13.98	0.221	9.19	0.219	8.85	0.215	8.3	-1.686	0.98	-1.709	1	0.225	4.23	0.189	2.93	0.168	2.33	0.155	1.99	-2.305	1.06	-2.383	1.12	0.302	8.62	0.262	5.83	0.274	6.23	0.27	5.9	-0.915	0.27
	654	Polymorphic Nucleotide - HLA gene	A	30019048	SNP_A_30019048_A	rs1136697	-	-	A present	A absent	0.909	0.908	0.912	0.887	Binary	0.262	14.02	0.221	9.22	0.219	8.88	0.216	8.33	-1.283	0.72	-1.334	0.76	0.225	4.23	0.189	2.94	0.168	2.33	0.155	1.99	-2.311	1.06	-2.42	1.14	0.303	8.63	0.262	5.84	0.274	6.24	0.271	5.91	-0.689	0.19
	655	Polymorphic Nucleotide - HLA gene	A	30019048	SNP_A_30019048_T	rs1136697	-	-	T present	T absent	0.09	0.091	0.088	0.112	Binary	-0.265	14.21	-0.225	9.47	-0.222	9.09	-0.22	8.6	16.221	1.22	15.974	1.21	-0.23	4.4	-0.196	3.1	-0.174	2.46	-0.163	2.15	0.765	0.02	0.885	0.02	-0.304	8.67	-0.264	5.91	-0.275	6.3	-0.272	5.98	17.671	0.85
	656	Polymorphic Nucleotide - HLA gene	A	30019056	SNP_A_30019056	rs199474490	-	-	C	G	0.003	0.004	0.002	0.004	Binary	-0.459	1.77	-0.113	0.22	-0.375	1.21	-0.065	0.11	4.819	0.47	4.879	0.47	-0.293	0.49	-0.024	0.02	-0.267	0.4	0.071	0.08	-10.215	0.48	-9.838	0.45	-0.541	1.05	0.037	0.04	-0.429	0.7	0.034	0.03	5.281	0.33
	657	Polymorphic Amino Acid - HLA protein	A	30019057	AA_A_102_300190	-	102	-	-	-	-	-	-	-	Omnibus	-	1.77	-	0.22	-	1.21	-	0.12	-	0.44	-	0.44	-	0.49	-	0.02	-	0.4	-	0.08	-	0.49	-	0.46	-	1.05	-	0.04	-	0.71	-	0.03	-	0.32
	658	Polymorphic Amino Acid - HLA protein	A	30019057	AA_A_102_30019057	-	102	-	H	D	0.003	0.004	0.002	0.004	Binary	-0.459	1.77	-0.113	0.22	-0.376	1.21	-0.065	0.12	4.599	0.44	4.663	0.44	-0.293	0.49	-0.024	0.02	-0.268	0.4	0.071	0.08	-10.589	0.49	-10.256	0.46	-0.541	1.05	0.037	0.04	-0.429	0.71	0.033	0.03	5.146	0.32
	659	Polymorphic Nucleotide - HLA gene	A	30019065	SNP_A_30019065	rs1136700	-	-	C	T	0.331	0.34	0.327	0.317	Binary	0.077	3.4	-0.022	0.43	-0.034	0.75	-0.05	1.27	-0.132	0.18	-0.121	0.16	0.072	1.36	-0.038	0.49	-0.068	0.99	-0.085	1.37	0.324	0.3	0.325	0.3	0.066	1.4	-0.038	0.52	-0.033	0.42	-0.063	0.98	-0.596	0.71
	660	Polymorphic Amino Acid - HLA protein	A	30019066	AA_A_105_300190	-	105	-	-	-	-	-	-	-	Omnibus	-	3.4	-	0.43	-	0.75	-	1.27	-	0.18	-	0.16	-	1.36	-	0.49	-	0.99	-	1.37	-	0.3	-	0.3	-	1.4	-	0.52	-	0.42	-	0.98	-	0.71
	661	Polymorphic Amino Acid - HLA protein	A	30019066	AA_A_105_30019066	-	105	-	P	S	0.331	0.34	0.327	0.317	Binary	0.077	3.4	-0.022	0.43	-0.034	0.75	-0.05	1.27	-0.129	0.18	-0.117	0.16	0.072	1.36	-0.038	0.49	-0.068	0.99	-0.084	1.37	0.326	0.3	0.327	0.3	0.066	1.4	-0.038	0.52	-0.033	0.42	-0.063	0.98	-0.596	0.71
	662	Polymorphic Nucleotide - HLA gene	A	30019071	SNP_A_30019071	rs1136702	-	-	T	G	0.349	0.352	0.352	0.299	Binary	0.23	24.93	0.275	29.37	0.28	29.65	0.29	30.87	-3.784	1.71	-3.54	1.54	0.284	14.51	0.338	17.53	0.345	17.56	0.351	17.69	-3.581	0.45	-3.246	0.41	0.233	12.25	0.25	11.42	0.252	11.41	0.274	12.84	-2.208	0.53
	663	Polymorphic Amino Acid - HLA protein	A	30019072	AA_A_107_300190	-	107	-	-	-	-	-	-	-	Omnibus	-	24.93	-	29.37	-	29.65	-	30.87	-	1.72	-	1.55	-	14.51	-	17.53	-	17.56	-	17.69	-	0.46	-	0.41	-	12.25	-	11.43	-	11.41	-	12.84	-	0.52
	664	Polymorphic Amino Acid - HLA protein	A	30019072	AA_A_107_30019072	-	107	-	W	G	0.349	0.352	0.352	0.299	Binary	0.23	24.93	0.275	29.37	0.28	29.65	0.29	30.87	-3.803	1.72	-3.563	1.55	0.284	14.51	0.338	17.53	0.345	17.56	0.351	17.69	-3.606	0.46	-3.277	0.41	0.233	12.25	0.25	11.43	0.252	11.41	0.274	12.84	-2.17	0.52
	665	Polymorphic Nucleotide - HLA gene	A	30019077	SNP_A_30019077	rs1059488	-	-	C	T	0.029	0.025	0.029	0.036	Binary	-0.214	3.67	-0.135	1.59	-0.137	1.58	-0.127	1.41	-2.748	1.92	-2.719	1.94	-0.412	4.55	-0.366	3.47	-0.403	3.89	-0.405	3.88	-2.118	0.45	-2.129	0.48	-0.236	2.23	-0.141	0.9	-0.103	0.57	-0.091	0.48	-7.771	1.78
	666	Polymorphic Amino Acid - HLA protein	A	30019078	AA_A_109_300190	-	109	-	-	-	-	-	-	-	Omnibus	-	3.66	-	1.59	-	1.58	-	1.4	-	1.86	-	1.88	-	4.55	-	3.46	-	3.89	-	3.87	-	0.41	-	0.44	-	2.23	-	0.9	-	0.57	-	0.48	-	1.71
	667	Polymorphic Amino Acid - HLA protein	A	30019078	AA_A_109_30019078	-	109	-	L	F	0.029	0.025	0.029	0.036	Binary	-0.213	3.66	-0.135	1.59	-0.136	1.58	-0.127	1.4	-2.67	1.86	-2.644	1.88	-0.412	4.55	-0.366	3.46	-0.403	3.89	-0.404	3.87	-1.949	0.41	-1.969	0.44	-0.236	2.23	-0.141	0.9	-0.102	0.57	-0.091	0.48	-7.368	1.71
	668	Polymorphic Nucleotide - HLA gene	A	30019082	SNP_A_30019082	rs41563718	-	-	G	C	0.009	0.007	0.01	0.01	Binary	-0.118	0.57	-0.457	4.27	-0.23	1.25	-0.273	1.57	-10.602	0.85	-10.368	0.83	-0.355	1.24	-0.682	3.43	-0.417	1.34	-0.447	1.45	-4.776	0.17	-4.775	0.17	-0.063	0.16	-0.459	2.3	-0.148	0.4	-0.201	0.57	-15.226	0.85
	669	Polymorphic Nucleotide - HLA gene	A	30019091	SNP_A_30019091	rs41540615	-	-	T	C	0.03	0.024	0.036	0.022	Binary	0.359	7.53	-0.144	1.42	-0.136	1.18	-0.158	1.44	-1.871	0.08	-1.76	0.07	0.134	0.62	-0.211	1.17	-0.256	1.41	-0.286	1.62	1.141	0.03	1.259	0.03	0.537	8.68	-0.082	0.41	-0.066	0.29	-0.088	0.4	-4.35	0.17
	670	Polymorphic Nucleotide - HLA gene	A	30019092	SNP_A_30019092	rs41540315	-	-	G	C	0.03	0.024	0.036	0.022	Binary	0.359	7.53	-0.144	1.42	-0.136	1.18	-0.158	1.44	-1.871	0.08	-1.76	0.07	0.134	0.62	-0.211	1.17	-0.256	1.41	-0.286	1.62	1.141	0.03	1.259	0.03	0.537	8.68	-0.082	0.41	-0.066	0.29	-0.088	0.4	-4.35	0.17
	671	Polymorphic Amino Acid - HLA protein	A	30019093	AA_A_114_30019093	-	114	-	-	-	-	-	-	-	Omnibus	-	16.57	-	12.39	-	11.76	-	12.66	-	0.36	-	0.27	-	7.95	-	12.47	-	12.88	-	13.23	-	0.24	-	0.25	-	13.25	-	3.94	-	3.03	-	3.68	-	0.31
	672	Polymorphic Amino Acid - HLA protein	A	30019093	AA_A_114_30019093_E	-	114	-	E present	E absent	0.03	0.024	0.036	0.022	Binary	0.359	7.53	-0.144	1.42	-0.136	1.18	-0.158	1.44	-1.898	0.08	-1.781	0.07	0.134	0.62	-0.211	1.17	-0.256	1.41	-0.286	1.62	1.026	0.03	1.156	0.03	0.537	8.68	-0.082	0.41	-0.066	0.29	-0.088	0.4	-4.287	0.17
	673	Polymorphic Amino Acid - HLA protein	A	30019093	AA_A_114_30019093_H	-	114	-	H present	H absent	0.447	0.45	0.449	0.418	Binary	0.106	6.56	0.154	11.12	0.16	11.52	0.17	12.48	-1.869	0.77	-1.635	0.64	0.168	6.09	0.221	8.92	0.239	9.84	0.247	10.16	-2.307	0.42	-2.214	0.4	0.098	2.88	0.123	3.62	0.12	3.35	0.14	4.22	-0.805	0.19
	674	Polymorphic Amino Acid - HLA protein	A	30019093	AA_A_114_30019093_Q	-	114	-	Q present	Q absent	0.116	0.114	0.112	0.133	Binary	-0.181	8.17	-0.197	7.89	-0.18	6.85	-0.186	6.94	-0.238	0.37	-0.229	0.35	-0.261	6.3	-0.368	9.96	-0.361	9.51	-0.371	9.57	0.171	0.14	0.176	0.14	-0.229	6.12	-0.197	3.79	-0.162	2.79	-0.169	2.86	-0.665	0.8
	675	Polymorphic Amino Acid - HLA protein	A	30019093	AA_A_114_30019093_R	-	114	-	R present	R absent	0.407	0.412	0.404	0.427	Binary	-0.064	2.65	-0.059	1.98	-0.072	2.59	-0.08	2.97	0.322	0.56	0.301	0.51	-0.068	1.31	-0.053	0.79	-0.068	1.07	-0.073	1.15	-0.097	0.08	-0.105	0.08	-0.058	1.23	-0.033	0.46	-0.045	0.67	-0.062	1.04	0.692	0.89
	676	Polymorphic Nucleotide - HLA gene	A	30019093	SNP_A_30019093	rs3173420	-	-	G	A	0.407	0.412	0.404	0.427	Binary	-0.064	2.65	-0.059	1.98	-0.072	2.59	-0.08	2.97	0.323	0.56	0.302	0.52	-0.068	1.31	-0.053	0.79	-0.068	1.07	-0.073	1.15	-0.088	0.07	-0.096	0.08	-0.058	1.23	-0.033	0.46	-0.045	0.67	-0.062	1.04	0.694	0.89
	677	Polymorphic Nucleotide - HLA gene	A	30019094	SNP_A_30019094_A	rs1059498,rs12721717,rs66488547	-	-	A present	A absent	0.03	0.024	0.036	0.022	Binary	0.359	7.54	-0.144	1.42	-0.135	1.18	-0.157	1.44	0.401	0.02	0.523	0.02	0.134	0.62	-0.211	1.17	-0.256	1.41	-0.286	1.62	1.149	0.03	1.28	0.03	0.537	8.68	-0.082	0.41	-0.066	0.29	-0.088	0.4	-2.536	0.09
	678	Polymorphic Nucleotide - HLA gene	A	30019094	SNP_A_30019094_C	rs1059498,rs12721717,rs66488547	-	-	C present	C absent	0.447	0.45	0.449	0.418	Binary	0.106	6.57	0.154	11.15	0.16	11.54	0.17	12.51	-1.115	0.47	-0.899	0.35	0.168	6.09	0.221	8.92	0.239	9.84	0.248	10.17	-1.525	0.31	-1.421	0.29	0.098	2.89	0.124	3.64	0.12	3.36	0.14	4.24	-0.169	0.04
	679	Polymorphic Nucleotide - HLA gene	A	30019094	SNP_A_30019094_G	rs1059498,rs12721717,rs66488547	-	-	G present	G absent	0.523	0.526	0.516	0.56	Binary	-0.141	11.2	-0.138	9.19	-0.148	9.95	-0.157	10.67	1.176	0.51	0.964	0.39	-0.178	6.85	-0.199	7.42	-0.219	8.24	-0.225	8.42	1.432	0.29	1.329	0.27	-0.157	6.61	-0.113	3.12	-0.115	3.06	-0.133	3.8	0.29	0.07
	680	Polymorphic Nucleotide - HLA gene	A	30019098	SNP_A_30019098_C	rs3173419	-	-	C present	C absent	0.03	0.024	0.036	0.022	Binary	0.359	7.54	-0.143	1.42	-0.135	1.18	-0.157	1.44	0.69	0.03	0.862	0.03	0.134	0.62	-0.211	1.17	-0.255	1.4	-0.286	1.62	2.045	0.05	2.347	0.06	0.537	8.68	-0.082	0.41	-0.066	0.29	-0.088	0.4	-2.334	0.08
	681	Polymorphic Nucleotide - HLA gene	A	30019098	SNP_A_30019098_G	rs3173419	-	-	G present	G absent	0.523	0.526	0.516	0.56	Binary	-0.141	11.2	-0.138	9.19	-0.148	9.95	-0.157	10.67	1.178	0.51	0.966	0.39	-0.178	6.85	-0.199	7.42	-0.219	8.24	-0.225	8.42	1.432	0.29	1.326	0.27	-0.157	6.61	-0.113	3.12	-0.115	3.06	-0.133	3.8	0.291	0.07
	682	Polymorphic Nucleotide - HLA gene	A	30019098	SNP_A_30019098_T	rs3173419	-	-	T present	T absent	0.447	0.45	0.449	0.418	Binary	0.106	6.57	0.154	11.15	0.16	11.54	0.17	12.5	-1.126	0.47	-0.911	0.36	0.168	6.09	0.221	8.92	0.239	9.84	0.248	10.17	-1.565	0.32	-1.461	0.3	0.098	2.89	0.124	3.64	0.12	3.36	0.14	4.24	-0.173	0.04
	683	Polymorphic Amino Acid - HLA protein	A	30019099	AA_A_116_30019099	-	116	-	-	-	-	-	-	-	Omnibus	-	14.72	-	10.43	-	10.72	-	11.67	-	0.86	-	0.79	-	6.11	-	8.53	-	9.5	-	9.96	-	0.17	-	0.17	-	11.88	-	3.09	-	2.82	-	3.62	-	0.84
	684	Polymorphic Amino Acid - HLA protein	A	30019099	AA_A_116_30019099_D	-	116	-	D present	D absent	0.523	0.526	0.516	0.56	Binary	-0.141	11.2	-0.138	9.18	-0.148	9.95	-0.157	10.67	1.181	0.51	0.969	0.4	-0.178	6.85	-0.199	7.42	-0.219	8.24	-0.225	8.42	1.459	0.3	1.354	0.27	-0.157	6.61	-0.113	3.12	-0.115	3.06	-0.133	3.8	0.296	0.08
	685	Polymorphic Amino Acid - HLA protein	A	30019099	AA_A_116_30019099_H	-	116	-	H present	H absent	0.03	0.024	0.036	0.022	Binary	0.359	7.54	-0.144	1.42	-0.135	1.18	-0.157	1.44	0.21	0.01	0.322	0.01	0.134	0.62	-0.211	1.17	-0.256	1.41	-0.286	1.62	0.891	0.02	1.015	0.02	0.537	8.68	-0.082	0.41	-0.066	0.29	-0.088	0.4	-2.444	0.09
	686	Polymorphic Amino Acid - HLA protein	A	30019099	AA_A_116_30019099_Y	-	116	-	Y present	Y absent	0.447	0.45	0.449	0.418	Binary	0.106	6.57	0.154	11.15	0.16	11.54	0.17	12.51	-1.068	0.44	-0.854	0.33	0.168	6.09	0.221	8.92	0.239	9.84	0.248	10.17	-1.558	0.32	-1.457	0.3	0.098	2.89	0.124	3.64	0.12	3.36	0.14	4.24	-0.039	0.01
	687	Polymorphic Nucleotide - HLA gene	A	30019103	SNP_A_30019103	rs3173418	-	-	T	C	0.056	0.059	0.05	0.061	Binary	-0.125	2.38	-0.257	6.7	-0.198	4.35	-0.218	4.76	-0.316	0.52	-0.301	0.5	-0.116	0.98	-0.38	5.64	-0.337	4.57	-0.362	4.84	-0.064	0.05	-0.014	0.01	-0.24	3.56	-0.329	4.89	-0.256	3.28	-0.283	3.62	-1.024	1.51
	688	Polymorphic Nucleotide - HLA gene	A	30019128	SNP_A_30019128	rs1059506	-	-	T	C	0.089	0.089	0.087	0.106	Binary	-0.205	8.57	-0.113	2.46	-0.141	3.66	-0.12	2.63	-2.02	1.48	-2.014	1.49	-0.287	6.4	-0.229	3.53	-0.232	3.67	-0.228	3.33	-2.482	0.6	-2.518	0.64	-0.22	4.71	-0.082	0.78	-0.109	1.23	-0.074	0.66	-2.198	0.89
	689	Polymorphic Amino Acid - HLA protein	A	30019132	AA_A_127_300191	-	127	-	-	-	-	-	-	-	Omnibus	-	3.01	-	7.3	-	7.94	-	8.53	-	0.47	-	0.38	-	3.61	-	7.01	-	7.6	-	8.24	-	0.06	-	0.06	-	1.36	-	2.3	-	2.29	-	2.81	-	0.07
	690	Polymorphic Amino Acid - HLA protein	A	30019132	AA_A_127_30019132	-	127	-	K	N	0.47	0.47	0.473	0.452	Binary	0.068	3.01	0.122	7.3	0.131	7.94	0.138	8.53	-1.279	0.47	-1.077	0.38	0.124	3.61	0.193	7.01	0.208	7.6	0.221	8.24	0.427	0.06	0.484	0.06	0.061	1.36	0.094	2.3	0.096	2.29	0.11	2.81	-0.301	0.07
	691	Polymorphic Nucleotide - HLA gene	A	30019133	SNP_A_30019133	rs1059509	-	-	A	C	0.47	0.47	0.473	0.452	Binary	0.068	3.01	0.122	7.3	0.131	7.94	0.138	8.53	-1.265	0.47	-1.062	0.37	0.124	3.61	0.193	7.01	0.208	7.6	0.221	8.24	0.458	0.06	0.517	0.07	0.061	1.36	0.094	2.3	0.096	2.29	0.11	2.81	-0.29	0.07
	692	Polymorphic Nucleotide - HLA gene	A	30019169	SNP_A_30019169	rs1059514	-	-	G	A	0.381	0.372	0.376	0.447	Binary	-0.292	44.06	-0.271	31.28	-0.261	28.17	-0.256	26.34	0.033	0.02	-0.006	0	-0.359	24.61	-0.382	23.62	-0.362	20.31	-0.36	19.63	-0.825	0.37	-0.784	0.35	-0.314	23.62	-0.251	12.39	-0.249	11.88	-0.241	10.75	0.175	0.07
	693	Polymorphic Amino Acid - HLA protein	A	30019177	AA_A_142_300191	-	142	-	-	-	-	-	-	-	Omnibus	-	16.29	-	22.26	-	22.86	-	23.25	-	0.92	-	0.79	-	9.95	-	14.25	-	13.99	-	14.27	-	0	-	0.02	-	8.42	-	9.03	-	9.28	-	10.07	-	0.26
	694	Polymorphic Amino Acid - HLA protein	A	30019177	AA_A_142_30019177	-	142	-	T	I	0.38	0.379	0.385	0.339	Binary	0.179	16.29	0.232	22.26	0.239	22.86	0.245	23.25	-1.864	0.92	-1.666	0.79	0.227	9.95	0.297	14.25	0.301	13.99	0.308	14.27	-0.018	0	0.111	0.02	0.185	8.42	0.214	9.03	0.22	9.28	0.234	10.07	-0.888	0.26
	695	Polymorphic Nucleotide - HLA gene	A	30019177	SNP_A_30019177	rs1059516	-	-	C	T	0.38	0.379	0.385	0.34	Binary	0.179	16.3	0.232	22.27	0.239	22.86	0.245	23.26	-1.869	0.93	-1.669	0.79	0.227	9.95	0.297	14.25	0.301	13.99	0.308	14.27	-0.087	0.01	0.047	0.01	0.185	8.43	0.214	9.03	0.22	9.28	0.234	10.07	-0.879	0.26
	696	Polymorphic Nucleotide - HLA gene	A	30019182	SNP_A_30019182_A	rs1059517	-	-	A present	A absent	0.811	0.815	0.812	0.794	Binary	0.13	6.36	0.2	11.54	0.196	10.74	0.192	9.95	0.486	0.99	0.48	0.98	0.235	7.42	0.339	12.27	0.339	11.65	0.341	11.35	0.273	0.24	0.239	0.21	0.135	3.41	0.194	5.27	0.18	4.48	0.175	4.05	1.322	2.39
	697	Polymorphic Nucleotide - HLA gene	A	30019182	SNP_A_30019182_C	rs1059517	-	-	C present	C absent	0.189	0.185	0.188	0.206	Binary	-0.13	6.35	-0.2	11.54	-0.196	10.73	-0.192	9.94	-0.477	0.96	-0.471	0.95	-0.235	7.41	-0.338	12.26	-0.339	11.65	-0.341	11.35	-0.257	0.23	-0.223	0.19	-0.135	3.4	-0.194	5.26	-0.18	4.47	-0.174	4.04	-1.3	2.32
	698	Polymorphic Amino Acid - HLA protein	A	30019183	AA_A_144_30019183	-	144	-	-	-	-	-	-	-	Omnibus	-	6.44	-	11.64	-	10.82	-	10.08	-	1.24	-	1.25	-	7.62	-	12.52	-	12.07	-	11.76	-	0.63	-	0.65	-	3.5	-	5.28	-	4.5	-	4.07	-	2.57
	699	Polymorphic Amino Acid - HLA protein	A	30019183	AA_A_144_30019183_K	-	144	-	K present	K absent	0.811	0.815	0.812	0.794	Binary	0.13	6.37	0.2	11.57	0.196	10.75	0.193	9.96	0.486	0.99	0.479	0.98	0.235	7.4	0.338	12.25	0.339	11.63	0.341	11.34	0.233	0.2	0.2	0.17	0.135	3.42	0.194	5.28	0.18	4.49	0.175	4.05	1.286	2.29
	700	Polymorphic Amino Acid - HLA protein	A	30019183	AA_A_144_30019183_Q	-	144	-	Q present	Q absent	0.189	0.185	0.188	0.206	Binary	-0.13	6.37	-0.2	11.57	-0.196	10.76	-0.193	9.97	-0.494	1.02	-0.488	1	-0.235	7.41	-0.338	12.26	-0.339	11.65	-0.341	11.35	-0.245	0.21	-0.212	0.18	-0.135	3.42	-0.194	5.28	-0.181	4.49	-0.175	4.06	-1.306	2.34
	701	Polymorphic Amino Acid - HLA protein	A	30019186	AA_A_145_300191	-	145	-	-	-	-	-	-	-	Omnibus	-	16.3	-	22.28	-	22.88	-	23.27	-	0.72	-	0.61	-	9.95	-	14.25	-	13.99	-	14.27	-	0.01	-	0.01	-	8.42	-	9.03	-	9.28	-	10.07	-	0.26
	702	Polymorphic Amino Acid - HLA protein	A	30019186	AA_A_145_30019186	-	145	-	H	R	0.38	0.379	0.385	0.339	Binary	0.179	16.3	0.232	22.28	0.239	22.88	0.245	23.27	-1.535	0.72	-1.364	0.61	0.227	9.95	0.297	14.25	0.301	13.99	0.308	14.27	-0.081	0.01	0.064	0.01	0.185	8.42	0.214	9.03	0.22	9.28	0.234	10.07	-0.879	0.26
	703	Polymorphic Nucleotide - HLA gene	A	30019186	SNP_A_30019186	rs1059520	-	-	A	G	0.38	0.379	0.385	0.339	Binary	0.179	16.3	0.232	22.28	0.239	22.88	0.245	23.27	-1.579	0.75	-1.406	0.64	0.227	9.95	0.297	14.25	0.301	13.99	0.308	14.27	-0.081	0.01	0.062	0.01	0.185	8.42	0.214	9.03	0.22	9.28	0.234	10.07	-0.875	0.26
	704	Polymorphic Nucleotide - HLA gene	A	30019197	SNP_A_30019197	rs1059526	-	-	A	G	0.058	0.061	0.052	0.062	Binary	-0.12	2.24	-0.251	6.41	-0.191	4.11	-0.21	4.48	-0.276	0.47	-0.258	0.44	-0.11	0.91	-0.373	5.45	-0.331	4.42	-0.354	4.66	-0.12	0.1	-0.055	0.04	-0.239	3.55	-0.328	4.88	-0.255	3.26	-0.281	3.57	-1.024	1.63
	705	Polymorphic Amino Acid - HLA protein	A	30019198	AA_A_149_300191	-	149	-	-	-	-	-	-	-	Omnibus	-	2.24	-	6.41	-	4.11	-	4.48	-	0.47	-	0.43	-	0.91	-	5.45	-	4.42	-	4.66	-	0.1	-	0.04	-	3.55	-	4.88	-	3.26	-	3.57	-	1.62
	706	Polymorphic Amino Acid - HLA protein	A	30019198	AA_A_149_30019198	-	149	-	T	A	0.058	0.061	0.052	0.062	Binary	-0.12	2.24	-0.251	6.41	-0.191	4.11	-0.21	4.48	-0.274	0.47	-0.256	0.43	-0.11	0.91	-0.373	5.45	-0.331	4.42	-0.354	4.66	-0.119	0.1	-0.054	0.04	-0.239	3.55	-0.328	4.88	-0.255	3.26	-0.281	3.57	-1.021	1.62
	707	Polymorphic Amino Acid - HLA protein	A	30019201	AA_A_150_300192	-	150	-	-	-	-	-	-	-	Omnibus	-	17.53	-	1.67	-	0.79	-	0.21	-	0.5	-	0.49	-	9.03	-	3.14	-	1.75	-	1.24	-	0.42	-	0.38	-	9.83	-	0.36	-	0.2	-	0.24	-	0.21
	708	Polymorphic Amino Acid - HLA protein	A	30019201	AA_A_150_30019201	-	150	-	V	A	0.185	0.193	0.185	0.157	Binary	0.237	17.53	0.076	1.67	0.05	0.79	0.018	0.21	0.741	0.5	0.73	0.49	0.27	9.03	0.177	3.14	0.136	1.75	0.11	1.24	1.057	0.42	0.96	0.38	0.258	9.83	0.037	0.36	0.026	0.2	-0.03	0.24	0.564	0.21
	709	Polymorphic Nucleotide - HLA gene	A	30019201	SNP_A_30019201	rs1059535	-	-	T	C	0.185	0.193	0.185	0.157	Binary	0.237	17.53	0.076	1.67	0.05	0.79	0.018	0.21	0.725	0.49	0.714	0.48	0.27	9.02	0.177	3.14	0.135	1.75	0.11	1.24	1.033	0.41	0.936	0.36	0.258	9.82	0.037	0.36	0.025	0.2	-0.03	0.24	0.545	0.2
	710	Polymorphic Amino Acid - HLA protein	A	30019204	AA_A_151_300192	-	151	-	-	-	-	-	-	-	Omnibus	-	3.65	-	4.81	-	5.61	-	4.75	-	0.01	-	0.01	-	6.65	-	6.35	-	6.53	-	6.17	-	0.17	-	0.14	-	0.82	-	1.43	-	1.51	-	1.14	-	0.24
	711	Polymorphic Amino Acid - HLA protein	A	30019204	AA_A_151_30019204	-	151	-	R	H	0.132	0.126	0.137	0.144	Binary	-0.109	3.65	-0.141	4.81	-0.157	5.61	-0.146	4.75	-0.01	0.01	-0.009	0.01	-0.256	6.65	-0.27	6.35	-0.284	6.53	-0.28	6.17	-0.218	0.17	-0.185	0.14	-0.062	0.82	-0.1	1.43	-0.106	1.51	-0.09	1.14	0.278	0.24
	712	Polymorphic Nucleotide - HLA gene	A	30019204	SNP_A_30019204	rs1059536	-	-	G	A	0.132	0.126	0.137	0.144	Binary	-0.109	3.65	-0.141	4.81	-0.157	5.61	-0.146	4.75	-0.009	0.01	-0.008	0.01	-0.256	6.65	-0.27	6.35	-0.284	6.53	-0.28	6.17	-0.215	0.17	-0.182	0.14	-0.062	0.82	-0.1	1.43	-0.106	1.51	-0.09	1.14	0.28	0.24
	713	Polymorphic Nucleotide - HLA gene	A	30019206	SNP_A_30019206_C	rs1059537	-	-	C present	C absent	0.006	0.007	0.006	0.008	Binary	-0.319	1.97	-0.234	1.12	-0.211	0.94	-0.251	1.12	0.37	0.51	0.378	0.52	-0.169	0.41	-0.027	0.05	-0.026	0.05	-0.052	0.09	-0.012	0.01	0.042	0.03	-0.29	0.95	-0.113	0.25	-0.078	0.16	-0.112	0.22	0.958	0.89
	714	Polymorphic Nucleotide - HLA gene	A	30019206	SNP_A_30019206_G	rs1059537	-	-	G present	G absent	0.971	0.976	0.965	0.98	Binary	-0.398	8.79	0.121	1.07	0.111	0.86	0.133	1.08	-0.365	0.5	-0.372	0.52	-0.146	0.69	0.217	1.19	0.265	1.44	0.298	1.67	0.007	0	-0.047	0.03	-0.586	9.9	0.051	0.22	0.03	0.11	0.052	0.21	-0.93	0.86
	715	Polymorphic Nucleotide - HLA gene	A	30019206	SNP_A_30019206_T	rs1059537	-	-	T present	T absent	0.023	0.016	0.029	0.013	Binary	0.685	17.69	-0.076	0.44	-0.064	0.31	-0.084	0.44	-0.182	0.01	-0.06	0	0.313	1.56	-0.308	1.51	-0.391	1.9	-0.414	2.08	1.021	0.03	1.014	0.03	0.899	16.79	-0.03	0.1	-0.011	0.03	-0.031	0.1	-3.053	0.11
	716	Polymorphic Amino Acid - HLA protein	A	30019207	AA_A_152_30019207	-	152	-	-	-	-	-	-	-	Omnibus	-	39.05	-	9.57	-	5.92	-	6.58	-	0.24	-	0.24	-	11.02	-	10.35	-	8.24	-	8.76	-	0.24	-	0.22	-	29.11	-	2.75	-	1.62	-	1.79	-	1
	717	Polymorphic Amino Acid - HLA protein	A	30019207	AA_A_152_30019207_A	-	152	-	A present	A absent	0.239	0.249	0.239	0.214	Binary	0.171	11.53	0.074	2.06	0.052	1.08	0.034	0.57	0.791	0.56	0.784	0.55	0.192	5.87	0.138	2.66	0.109	1.64	0.095	1.29	1.146	0.49	1.069	0.45	0.193	7.01	0.064	0.9	0.055	0.66	0.018	0.15	0.536	0.2
	718	Polymorphic Amino Acid - HLA protein	A	30019207	AA_A_152_30019207_E	-	152	-	E present	E absent	0.172	0.167	0.165	0.207	Binary	-0.241	19.4	-0.193	10.51	-0.155	6.98	-0.163	7.42	-0.271	0.47	-0.255	0.44	-0.277	9.62	-0.317	10.46	-0.278	7.93	-0.29	8.36	-0.134	0.11	-0.07	0.06	-0.295	13.21	-0.177	4.23	-0.144	2.94	-0.152	3.1	-1.002	1.62
	719	Polymorphic Amino Acid - HLA protein	A	30019207	AA_A_152_30019207_R	-	152	-	R present	R absent	0.006	0.007	0.006	0.008	Binary	-0.318	1.95	-0.233	1.11	-0.209	0.93	-0.25	1.11	0.381	0.53	0.388	0.54	-0.162	0.39	-0.02	0.04	-0.019	0.03	-0.045	0.07	0.038	0.02	0.092	0.06	-0.29	0.95	-0.113	0.25	-0.078	0.16	-0.112	0.22	0.952	0.88
	720	Polymorphic Amino Acid - HLA protein	A	30019207	AA_A_152_30019207_V	-	152	-	V present	V absent	0.56	0.561	0.561	0.56	Binary	-0.01	0.2	0.085	3.65	0.081	3.19	0.098	4.39	-0.053	0.09	-0.064	0.11	0.017	0.2	0.121	2.95	0.131	3.14	0.149	3.86	-0.05	0.05	-0.109	0.11	-0.018	0.26	0.071	1.42	0.061	1.07	0.09	1.94	0.254	0.34
	721	Polymorphic Amino Acid - HLA protein	A	30019207	AA_A_152_30019207_W	-	152	-	W present	W absent	0.023	0.016	0.029	0.013	Binary	0.685	17.68	-0.076	0.44	-0.064	0.32	-0.084	0.44	-1.107	0.04	-1.073	0.04	0.313	1.56	-0.308	1.51	-0.391	1.9	-0.414	2.08	0.841	0.02	0.776	0.02	0.899	16.79	-0.03	0.1	-0.011	0.03	-0.031	0.1	-3.84	0.14
	722	Polymorphic Nucleotide - HLA gene	A	30019207	SNP_A_30019207_A	rs9256983	-	-	A present	A absent	0.172	0.167	0.165	0.207	Binary	-0.241	19.4	-0.193	10.51	-0.155	6.98	-0.163	7.42	-0.273	0.47	-0.256	0.44	-0.277	9.61	-0.317	10.46	-0.278	7.92	-0.29	8.36	-0.127	0.11	-0.062	0.05	-0.295	13.21	-0.177	4.22	-0.144	2.93	-0.152	3.1	-1.007	1.62
	723	Polymorphic Nucleotide - HLA gene	A	30019207	SNP_A_30019207_C	rs9256983	-	-	C present	C absent	0.239	0.249	0.239	0.214	Binary	0.171	11.53	0.074	2.06	0.052	1.08	0.034	0.57	0.76	0.52	0.751	0.51	0.192	5.87	0.138	2.66	0.109	1.64	0.095	1.29	1.146	0.49	1.063	0.45	0.194	7.01	0.064	0.9	0.055	0.65	0.017	0.15	0.454	0.16
	724	Polymorphic Nucleotide - HLA gene	A	30019207	SNP_A_30019207_G	rs9256983	-	-	G present	G absent	0.029	0.024	0.035	0.02	Binary	0.399	8.81	-0.121	1.07	-0.111	0.85	-0.133	1.08	0.373	0.52	0.38	0.53	0.148	0.7	-0.216	1.17	-0.263	1.42	-0.296	1.65	0.041	0.03	0.095	0.06	0.586	9.91	-0.051	0.22	-0.03	0.11	-0.052	0.21	0.911	0.84
	725	Polymorphic Nucleotide - HLA gene	A	30019207	SNP_A_30019207_T	rs9256983	-	-	T present	T absent	0.56	0.561	0.561	0.56	Binary	-0.01	0.2	0.085	3.65	0.081	3.2	0.098	4.4	-0.048	0.08	-0.059	0.1	0.017	0.2	0.121	2.95	0.131	3.14	0.149	3.86	-0.049	0.05	-0.108	0.11	-0.018	0.26	0.071	1.42	0.061	1.07	0.09	1.94	0.262	0.35
	726	Polymorphic Nucleotide - HLA gene	A	30019218	SNP_A_30019218	rs9260155	-	-	C	T	0.317	0.33	0.315	0.311	Binary	0.046	1.42	-0.03	0.64	-0.059	1.64	-0.067	1.98	0.622	1.43	0.584	1.3	0.093	2.01	0.049	0.66	0.023	0.24	0.02	0.19	0.21	0.18	0.127	0.1	0.046	0.8	-0.049	0.74	-0.081	1.46	-0.102	2.03	1.107	1.84
	727	Polymorphic Amino Acid - HLA protein	A	30019219	AA_A_156_30019219	-	156	-	-	-	-	-	-	-	Omnibus	-	26.61	-	15.56	-	10.89	-	11.62	-	0.83	-	0.73	-	10.52	-	9.31	-	6.51	-	6.28	-	0.29	-	0.23	-	15.42	-	7.49	-	5.17	-	6.12	-	1
	728	Polymorphic Amino Acid - HLA protein	A	30019219	AA_A_156_30019219_L	-	156	-	L present	L absent	0.585	0.575	0.59	0.576	Binary	0.028	0.75	0.129	7.64	0.132	7.58	0.147	8.91	-0.312	0.63	-0.309	0.63	-0.006	0.06	0.089	1.77	0.099	1.99	0.103	2.07	-0.407	0.48	-0.377	0.44	0.046	0.86	0.154	5.08	0.15	4.66	0.181	6.2	-0.342	0.43
	729	Polymorphic Amino Acid - HLA protein	A	30019219	AA_A_156_30019219_Q	-	156	-	Q present	Q absent	0.133	0.137	0.13	0.153	Binary	-0.193	10.3	-0.116	3.68	-0.128	4.25	-0.114	3.44	0.534	1.1	0.494	0.99	-0.151	2.77	-0.084	1.01	-0.073	0.79	-0.057	0.56	0.204	0.17	0.12	0.09	-0.215	6.04	-0.118	1.87	-0.146	2.64	-0.132	2.18	1.061	1.69
	730	Polymorphic Amino Acid - HLA protein	A	30019219	AA_A_156_30019219_R	-	156	-	R present	R absent	0.185	0.193	0.185	0.157	Binary	0.238	17.54	0.076	1.67	0.05	0.79	0.018	0.21	0.755	0.51	0.741	0.5	0.27	9.03	0.177	3.15	0.136	1.75	0.11	1.24	1.097	0.44	0.993	0.39	0.258	9.83	0.037	0.35	0.025	0.2	-0.03	0.24	0.533	0.19
	731	Polymorphic Amino Acid - HLA protein	A	30019219	AA_A_156_30019219_W	-	156	-	W present	W absent	0.097	0.095	0.095	0.113	Binary	-0.18	7.02	-0.269	12.14	-0.201	7.25	-0.228	8.49	-0.134	0.25	-0.113	0.21	-0.21	3.73	-0.358	8.21	-0.308	6.16	-0.322	6.29	0.108	0.11	0.14	0.15	-0.225	5.17	-0.287	6.5	-0.198	3.46	-0.235	4.31	-0.405	0.57
	732	Polymorphic Nucleotide - HLA gene	A	30019219	SNP_A_30019219_A	rs9260156	-	-	A present	A absent	0.133	0.137	0.13	0.153	Binary	-0.193	10.3	-0.116	3.68	-0.128	4.25	-0.114	3.44	0.532	1.1	0.492	0.98	-0.151	2.77	-0.084	1.01	-0.073	0.8	-0.057	0.56	0.201	0.17	0.117	0.09	-0.215	6.04	-0.118	1.87	-0.146	2.64	-0.132	2.18	1.058	1.69
	733	Polymorphic Nucleotide - HLA gene	A	30019219	SNP_A_30019219_G	rs9260156	-	-	G present	G absent	0.282	0.289	0.28	0.271	Binary	0.085	3.65	-0.087	2.98	-0.082	2.55	-0.112	4.14	-0.067	0.11	-0.048	0.08	0.1	2.11	-0.058	0.75	-0.08	1.12	-0.097	1.47	0.205	0.24	0.228	0.27	0.076	1.6	-0.118	2.58	-0.093	1.65	-0.142	3.16	-0.353	0.49
	734	Polymorphic Nucleotide - HLA gene	A	30019219	SNP_A_30019219_T	rs9260156	-	-	T present	T absent	0.585	0.575	0.59	0.576	Binary	0.028	0.75	0.129	7.64	0.132	7.58	0.147	8.91	-0.31	0.63	-0.307	0.62	-0.006	0.06	0.089	1.77	0.099	1.99	0.103	2.07	-0.407	0.48	-0.377	0.44	0.046	0.86	0.155	5.08	0.15	4.66	0.181	6.2	-0.339	0.42
	735	Polymorphic Amino Acid - HLA protein	A	30019225	AA_A_158_300192	-	158	-	-	-	-	-	-	-	Omnibus	-	17.54	-	1.67	-	0.79	-	0.21	-	0.49	-	0.47	-	9.03	-	3.15	-	1.76	-	1.24	-	0.47	-	0.42	-	9.82	-	0.35	-	0.2	-	0.24	-	0.17
	736	Polymorphic Amino Acid - HLA protein	A	30019225	AA_A_158_30019225	-	158	-	V	A	0.185	0.193	0.185	0.157	Binary	0.237	17.54	0.076	1.67	0.05	0.79	0.018	0.21	0.736	0.49	0.721	0.47	0.27	9.03	0.177	3.15	0.136	1.76	0.11	1.24	1.141	0.47	1.036	0.42	0.258	9.82	0.037	0.35	0.025	0.2	-0.03	0.24	0.48	0.17
	737	Polymorphic Nucleotide - HLA gene	A	30019225	SNP_A_30019225	rs9260157	-	-	T	C	0.185	0.193	0.185	0.157	Binary	0.237	17.53	0.076	1.67	0.05	0.79	0.018	0.21	0.722	0.47	0.706	0.46	0.27	9.03	0.177	3.15	0.136	1.75	0.11	1.24	1.116	0.45	1.01	0.4	0.258	9.82	0.037	0.35	0.025	0.2	-0.03	0.24	0.467	0.16
	738	Polymorphic Amino Acid - HLA protein	A	30019234	AA_A_161_300192	-	161	-	-	-	-	-	-	-	Omnibus	-	17.45	-	4.41	-	3.09	-	3.2	-	1.11	-	1.05	-	9.46	-	4.99	-	3.69	-	3.9	-	0.19	-	0.14	-	8.81	-	0.81	-	0.6	-	0.6	-	2.2
	739	Polymorphic Amino Acid - HLA protein	A	30019234	AA_A_161_30019234	-	161	-	D	E	0.117	0.109	0.115	0.146	Binary	-0.262	17.45	-0.136	4.41	-0.113	3.09	-0.116	3.2	0.555	1.11	0.532	1.05	-0.32	9.46	-0.245	4.99	-0.211	3.69	-0.219	3.9	0.227	0.19	0.182	0.14	-0.272	8.81	-0.072	0.81	-0.059	0.6	-0.06	0.6	1.281	2.2
	740	Polymorphic Nucleotide - HLA gene	A	30019235	SNP_A_30019235	rs1059542	-	-	T	G	0.117	0.109	0.115	0.146	Binary	-0.262	17.45	-0.136	4.41	-0.113	3.09	-0.116	3.2	0.553	1.1	0.53	1.04	-0.32	9.46	-0.245	4.99	-0.211	3.69	-0.219	3.9	0.228	0.19	0.183	0.14	-0.273	8.81	-0.072	0.81	-0.059	0.6	-0.06	0.6	1.283	2.2
	741	Polymorphic Nucleotide - HLA gene	A	30019239	SNP_A_30019239_A	-	-	-	A present	A absent	0.705	0.692	0.711	0.726	Binary	-0.115	6.42	0.006	0.09	0.016	0.26	0.033	0.65	-0.226	0.36	-0.223	0.36	-0.134	3.53	-0.013	0.12	0.01	0.09	0.024	0.23	-0.312	0.29	-0.325	0.31	-0.105	2.75	0.03	0.35	0.028	0.32	0.063	0.9	0.228	0.21
	742	Polymorphic Nucleotide - HLA gene	A	30019239	SNP_A_30019239_C	-	-	-	C present	C absent	0.295	0.308	0.289	0.274	Binary	0.115	6.43	-0.006	0.08	-0.016	0.25	-0.033	0.64	0.257	0.43	0.251	0.42	0.134	3.57	0.014	0.14	-0.009	0.07	-0.022	0.21	0.468	0.48	0.468	0.48	0.105	2.75	-0.029	0.35	-0.028	0.31	-0.063	0.89	-0.189	0.17
	743	Polymorphic Amino Acid - HLA protein	A	30019240	AA_A_163_30019240	-	163	-	-	-	-	-	-	-	Omnibus	-	6.45	-	0.25	-	0.38	-	0.75	-	0.49	-	0.47	-	3.88	-	0.91	-	0.88	-	1.03	-	0.87	-	0.82	-	3.23	-	0.67	-	0.87	-	1.3	-	1.18
	744	Polymorphic Amino Acid - HLA protein	A	30019240	AA_A_163_30019240_R	-	163	-	R present	R absent	0.295	0.308	0.289	0.274	Binary	0.115	6.43	-0.006	0.08	-0.016	0.25	-0.033	0.64	0.256	0.42	0.25	0.41	0.134	3.57	0.014	0.14	-0.009	0.07	-0.022	0.21	0.467	0.48	0.468	0.48	0.105	2.75	-0.029	0.35	-0.028	0.31	-0.063	0.89	-0.192	0.17
	745	Polymorphic Amino Acid - HLA protein	A	30019240	AA_A_163_30019240_T	-	163	-	T present	T absent	0.705	0.692	0.711	0.726	Binary	-0.115	6.42	0.006	0.09	0.016	0.26	0.033	0.65	-0.226	0.36	-0.222	0.35	-0.134	3.53	-0.013	0.12	0.01	0.09	0.024	0.23	-0.31	0.29	-0.322	0.3	-0.105	2.75	0.03	0.35	0.028	0.32	0.063	0.9	0.228	0.21
	746	Polymorphic Nucleotide - HLA gene	A	30019240	SNP_A_30019240_C	rs3129018	-	-	C present	C absent	0.705	0.692	0.711	0.726	Binary	-0.115	6.42	0.006	0.09	0.016	0.26	0.033	0.65	-0.227	0.36	-0.223	0.36	-0.134	3.53	-0.013	0.12	0.01	0.09	0.024	0.23	-0.312	0.29	-0.324	0.31	-0.105	2.75	0.03	0.35	0.028	0.32	0.063	0.9	0.227	0.21
	747	Polymorphic Nucleotide - HLA gene	A	30019240	SNP_A_30019240_G	rs3129018	-	-	G present	G absent	0.295	0.308	0.289	0.274	Binary	0.115	6.43	-0.006	0.08	-0.016	0.25	-0.033	0.64	0.258	0.43	0.252	0.42	0.134	3.57	0.014	0.14	-0.009	0.07	-0.022	0.21	0.469	0.48	0.469	0.49	0.105	2.76	-0.029	0.35	-0.028	0.31	-0.063	0.89	-0.186	0.16
	748	Polymorphic Amino Acid - HLA protein	A	30019249	AA_A_166_300192	-	166	-	-	-	-	-	-	-	Omnibus	-	1.42	-	2.18	-	3.4	-	4.35	-	0.22	-	0.22	-	1.8	-	0.11	-	0.13	-	0.22	-	0.13	-	0.14	-	0.75	-	2.26	-	2.98	-	4.14	-	0.4
	749	Polymorphic Amino Acid - HLA protein	A	30019249	AA_A_166_30019249	-	166	-	D	E	0.273	0.283	0.271	0.268	Binary	0.047	1.42	-0.071	2.18	-0.097	3.4	-0.114	4.35	0.304	0.22	0.312	0.22	0.091	1.8	0.012	0.11	-0.015	0.13	-0.024	0.22	0.324	0.13	0.337	0.14	0.046	0.75	-0.108	2.26	-0.133	2.98	-0.164	4.14	0.813	0.4
	750	Polymorphic Nucleotide - HLA gene	A	30019250	SNP_A_30019250	rs3098019	-	-	C	G	0.273	0.283	0.271	0.268	Binary	0.047	1.42	-0.071	2.18	-0.097	3.4	-0.114	4.35	0.301	0.21	0.309	0.22	0.091	1.8	0.012	0.11	-0.015	0.13	-0.024	0.22	0.324	0.13	0.336	0.14	0.046	0.75	-0.108	2.26	-0.133	2.98	-0.164	4.14	0.81	0.4
	751	Polymorphic Nucleotide - HLA gene	A	30019251	SNP_A_30019251	rs76185201	-	-	G	T	0.273	0.283	0.271	0.268	Binary	0.047	1.42	-0.071	2.18	-0.097	3.4	-0.114	4.35	0.302	0.22	0.31	0.22	0.091	1.8	0.012	0.11	-0.015	0.13	-0.024	0.22	0.322	0.13	0.334	0.14	0.046	0.75	-0.108	2.26	-0.133	2.98	-0.164	4.14	0.814	0.4
	752	Polymorphic Amino Acid - HLA protein	A	30019252	AA_A_167_300192	-	167	-	-	-	-	-	-	-	Omnibus	-	1.42	-	2.18	-	3.4	-	4.35	-	0.21	-	0.22	-	1.8	-	0.11	-	0.13	-	0.22	-	0.13	-	0.14	-	0.75	-	2.26	-	2.98	-	4.14	-	0.39
	753	Polymorphic Amino Acid - HLA protein	A	30019252	AA_A_167_30019252	-	167	-	G	W	0.273	0.283	0.271	0.268	Binary	0.047	1.42	-0.071	2.18	-0.097	3.4	-0.114	4.35	0.297	0.21	0.304	0.22	0.091	1.8	0.012	0.11	-0.015	0.13	-0.024	0.22	0.327	0.13	0.339	0.14	0.046	0.75	-0.108	2.26	-0.133	2.98	-0.164	4.14	0.802	0.39
	754	Polymorphic Nucleotide - HLA gene	A	30019263	SNP_A_30019263	rs41563116	-	-	C	T	0.009	0.01	0.009	0.008	Binary	0.123	0.55	0.207	0.93	0.154	0.6	0.165	0.65	0.278	0.52	0.257	0.47	0.23	0.65	0.325	0.9	0.367	1.02	0.39	1.1	0.784	1.05	0.763	1	0.175	0.54	0.289	0.87	0.158	0.38	0.191	0.48	-0.03	0.03
	755	Polymorphic Amino Acid - HLA protein	A	30019264	AA_A_171_300192	-	171	-	-	-	-	-	-	-	Omnibus	-	0.55	-	0.93	-	0.6	-	0.65	-	0.52	-	0.47	-	0.65	-	0.9	-	1.02	-	1.1	-	1.05	-	1	-	0.54	-	0.87	-	0.38	-	0.48	-	0.03
	756	Polymorphic Amino Acid - HLA protein	A	30019264	AA_A_171_30019264	-	171	-	H	Y	0.009	0.01	0.009	0.008	Binary	0.123	0.55	0.207	0.93	0.154	0.6	0.165	0.65	0.278	0.52	0.257	0.47	0.23	0.65	0.325	0.9	0.368	1.02	0.391	1.1	0.784	1.05	0.764	1	0.175	0.54	0.289	0.87	0.158	0.38	0.191	0.48	-0.03	0.03
	757	Polymorphic Nucleotide - HLA gene	A	30019305	SNP_A_30019305	rs2517725	-	-	G	A	0.028	0.033	0.025	0.033	Binary	-0.171	2.41	-0.071	0.44	-0.112	0.97	-0.042	0.23	16.441	0.91	16.909	0.93	-0.125	0.75	-0.015	0.05	0.009	0.03	0.064	0.22	46.825	0.59	45.228	0.56	-0.237	2.03	-0.086	0.33	-0.176	1	-0.069	0.24	12.176	0.56
	758	Polymorphic Nucleotide - HLA gene	A	30019323	SNP_A_30019323_A	rs17878838	-	-	A present	A absent	0.09	0.091	0.088	0.112	Binary	-0.266	14.33	-0.225	9.46	-0.223	9.15	-0.221	8.65	-0.344	0.12	-0.299	0.1	-0.23	4.39	-0.194	3.07	-0.173	2.44	-0.162	2.13	0.246	0.04	0.234	0.03	-0.302	8.58	-0.26	5.76	-0.273	6.18	-0.27	5.86	5.949	1.06
	759	Polymorphic Nucleotide - HLA gene	A	30019323	SNP_A_30019323_C	rs17878838	-	-	C present	C absent	0.88	0.885	0.877	0.866	Binary	0.14	5.22	0.218	10.66	0.22	10.25	0.222	10.04	0.272	0.09	0.224	0.08	0.167	2.94	0.207	4	0.2	3.53	0.196	3.31	-0.525	0.08	-0.511	0.08	0.112	1.88	0.228	5.6	0.244	5.94	0.245	5.84	-6.394	1.1
	760	Polymorphic Nucleotide - HLA gene	A	30019323	SNP_A_30019323_T	rs17878838	-	-	T present	T absent	0.03	0.024	0.036	0.022	Binary	0.359	7.54	-0.143	1.42	-0.135	1.18	-0.157	1.44	4.11	0.09	4.036	0.09	0.134	0.63	-0.211	1.17	-0.255	1.4	-0.285	1.61	117.31	0.88	118.814	0.87	0.538	8.69	-0.082	0.41	-0.066	0.29	-0.088	0.4	-6.929	0.14
	761	Polymorphic Nucleotide - HLA gene	A	30019335	SNP_A_30019335	rs3132687	-	-	A	G	0.239	0.249	0.239	0.214	Binary	0.167	11.13	0.07	1.87	0.047	0.93	0.028	0.46	-0.621	0.79	-0.611	0.77	0.189	5.7	0.133	2.49	0.102	1.48	0.088	1.15	-0.643	0.49	-0.584	0.43	0.188	6.68	0.057	0.75	0.046	0.52	0.009	0.07	-2.09	1.79
	762	Polymorphic Nucleotide - HLA gene	A	30019339	SNP_A_30019339	rs17878860	-	-	G	A	0.09	0.091	0.088	0.112	Binary	-0.266	14.33	-0.225	9.47	-0.223	9.15	-0.221	8.65	-0.361	0.13	-0.318	0.11	-0.23	4.39	-0.195	3.07	-0.173	2.45	-0.162	2.13	0.211	0.03	0.199	0.03	-0.302	8.58	-0.26	5.76	-0.273	6.18	-0.27	5.86	5.706	1.02
	763	Polymorphic Nucleotide - HLA gene	A	30019398	SNP_A_30019398	rs2735112	-	-	A	G	0.417	0.413	0.422	0.419	Binary	0.008	0.16	-0.047	1.39	-0.059	1.91	-0.075	2.75	0.597	1.28	0.575	1.22	-0.031	0.45	-0.071	1.23	-0.09	1.69	-0.106	2.14	0.257	0.22	0.216	0.18	0.048	0.94	-0.002	0.02	-0.009	0.1	-0.036	0.49	1.316	2.28
	764	Polymorphic Nucleotide - HLA gene	A	30019484	SNP_A_30019484	rs41543412	-	-	G	C	0.032	0.031	0.033	0.037	Binary	-0.187	3.09	-0.097	0.97	-0.139	1.66	-0.14	1.65	-0.443	0.04	-0.419	0.04	-0.278	2.54	-0.201	1.37	-0.231	1.65	-0.222	1.52	1.733	0.06	1.712	0.06	-0.148	1.14	-0.005	0.02	-0.044	0.21	-0.045	0.21	3.304	0.3
	765	Polymorphic Nucleotide - HLA gene	A	30019489	SNP_A_30019489	rs41553212	-	-	T	A	0.007	0.008	0.007	0.009	Binary	-0.361	2.67	-0.29	1.72	-0.268	1.5	-0.309	1.72	-12.916	0.26	-13.624	0.28	-0.17	0.44	-0.028	0.05	-0.028	0.05	-0.045	0.08	-17.251	0.15	-17.417	0.15	-0.364	1.44	-0.225	0.65	-0.194	0.52	-0.235	0.63	-9.821	0.15
	766	Polymorphic Nucleotide - HLA gene	A	30019513	SNP_A_30019513	rs75439900	-	-	C	A	0.09	0.091	0.088	0.112	Binary	-0.266	14.33	-0.225	9.47	-0.223	9.15	-0.221	8.65	-0.373	0.13	-0.328	0.11	-0.23	4.39	-0.195	3.07	-0.173	2.45	-0.162	2.13	0.163	0.02	0.159	0.02	-0.302	8.58	-0.26	5.76	-0.273	6.18	-0.27	5.86	5.738	1.03
	767	Polymorphic Nucleotide - HLA gene	A	30019517	SNP_A_30019517	rs79222956	-	-	G	A	0.385	0.382	0.39	0.382	Binary	0.035	1.02	-0.035	0.85	-0.04	1.01	-0.057	1.66	0.597	1.29	0.575	1.23	0.006	0.07	-0.044	0.6	-0.059	0.84	-0.077	1.23	0.254	0.22	0.213	0.18	0.071	1.66	-0.001	0.01	-0.002	0.02	-0.03	0.38	1.264	2.18
	768	Polymorphic Nucleotide - HLA gene	A	30019524	SNP_A_30019524	rs76475517	-	-	A	G	0.09	0.091	0.088	0.112	Binary	-0.266	14.33	-0.225	9.46	-0.223	9.15	-0.221	8.65	-0.363	0.13	-0.319	0.11	-0.23	4.39	-0.195	3.07	-0.173	2.45	-0.162	2.14	0.141	0.02	0.138	0.02	-0.302	8.57	-0.26	5.76	-0.273	6.18	-0.27	5.86	5.911	1.07
	769	Polymorphic Nucleotide - HLA gene	A	30019550	SNP_A_30019550	rs29028728	-	-	C	G	0.09	0.091	0.088	0.112	Binary	-0.266	14.33	-0.225	9.47	-0.223	9.15	-0.221	8.65	-0.367	0.13	-0.322	0.11	-0.23	4.39	-0.195	3.07	-0.173	2.45	-0.162	2.14	0.144	0.02	0.14	0.02	-0.302	8.57	-0.26	5.76	-0.273	6.18	-0.27	5.86	5.81	1.05
	770	Polymorphic Nucleotide - HLA gene	A	30019567	SNP_A_30019567	rs79991253	-	-	A	C	0.38	0.379	0.385	0.34	Binary	0.179	16.29	0.232	22.28	0.239	22.88	0.245	23.27	-1.343	0.72	-1.197	0.62	0.227	9.92	0.297	14.23	0.301	13.98	0.307	14.26	-0.736	0.14	-0.645	0.13	0.185	8.43	0.214	9.03	0.22	9.29	0.234	10.08	-0.642	0.21
	771	Polymorphic Nucleotide - HLA gene	A	30019583	SNP_A_30019583	rs77467746	-	-	A	C	0.09	0.091	0.088	0.112	Binary	-0.266	14.33	-0.225	9.47	-0.223	9.15	-0.221	8.65	-0.373	0.13	-0.329	0.11	-0.23	4.39	-0.195	3.07	-0.173	2.45	-0.162	2.14	0.139	0.02	0.137	0.02	-0.302	8.58	-0.26	5.76	-0.273	6.18	-0.27	5.86	5.723	1.03
	772	Polymorphic Nucleotide - HLA gene	A	30019663	SNP_A_30019663	rs9260164	-	-	T	C	0.239	0.249	0.239	0.214	Binary	0.171	11.52	0.074	2.04	0.052	1.07	0.033	0.56	0.46	0.31	0.458	0.31	0.191	5.82	0.137	2.61	0.108	1.6	0.093	1.25	0.369	0.14	0.357	0.13	0.193	6.99	0.064	0.89	0.054	0.64	0.017	0.15	0.005	0
	773	Polymorphic Nucleotide - HLA gene	A	30019664	SNP_A_30019664	rs17879103	-	-	T	C	0.341	0.345	0.343	0.289	Binary	0.24	26.53	0.304	34.79	0.296	32.4	0.309	33.99	-1.587	0.86	-1.448	0.76	0.303	16.13	0.377	21.05	0.369	19.51	0.376	19.68	-1.871	0.43	-1.741	0.4	0.241	12.81	0.282	13.92	0.266	12.29	0.291	13.99	-0.686	0.22
	774	Polymorphic Nucleotide - HLA gene	A	30019706	SNP_A_30019706	rs29028878	-	-	T	C	0.385	0.382	0.39	0.382	Binary	0.035	1.02	-0.035	0.85	-0.04	1.01	-0.057	1.67	0.595	1.29	0.573	1.22	0.006	0.07	-0.044	0.6	-0.059	0.84	-0.077	1.23	0.25	0.22	0.209	0.17	0.071	1.66	-0.001	0.01	-0.002	0.02	-0.03	0.39	1.257	2.16
	775	Polymorphic Nucleotide - HLA gene	A	30019707	SNP_A_30019707	rs41561516	-	-	T	C	0.525	0.527	0.523	0.506	Binary	0.063	2.73	0.126	7.37	0.129	7.52	0.143	8.82	-0.534	1.14	-0.516	1.09	0.078	1.68	0.123	2.97	0.125	2.97	0.138	3.4	-0.255	0.22	-0.215	0.18	0.042	0.78	0.106	2.71	0.112	2.93	0.137	3.98	-1.352	2.5
	776	Polymorphic Nucleotide - HLA gene	A	30019719	SNP_A_30019719	rs2508038	-	-	G	A	0.525	0.527	0.523	0.506	Binary	0.063	2.73	0.126	7.37	0.129	7.52	0.143	8.82	-0.534	1.15	-0.517	1.09	0.078	1.68	0.123	2.97	0.125	2.97	0.138	3.4	-0.255	0.22	-0.216	0.18	0.042	0.78	0.106	2.71	0.112	2.93	0.137	3.98	-1.355	2.5
	777	Polymorphic Nucleotide - HLA gene	A	30019769	SNP_A_30019769	rs9260166	-	-	C	T	0.525	0.527	0.523	0.506	Binary	0.063	2.73	0.126	7.37	0.129	7.52	0.143	8.82	-0.533	1.14	-0.515	1.09	0.078	1.68	0.123	2.97	0.125	2.97	0.138	3.4	-0.254	0.22	-0.215	0.18	0.042	0.78	0.106	2.71	0.112	2.93	0.137	3.98	-1.353	2.5
	778	Polymorphic Nucleotide - HLA gene	A	30019782	SNP_A_30019782	rs9260167	-	-	A	G	0.525	0.527	0.523	0.506	Binary	0.063	2.73	0.126	7.37	0.129	7.52	0.143	8.82	-0.534	1.14	-0.516	1.09	0.078	1.68	0.123	2.97	0.125	2.97	0.138	3.4	-0.255	0.22	-0.215	0.18	0.042	0.78	0.106	2.71	0.112	2.93	0.137	3.98	-1.354	2.5
	779	Polymorphic Nucleotide - HLA gene	A	30019806	SNP_A_30019806	rs9260168,rs74223440	-	-	A	G	0.525	0.527	0.523	0.506	Binary	0.063	2.73	0.126	7.37	0.129	7.52	0.143	8.82	-0.534	1.15	-0.517	1.1	0.078	1.68	0.123	2.97	0.125	2.97	0.138	3.4	-0.256	0.23	-0.216	0.19	0.042	0.78	0.106	2.71	0.112	2.93	0.137	3.98	-1.354	2.5
	780	Polymorphic Nucleotide - HLA gene	A	30019815	SNP_A_30019815	rs9260169	-	-	T	C	0.525	0.527	0.523	0.506	Binary	0.063	2.73	0.126	7.37	0.129	7.52	0.143	8.82	-0.533	1.14	-0.515	1.09	0.078	1.68	0.123	2.97	0.125	2.97	0.138	3.4	-0.254	0.22	-0.214	0.18	0.042	0.78	0.106	2.71	0.112	2.93	0.137	3.98	-1.353	2.5
	781	Polymorphic Nucleotide - HLA gene	A	30019816	SNP_A_30019816	rs17879578	-	-	A	G	0.09	0.091	0.088	0.112	Binary	-0.266	14.33	-0.225	9.46	-0.223	9.15	-0.221	8.64	-0.342	0.12	-0.299	0.1	-0.23	4.39	-0.194	3.07	-0.173	2.44	-0.162	2.13	0.243	0.04	0.229	0.03	-0.302	8.57	-0.26	5.76	-0.273	6.18	-0.27	5.86	5.748	1.05
	782	Polymorphic Nucleotide - HLA gene	A	30019823	SNP_A_30019823	rs9260170	-	-	A	T	0.525	0.527	0.523	0.506	Binary	0.063	2.73	0.126	7.37	0.129	7.52	0.143	8.82	-0.533	1.14	-0.516	1.09	0.078	1.68	0.123	2.97	0.125	2.97	0.138	3.4	-0.253	0.22	-0.214	0.18	0.042	0.78	0.106	2.71	0.112	2.93	0.137	3.98	-1.352	2.5
	783	Polymorphic Nucleotide - HLA gene	A	30019836	SNP_A_30019836	rs70944751	-	-	T	G	0.032	0.031	0.033	0.037	Binary	-0.187	3.1	-0.097	0.97	-0.139	1.66	-0.14	1.65	-1.095	0.1	-1.109	0.1	-0.278	2.54	-0.201	1.37	-0.231	1.65	-0.222	1.52	-1.045	0.03	-1.136	0.04	-0.148	1.15	-0.005	0.02	-0.044	0.21	-0.045	0.21	3.307	0.3
	784	Polymorphic Nucleotide - HLA gene	A	30019858	SNP_A_30019858	rs9260171	-	-	G	T	0.525	0.527	0.523	0.506	Binary	0.063	2.73	0.126	7.37	0.129	7.52	0.143	8.82	-0.533	1.14	-0.515	1.09	0.078	1.68	0.123	2.97	0.125	2.97	0.138	3.4	-0.253	0.22	-0.213	0.18	0.042	0.78	0.106	2.71	0.112	2.93	0.137	3.98	-1.351	2.49
	785	Polymorphic Nucleotide - HLA gene	A	30019859	SNP_A_30019859	rs17885212	-	-	A	T	0.38	0.379	0.385	0.339	Binary	0.179	16.3	0.232	22.28	0.239	22.89	0.245	23.28	-1.243	0.67	-1.101	0.57	0.227	9.93	0.297	14.23	0.301	13.99	0.308	14.26	-0.562	0.11	-0.477	0.09	0.185	8.43	0.214	9.03	0.22	9.29	0.234	10.08	-0.594	0.19
	786	Polymorphic Nucleotide - HLA gene	A	30019872	SNP_A_30019872	rs9260172	-	-	T	C	0.525	0.527	0.523	0.506	Binary	0.063	2.73	0.126	7.37	0.129	7.52	0.143	8.82	-0.532	1.14	-0.515	1.09	0.078	1.68	0.123	2.97	0.125	2.97	0.138	3.4	-0.254	0.22	-0.214	0.18	0.042	0.78	0.106	2.71	0.112	2.93	0.137	3.98	-1.349	2.49
	787	Polymorphic Nucleotide - HLA gene	A	30019874	SNP_A_30019874	rs9260173	-	-	A	T	0.525	0.527	0.523	0.506	Binary	0.063	2.73	0.126	7.37	0.129	7.52	0.143	8.82	-0.534	1.14	-0.516	1.09	0.078	1.68	0.123	2.97	0.125	2.97	0.138	3.4	-0.254	0.22	-0.214	0.18	0.042	0.78	0.106	2.71	0.112	2.93	0.137	3.98	-1.351	2.49
	788	Polymorphic Nucleotide - HLA gene	A	30019875	SNP_A_30019875	rs41540517	-	-	G	C	0.023	0.02	0.024	0.033	Binary	-0.332	7.09	-0.277	4.47	-0.236	3.53	-0.265	4.02	2.868	0.24	3.219	0.28	-0.398	3.74	-0.264	1.67	-0.28	1.9	-0.249	1.48	12.519	1.39	12.617	1.41	-0.307	3.15	-0.256	1.97	-0.194	1.34	-0.248	1.83	-14.016	0.43
	789	Polymorphic Nucleotide - HLA gene	A	30019880	SNP_A_30019880	rs1136741	-	-	G	C	0.493	0.497	0.49	0.469	Binary	0.089	4.86	0.138	8.85	0.147	9.75	0.162	11.24	-0.532	1.13	-0.514	1.08	0.115	3.18	0.15	4.23	0.156	4.43	0.169	4.88	-0.255	0.22	-0.215	0.18	0.062	1.4	0.105	2.71	0.117	3.18	0.142	4.28	-1.4	2.6
	790	Polymorphic Amino Acid - HLA protein	A	30019881	AA_A_184_30019881	-	184	-	-	-	-	-	-	-	Omnibus	-	4.89	-	8.86	-	9.8	-	11.27	-	1.23	-	1.18	-	3.18	-	4.23	-	4.44	-	4.9	-	0.23	-	0.19	-	1.52	-	2.85	-	3.23	-	4.34	-	2.72
	791	Polymorphic Amino Acid - HLA protein	A	30019881	AA_A_184_30019881_A	-	184	-	A present	A absent	0.493	0.497	0.49	0.469	Binary	0.089	4.86	0.138	8.85	0.147	9.74	0.162	11.24	-0.535	1.14	-0.517	1.09	0.115	3.18	0.15	4.23	0.156	4.43	0.169	4.88	-0.258	0.23	-0.219	0.19	0.062	1.4	0.105	2.71	0.117	3.18	0.142	4.28	-1.404	2.61
	792	Polymorphic Amino Acid - HLA protein	A	30019881	AA_A_184_30019881_P	-	184	-	P present	P absent	0.507	0.503	0.51	0.531	Binary	-0.089	4.86	-0.138	8.85	-0.147	9.74	-0.162	11.23	0.543	1.17	0.526	1.12	-0.115	3.18	-0.15	4.23	-0.156	4.42	-0.169	4.88	0.258	0.23	0.218	0.19	-0.062	1.41	-0.106	2.72	-0.117	3.19	-0.142	4.29	1.364	2.51
	793	Polymorphic Amino Acid - HLA protein	A	30019887	AA_A_186_30019887	-	186	-	-	-	-	-	-	-	Omnibus	-	0.56	-	0.94	-	0.64	-	0.67	-	0.6	-	0.55	-	0.67	-	0.92	-	1.06	-	1.15	-	1.11	-	1.06	-	0.79	-	1.11	-	0.53	-	0.63	-	0.35
	794	Polymorphic Amino Acid - HLA protein	A	30019887	AA_A_186_30019887_K	-	186	-	K present	K absent	0.991	0.99	0.991	0.992	Binary	-0.124	0.55	-0.208	0.94	-0.154	0.59	-0.165	0.65	-0.274	0.51	-0.253	0.46	-0.233	0.67	-0.329	0.91	-0.371	1.04	-0.393	1.12	-0.798	1.08	-0.778	1.03	-0.181	0.56	-0.296	0.9	-0.164	0.4	-0.197	0.5	0.004	0
	795	Polymorphic Amino Acid - HLA protein	A	30019887	AA_A_186_30019887_R	-	186	-	R present	R absent	0.009	0.01	0.009	0.008	Binary	0.124	0.55	0.208	0.94	0.155	0.6	0.166	0.65	0.283	0.53	0.262	0.48	0.233	0.67	0.329	0.92	0.372	1.04	0.395	1.12	0.803	1.08	0.783	1.04	0.177	0.54	0.29	0.87	0.16	0.38	0.192	0.48	-0.026	0.02
	796	Polymorphic Nucleotide - HLA gene	A	30019887	SNP_A_30019887	rs41557315	-	-	G	A	0.009	0.01	0.009	0.008	Binary	0.124	0.55	0.208	0.94	0.155	0.6	0.166	0.65	0.282	0.53	0.262	0.48	0.233	0.67	0.329	0.92	0.372	1.04	0.395	1.12	0.802	1.08	0.783	1.04	0.176	0.54	0.29	0.87	0.16	0.38	0.192	0.48	-0.026	0.02
	797	Polymorphic Nucleotide - HLA gene	A	30019888	SNP_A_30019888	rs1136746	-	-	A	G	0.38	0.379	0.385	0.339	Binary	0.179	16.3	0.232	22.28	0.239	22.89	0.245	23.28	-1.234	0.66	-1.091	0.56	0.227	9.93	0.297	14.23	0.301	13.99	0.308	14.26	-0.599	0.12	-0.513	0.1	0.185	8.43	0.214	9.03	0.22	9.29	0.234	10.08	-0.574	0.19
	798	Polymorphic Nucleotide - HLA gene	A	30019891	SNP_A_30019891	rs1136749	-	-	G	A	0.525	0.527	0.523	0.506	Binary	0.063	2.75	0.126	7.4	0.129	7.55	0.143	8.85	-0.494	1.02	-0.479	0.98	0.078	1.69	0.123	2.98	0.125	2.98	0.138	3.41	-0.229	0.2	-0.19	0.16	0.042	0.79	0.106	2.72	0.113	2.94	0.137	4	-1.303	2.35
	799	Polymorphic Nucleotide - HLA gene	A	30019900	SNP_A_30019900	rs1136754,rs2231075	-	-	T	C	0.525	0.527	0.523	0.506	Binary	0.063	2.73	0.126	7.37	0.129	7.52	0.143	8.83	-0.53	1.13	-0.512	1.08	0.078	1.68	0.123	2.97	0.125	2.97	0.138	3.4	-0.253	0.22	-0.213	0.18	0.042	0.78	0.106	2.71	0.112	2.93	0.137	3.99	-1.343	2.47
	800	Polymorphic Nucleotide - HLA gene	A	30019907	SNP_A_30019907	rs1059563	-	-	G	C	0.525	0.527	0.523	0.506	Binary	0.063	2.73	0.126	7.37	0.129	7.52	0.143	8.83	-0.528	1.13	-0.511	1.08	0.078	1.68	0.123	2.97	0.125	2.97	0.138	3.4	-0.255	0.22	-0.215	0.18	0.042	0.78	0.106	2.71	0.112	2.93	0.137	3.99	-1.341	2.46
	801	Polymorphic Amino Acid - HLA protein	A	30019908	AA_A_193_30019908	-	193	-	-	-	-	-	-	-	Omnibus	-	2.74	-	7.39	-	7.53	-	8.83	-	1.15	-	1.09	-	1.69	-	2.97	-	2.99	-	3.43	-	0.23	-	0.19	-	1.07	-	2.92	-	3.03	-	4.09	-	2.71
	802	Polymorphic Amino Acid - HLA protein	A	30019908	AA_A_193_30019908_A	-	193	-	A present	A absent	0.525	0.527	0.522	0.506	Binary	0.063	2.73	0.126	7.37	0.129	7.53	0.143	8.83	-0.527	1.12	-0.509	1.07	0.078	1.68	0.123	2.97	0.125	2.98	0.138	3.41	-0.25	0.22	-0.21	0.18	0.042	0.78	0.106	2.7	0.112	2.93	0.137	3.98	-1.379	2.56
	803	Polymorphic Amino Acid - HLA protein	A	30019908	AA_A_193_30019908_P	-	193	-	P present	P absent	0.475	0.473	0.477	0.494	Binary	-0.063	2.73	-0.126	7.38	-0.129	7.52	-0.143	8.83	0.53	1.13	0.512	1.08	-0.078	1.68	-0.123	2.97	-0.125	2.98	-0.138	3.41	0.252	0.22	0.212	0.18	-0.042	0.78	-0.106	2.71	-0.112	2.93	-0.137	3.99	1.333	2.45
	804	Polymorphic Nucleotide - HLA gene	A	30019909	SNP_A_30019909	rs1059564	-	-	T	C	0.525	0.527	0.523	0.506	Binary	0.063	2.73	0.126	7.37	0.129	7.52	0.143	8.82	-0.531	1.14	-0.514	1.09	0.078	1.68	0.123	2.97	0.125	2.97	0.138	3.4	-0.255	0.22	-0.216	0.18	0.042	0.78	0.106	2.71	0.112	2.93	0.137	3.99	-1.345	2.47
	805	Polymorphic Nucleotide - HLA gene	A	30019910	SNP_A_30019910	rs9260179	-	-	G	A	0.525	0.527	0.523	0.506	Binary	0.063	2.73	0.126	7.37	0.129	7.52	0.143	8.82	-0.531	1.14	-0.513	1.08	0.078	1.68	0.123	2.97	0.125	2.97	0.138	3.4	-0.256	0.23	-0.216	0.19	0.042	0.78	0.106	2.71	0.112	2.93	0.137	3.99	-1.344	2.47
	806	Polymorphic Amino Acid - HLA protein	A	30019911	AA_A_194_30019911	-	194	-	-	-	-	-	-	-	Omnibus	-	2.74	-	7.37	-	7.55	-	8.84	-	1.17	-	1.12	-	1.69	-	2.99	-	3.02	-	3.47	-	0.3	-	0.25	-	1.02	-	2.92	-	3.04	-	4.1	-	2.73
	807	Polymorphic Amino Acid - HLA protein	A	30019911	AA_A_194_30019911_I	-	194	-	I present	I absent	0.475	0.473	0.477	0.494	Binary	-0.063	2.73	-0.126	7.37	-0.129	7.52	-0.143	8.83	0.531	1.14	0.513	1.09	-0.078	1.68	-0.123	2.97	-0.125	2.98	-0.138	3.41	0.252	0.22	0.212	0.18	-0.042	0.78	-0.106	2.71	-0.112	2.93	-0.137	3.99	1.334	2.45
	808	Polymorphic Amino Acid - HLA protein	A	30019911	AA_A_194_30019911_V	-	194	-	V present	V absent	0.525	0.527	0.522	0.506	Binary	0.063	2.73	0.126	7.37	0.129	7.53	0.143	8.83	-0.525	1.11	-0.507	1.06	0.078	1.68	0.123	2.98	0.125	2.98	0.138	3.41	-0.246	0.22	-0.207	0.18	0.042	0.78	0.106	2.7	0.112	2.93	0.137	3.98	-1.381	2.57
	809	Polymorphic Nucleotide - HLA gene	A	30019924	SNP_A_30019924	rs12721753,rs200147773	-	-	A	G	0.38	0.379	0.385	0.339	Binary	0.179	16.3	0.232	22.28	0.239	22.89	0.245	23.28	-1.233	0.67	-1.091	0.57	0.227	9.93	0.297	14.23	0.301	13.99	0.308	14.26	-0.544	0.11	-0.46	0.09	0.185	8.43	0.214	9.03	0.22	9.29	0.234	10.08	-0.588	0.19
	810	Polymorphic Nucleotide - HLA gene	A	30019930	SNP_A_30019930	rs1059570,rs74658171	-	-	T	C	0.09	0.091	0.088	0.112	Binary	-0.266	14.31	-0.225	9.45	-0.223	9.13	-0.221	8.64	-0.098	0.04	-0.054	0.02	-0.231	4.44	-0.196	3.13	-0.175	2.49	-0.165	2.19	-1.044	0.33	-0.962	0.3	-0.302	8.59	-0.26	5.77	-0.273	6.18	-0.27	5.87	3.948	0.77
	811	Polymorphic Nucleotide - HLA gene	A	30019936	SNP_A_30019936	rs12721755	-	-	A	G	0.09	0.091	0.088	0.112	Binary	-0.266	14.34	-0.225	9.46	-0.223	9.15	-0.221	8.65	-0.347	0.12	-0.309	0.11	-0.23	4.39	-0.195	3.07	-0.173	2.45	-0.162	2.14	0.08	0.01	0.074	0.01	-0.302	8.58	-0.26	5.76	-0.273	6.18	-0.27	5.86	5.65	1.04
	812	Polymorphic Nucleotide - HLA gene	A	30019949	SNP_A_30019949	rs9260180	-	-	A	G	0.525	0.527	0.523	0.506	Binary	0.063	2.73	0.126	7.37	0.129	7.52	0.143	8.82	-0.529	1.12	-0.509	1.06	0.077	1.66	0.122	2.93	0.124	2.94	0.137	3.36	-0.393	0.38	-0.342	0.32	0.042	0.78	0.106	2.71	0.112	2.93	0.137	3.98	-1.362	2.53
	813	Polymorphic Amino Acid - HLA protein	A	30019950	AA_A_207_30019950	-	207	-	-	-	-	-	-	-	Omnibus	-	2.74	-	7.37	-	7.54	-	8.83	-	1.11	-	1.05	-	1.66	-	2.93	-	2.95	-	3.37	-	0.38	-	0.32	-	1	-	2.94	-	3.04	-	4.14	-	2.9
	814	Polymorphic Amino Acid - HLA protein	A	30019950	AA_A_207_30019950_G	-	207	-	G present	G absent	0.475	0.473	0.477	0.494	Binary	-0.063	2.73	-0.126	7.37	-0.129	7.52	-0.143	8.82	0.526	1.11	0.506	1.05	-0.077	1.66	-0.122	2.93	-0.124	2.94	-0.137	3.36	0.394	0.38	0.343	0.32	-0.042	0.78	-0.106	2.71	-0.112	2.93	-0.137	3.98	1.344	2.48
	815	Polymorphic Amino Acid - HLA protein	A	30019950	AA_A_207_30019950_S	-	207	-	S present	S absent	0.525	0.527	0.522	0.506	Binary	0.063	2.73	0.126	7.37	0.129	7.53	0.143	8.83	-0.526	1.11	-0.505	1.05	0.077	1.66	0.122	2.93	0.124	2.94	0.137	3.36	-0.394	0.38	-0.342	0.32	0.042	0.78	0.106	2.7	0.112	2.92	0.137	3.97	-1.404	2.64
	816	Classical HLA Allele	A	30019970	HLA_A_01	-	-	HLA-A*01	HLA-A*01_present	HLA-A*01_absent	0.184	0.193	0.185	0.157	Binary	0.237	17.48	0.076	1.65	0.05	0.77	0.017	0.2	-	-	-	-	0.269	8.99	0.177	3.13	0.135	1.75	0.109	1.23	-	-	-	-	0.258	9.81	0.037	0.35	0.024	0.19	-0.031	0.25	-	-
	817	Classical HLA Allele	A	30019970	HLA_A_0101	-	-	HLA-A*0101	HLA-A*0101_present	HLA-A*0101_absent	0.184	0.193	0.185	0.157	Binary	0.237	17.48	0.075	1.63	0.049	0.76	0.017	0.19	-	-	-	-	0.269	8.97	0.176	3.09	0.133	1.71	0.108	1.2	-	-	-	-	0.259	9.85	0.036	0.34	0.024	0.19	-0.031	0.25	-	-
	818	Classical HLA Allele	A	30019970	HLA_A_02	-	-	HLA-A*02	HLA-A*02_present	HLA-A*02_absent	0.348	0.35	0.351	0.297	Binary	0.232	25.36	0.278	29.97	0.284	30.34	0.294	31.62	-	-	-	-	0.285	14.55	0.339	17.63	0.347	17.62	0.353	17.76	-	-	-	-	0.232	12.15	0.251	11.5	0.254	11.54	0.276	12.98	-	-
	819	Classical HLA Allele	A	30019970	HLA_A_0201	-	-	HLA-A*0201	HLA-A*0201_present	HLA-A*0201_absent	0.333	0.336	0.335	0.283	Binary	0.237	25.28	0.298	32.8	0.292	30.74	0.303	32.09	-	-	-	-	0.295	14.97	0.366	19.55	0.358	18.04	0.363	18.08	-	-	-	-	0.235	11.94	0.273	12.84	0.26	11.46	0.283	12.95	-	-
	820	Classical HLA Allele	A	30019970	HLA_A_0205	-	-	HLA-A*0205	HLA-A*0205_present	HLA-A*0205_absent	0.008	0.007	0.009	0.009	Binary	-0.043	0.16	-0.428	3.6	-0.169	0.75	-0.222	1.08	-	-	-	-	-0.264	0.76	-0.654	3.02	-0.349	0.97	-0.384	1.08	-	-	-	-	-0.007	0.02	-0.462	2.22	-0.103	0.24	-0.179	0.47	-	-
	821	Classical HLA Allele	A	30019970	HLA_A_0206	-	-	HLA-A*0206	HLA-A*0206_present	HLA-A*0206_absent	0.003	0.003	0.003	0.002	Binary	0.628	2.28	0.799	3.13	0.736	2.73	0.825	3.24	-	-	-	-	0.851	1.78	1.007	2.17	1.01	2.1	1.06	2.26	-	-	-	-	0.574	1.11	0.797	1.63	0.694	1.33	0.823	1.66	-	-
	822	Classical HLA Allele	A	30019970	HLA_A_03	-	-	HLA-A*03	HLA-A*03_present	HLA-A*03_absent	0.117	0.109	0.115	0.146	Binary	-0.262	17.44	-0.136	4.4	-0.113	3.09	-0.116	3.19	-	-	-	-	-0.32	9.46	-0.245	4.99	-0.211	3.69	-0.219	3.9	-	-	-	-	-0.272	8.8	-0.072	0.8	-0.059	0.6	-0.06	0.6	-	-
	823	Classical HLA Allele	A	30019970	HLA_A_0301	-	-	HLA-A*0301	HLA-A*0301_present	HLA-A*0301_absent	0.114	0.106	0.112	0.144	Binary	-0.267	17.69	-0.142	4.65	-0.117	3.23	-0.122	3.41	-	-	-	-	-0.326	9.58	-0.253	5.19	-0.217	3.79	-0.227	4.05	-	-	-	-	-0.284	9.27	-0.086	1.02	-0.071	0.76	-0.074	0.79	-	-
	824	Classical HLA Allele	A	30019970	HLA_A_0302	-	-	HLA-A*0302	HLA-A*0302_present	HLA-A*0302_absent	0.002	0.003	0.003	0.002	Binary	-0.038	0.06	0.169	0.3	0.09	0.14	0.183	0.32	-	-	-	-	-0.059	0.06	0.123	0.12	0.03	0.03	0.087	0.08	-	-	-	-	0.274	0.38	0.629	1.09	0.493	0.79	0.593	0.99	-	-
	825	Classical HLA Allele	A	30019970	HLA_A_11	-	-	HLA-A*11	HLA-A*11_present	HLA-A*11_absent	0.054	0.056	0.054	0.056	Binary	-0.068	0.9	0.049	0.53	0.042	0.41	0.052	0.54	-	-	-	-	-0.09	0.66	0.015	0.07	0.032	0.16	0.042	0.22	-	-	-	-	-0.049	0.34	0.106	0.85	0.097	0.73	0.102	0.78	-	-
	826	Classical HLA Allele	A	30019970	HLA_A_1101	-	-	HLA-A*1101	HLA-A*1101_present	HLA-A*1101_absent	0.054	0.056	0.054	0.056	Binary	-0.067	0.89	0.051	0.55	0.044	0.44	0.054	0.57	-	-	-	-	-0.088	0.65	0.018	0.09	0.035	0.18	0.046	0.25	-	-	-	-	-0.049	0.34	0.106	0.85	0.097	0.74	0.102	0.78	-	-
	827	Classical HLA Allele	A	30019970	HLA_A_23	-	-	HLA-A*23	HLA-A*23_present	HLA-A*23_absent	0.014	0.013	0.015	0.018	Binary	-0.276	3.18	-0.241	2.3	-0.19	1.49	-0.233	1.88	-	-	-	-	-0.472	3.25	-0.425	2.57	-0.368	1.9	-0.404	2	-	-	-	-	-0.243	1.37	-0.233	1.15	-0.144	0.56	-0.201	0.83	-	-
	828	Classical HLA Allele	A	30019970	HLA_A_2301	-	-	HLA-A*2301	HLA-A*2301_present	HLA-A*2301_absent	0.014	0.013	0.015	0.018	Binary	-0.276	3.18	-0.241	2.31	-0.19	1.49	-0.233	1.88	-	-	-	-	-0.472	3.25	-0.425	2.57	-0.368	1.9	-0.404	2	-	-	-	-	-0.243	1.37	-0.233	1.16	-0.144	0.56	-0.201	0.83	-	-
	829	Classical HLA Allele	A	30019970	HLA_A_24	-	-	HLA-A*24	HLA-A*24_present	HLA-A*24_absent	0.076	0.078	0.073	0.094	Binary	-0.253	11.29	-0.212	7.39	-0.223	7.91	-0.211	7.05	-	-	-	-	-0.173	2.38	-0.14	1.6	-0.131	1.38	-0.115	1.13	-	-	-	-	-0.301	7.38	-0.254	4.81	-0.29	5.96	-0.274	5.28	-	-
	830	Classical HLA Allele	A	30019970	HLA_A_2402	-	-	HLA-A*2402	HLA-A*2402_present	HLA-A*2402_absent	0.073	0.075	0.07	0.091	Binary	-0.259	11.09	-0.217	7.25	-0.229	7.83	-0.216	6.94	-	-	-	-	-0.176	2.32	-0.141	1.53	-0.131	1.32	-0.115	1.07	-	-	-	-	-0.307	7.24	-0.26	4.73	-0.298	5.91	-0.281	5.22	-	-
	831	Classical HLA Allele	A	30019970	HLA_A_25	-	-	HLA-A*25	HLA-A*25_present	HLA-A*25_absent	0.024	0.019	0.024	0.029	Binary	-0.279	4.72	-0.476	10.49	-0.277	3.95	-0.322	4.53	-	-	-	-	-0.416	3.58	-0.75	9.21	-0.487	4.1	-0.546	4.54	-	-	-	-	-0.371	3.94	-0.513	5.81	-0.327	2.65	-0.378	3.04	-	-
	832	Classical HLA Allele	A	30019970	HLA_A_2501	-	-	HLA-A*2501	HLA-A*2501_present	HLA-A*2501_absent	0.024	0.019	0.024	0.029	Binary	-0.279	4.72	-0.476	10.49	-0.277	3.94	-0.322	4.53	-	-	-	-	-0.416	3.58	-0.75	9.21	-0.487	4.1	-0.546	4.54	-	-	-	-	-0.371	3.94	-0.513	5.81	-0.327	2.64	-0.378	3.03	-	-
	833	Classical HLA Allele	A	30019970	HLA_A_26	-	-	HLA-A*26	HLA-A*26_present	HLA-A*26_absent	0.03	0.036	0.024	0.028	Binary	0.066	0.52	-0.02	0.11	-0.108	0.89	-0.114	0.96	-	-	-	-	0.121	0.62	-0.076	0.31	-0.258	1.6	-0.258	1.59	-	-	-	-	-0.056	0.23	-0.091	0.39	-0.158	0.81	-0.171	0.88	-	-
	834	Classical HLA Allele	A	30019970	HLA_A_2601	-	-	HLA-A*2601	HLA-A*2601_present	HLA-A*2601_absent	0.029	0.036	0.024	0.028	Binary	0.066	0.51	-0.019	0.11	-0.11	0.89	-0.116	0.95	-	-	-	-	0.124	0.64	-0.073	0.29	-0.256	1.55	-0.257	1.54	-	-	-	-	-0.033	0.13	-0.066	0.26	-0.134	0.63	-0.148	0.71	-	-
	835	Classical HLA Allele	A	30019970	HLA_A_29	-	-	HLA-A*29	HLA-A*29_present	HLA-A*29_absent	0.028	0.033	0.025	0.033	Binary	-0.172	2.42	-0.071	0.45	-0.113	0.98	-0.043	0.23	-	-	-	-	-0.125	0.75	-0.015	0.05	0.009	0.03	0.064	0.22	-	-	-	-	-0.238	2.04	-0.087	0.33	-0.177	1	-0.07	0.25	-	-
	836	Classical HLA Allele	A	30019970	HLA_A_2901	-	-	HLA-A*2901	HLA-A*2901_present	HLA-A*2901_absent	0.003	0.004	0.002	0.004	Binary	-0.464	1.8	-0.122	0.24	-0.386	1.26	-0.081	0.15	-	-	-	-	-0.281	0.47	-0.019	0.02	-0.266	0.4	0.068	0.07	-	-	-	-	-0.556	1.09	0.021	0.02	-0.447	0.75	0.005	0	-	-
	837	Classical HLA Allele	A	30019970	HLA_A_2902	-	-	HLA-A*2902	HLA-A*2902_present	HLA-A*2902_absent	0.025	0.03	0.023	0.029	Binary	-0.14	1.62	-0.065	0.36	-0.076	0.51	-0.039	0.19	-	-	-	-	-0.107	0.57	-0.016	0.04	0.046	0.16	0.062	0.2	-	-	-	-	-0.209	1.55	-0.101	0.38	-0.146	0.7	-0.082	0.28	-	-
	838	Classical HLA Allele	A	30019970	HLA_A_30	-	-	HLA-A*30	HLA-A*30_present	HLA-A*30_absent	0.03	0.024	0.036	0.022	Binary	0.359	7.54	-0.143	1.42	-0.135	1.18	-0.157	1.44	-	-	-	-	0.134	0.62	-0.211	1.17	-0.255	1.4	-0.286	1.61	-	-	-	-	0.538	8.7	-0.081	0.41	-0.066	0.28	-0.088	0.4	-	-
	839	Classical HLA Allele	A	30019970	HLA_A_3001	-	-	HLA-A*3001	HLA-A*3001_present	HLA-A*3001_absent	0.023	0.016	0.029	0.013	Binary	0.685	17.7	-0.076	0.44	-0.064	0.31	-0.084	0.44	-	-	-	-	0.313	1.56	-0.308	1.51	-0.391	1.9	-0.414	2.07	-	-	-	-	0.899	16.81	-0.029	0.1	-0.01	0.03	-0.031	0.1	-	-
	840	Classical HLA Allele	A	30019970	HLA_A_3002	-	-	HLA-A*3002	HLA-A*3002_present	HLA-A*3002_absent	0.006	0.007	0.006	0.008	Binary	-0.32	1.97	-0.23	1.09	-0.207	0.92	-0.247	1.09	-	-	-	-	-0.137	0.31	0.019	0.03	0.02	0.03	0.004	0.01	-	-	-	-	-0.289	0.94	-0.112	0.24	-0.077	0.16	-0.111	0.22	-	-
	841	Classical HLA Allele	A	30019970	HLA_A_3004	-	-	HLA-A*3004	HLA-A*3004_present	HLA-A*3004_absent	0.001	0.001	0.001	0.001	Binary	-0.636	1.25	-0.681	1.32	-0.655	1.25	-0.664	1.27	-	-	-	-	-0.447	0.37	-0.397	0.31	-0.389	0.3	-0.375	0.28	-	-	-	-	-0.963	1.11	-1.115	1.26	-1.078	1.23	-1.07	1.2	-	-
	842	Classical HLA Allele	A	30019970	HLA_A_31	-	-	HLA-A*31	HLA-A*31_present	HLA-A*31_absent	0.02	0.019	0.02	0.027	Binary	-0.31	5.45	-0.183	2.03	-0.227	2.83	-0.228	2.8	-	-	-	-	-0.444	4.1	-0.341	2.42	-0.379	2.79	-0.376	2.73	-	-	-	-	-0.317	2.85	-0.124	0.61	-0.155	0.82	-0.153	0.8	-	-
	843	Classical HLA Allele	A	30019970	HLA_A_3101	-	-	HLA-A*3101	HLA-A*3101_present	HLA-A*3101_absent	0.02	0.019	0.02	0.027	Binary	-0.311	5.47	-0.184	2.04	-0.228	2.84	-0.228	2.81	-	-	-	-	-0.443	4.09	-0.34	2.41	-0.378	2.78	-0.375	2.72	-	-	-	-	-0.318	2.87	-0.125	0.61	-0.156	0.83	-0.153	0.8	-	-
	844	Classical HLA Allele	A	30019970	HLA_A_32	-	-	HLA-A*32	HLA-A*32_present	HLA-A*32_absent	0.029	0.025	0.029	0.035	Binary	-0.205	3.4	-0.126	1.42	-0.128	1.41	-0.117	1.22	-	-	-	-	-0.408	4.46	-0.362	3.39	-0.398	3.8	-0.399	3.77	-	-	-	-	-0.222	2.02	-0.129	0.79	-0.09	0.47	-0.078	0.39	-	-
	845	Classical HLA Allele	A	30019970	HLA_A_3201	-	-	HLA-A*3201	HLA-A*3201_present	HLA-A*3201_absent	0.029	0.025	0.029	0.035	Binary	-0.204	3.39	-0.125	1.41	-0.127	1.41	-0.116	1.22	-	-	-	-	-0.408	4.45	-0.361	3.39	-0.398	3.79	-0.398	3.77	-	-	-	-	-0.222	2.01	-0.128	0.79	-0.089	0.47	-0.077	0.38	-	-
	846	Classical HLA Allele	A	30019970	HLA_A_33	-	-	HLA-A*33	HLA-A*33_present	HLA-A*33_absent	0.011	0.011	0.012	0.01	Binary	0.098	0.49	0.134	0.62	0.091	0.37	0.097	0.39	-	-	-	-	0.102	0.27	0.156	0.39	0.14	0.34	0.183	0.46	-	-	-	-	0.225	0.94	0.288	1.08	0.218	0.73	0.219	0.71	-	-
	847	Classical HLA Allele	A	30019970	HLA_A_3301	-	-	HLA-A*3301	HLA-A*3301_present	HLA-A*3301_absent	0.009	0.01	0.009	0.008	Binary	0.124	0.55	0.208	0.94	0.155	0.6	0.166	0.65	-	-	-	-	0.232	0.66	0.329	0.91	0.371	1.04	0.394	1.12	-	-	-	-	0.177	0.54	0.291	0.88	0.16	0.38	0.192	0.48	-	-
	848	Classical HLA Allele	A	30019970	HLA_A_3303	-	-	HLA-A*3303	HLA-A*3303_present	HLA-A*3303_absent	0.003	0.002	0.003	0.003	Binary	0.021	0.04	-0.088	0.16	-0.067	0.12	-0.104	0.19	-	-	-	-	-0.386	0.52	-0.442	0.56	-0.498	0.74	-0.484	0.64	-	-	-	-	0.372	0.73	0.289	0.42	0.352	0.62	0.297	0.42	-	-
	849	Classical HLA Allele	A	30019970	HLA_A_66	-	-	HLA-A*66	HLA-A*66_present	HLA-A*66_absent	0.002	0.003	0.002	0.004	Binary	-0.381	1.26	-0.153	0.31	-0.156	0.32	-0.139	0.27	-	-	-	-	-0.042	0.05	0.089	0.09	0.128	0.14	0.149	0.15	-	-	-	-	-0.596	1.22	-0.283	0.37	-0.326	0.45	-0.298	0.39	-	-
	850	Classical HLA Allele	A	30019970	HLA_A_6601	-	-	HLA-A*6601	HLA-A*6601_present	HLA-A*6601_absent	0.002	0.003	0.002	0.003	Binary	-0.377	1.24	-0.148	0.29	-0.15	0.31	-0.131	0.25	-	-	-	-	-0.047	0.05	0.085	0.09	0.126	0.14	0.15	0.16	-	-	-	-	-0.589	1.2	-0.277	0.36	-0.319	0.44	-0.29	0.37	-	-
	851	Classical HLA Allele	A	30019970	HLA_A_68	-	-	HLA-A*68	HLA-A*68_present	HLA-A*68_absent	0.031	0.028	0.033	0.041	Binary	-0.253	5.38	-0.189	2.82	-0.169	2.43	-0.202	3.03	-	-	-	-	-0.311	3	-0.197	1.28	-0.211	1.46	-0.211	1.37	-	-	-	-	-0.219	2.21	-0.143	0.97	-0.112	0.72	-0.155	1.07	-	-
	852	Classical HLA Allele	A	30019970	HLA_A_6801	-	-	HLA-A*6801	HLA-A*6801_present	HLA-A*6801_absent	0.023	0.02	0.024	0.033	Binary	-0.332	7.11	-0.277	4.47	-0.236	3.54	-0.265	4.02	-	-	-	-	-0.402	3.8	-0.267	1.71	-0.284	1.94	-0.253	1.52	-	-	-	-	-0.306	3.14	-0.255	1.96	-0.193	1.33	-0.247	1.82	-	-
	853	Classical HLA Allele	A	30019970	HLA_A_6802	-	-	HLA-A*6802	HLA-A*6802_present	HLA-A*6802_absent	0.008	0.007	0.009	0.007	Binary	0.057	0.2	0.159	0.65	0.108	0.39	0.067	0.2	-	-	-	-	0.041	0.08	0.073	0.13	0.075	0.13	-0.042	0.07	-	-	-	-	0.105	0.28	0.283	0.86	0.201	0.55	0.208	0.53	-	-
	854	Classical HLA Allele	A	30019970	HLA_A_69	-	-	HLA-A*69	HLA-A*69_present	HLA-A*69_absent	0.001	0.002	0.002	0.002	Binary	-0.231	0.4	-0.28	0.5	-0.315	0.59	-0.348	0.66	-	-	-	-	-0.041	0.03	-0.091	0.08	0.011	0.01	-0.015	0.01	-	-	-	-	0.234	0.26	0.021	0.02	-0.066	0.06	-0.048	0.04	-	-
	855	Classical HLA Allele	A	30019970	HLA_A_6901	-	-	HLA-A*6901	HLA-A*6901_present	HLA-A*6901_absent	0.001	0.002	0.002	0.002	Binary	-0.232	0.41	-0.283	0.51	-0.316	0.59	-0.35	0.67	-	-	-	-	-0.044	0.04	-0.094	0.08	0.009	0.01	-0.018	0.01	-	-	-	-	0.234	0.26	0.019	0.02	-0.067	0.06	-0.049	0.04	-	-
	856	Polymorphic Nucleotide - HLA gene	A	30020020	SNP_A_30020020	rs9260181	-	-	T	C	0.147	0.149	0.142	0.181	Binary	-0.262	20.69	-0.201	10.71	-0.214	11.61	-0.193	9.4	-1.052	1.09	-1.035	1.07	-0.27	8.56	-0.223	5.33	-0.214	4.71	-0.197	4	-1.364	0.51	-1.368	0.53	-0.305	12.81	-0.23	6.38	-0.252	7.29	-0.225	5.77	-0.562	0.28
	857	Polymorphic Nucleotide - HLA gene	A	30020047	SNP_A_30020047	rs1059617,rs145353606	-	-	G	A	0.056	0.059	0.05	0.06	Binary	-0.112	2	-0.246	6.16	-0.184	3.83	-0.204	4.21	0.201	0.32	0.197	0.31	-0.111	0.91	-0.376	5.51	-0.329	4.35	-0.354	4.62	0.364	0.35	0.371	0.37	-0.227	3.22	-0.314	4.51	-0.239	2.92	-0.266	3.24	-0.25	0.24
	858	Polymorphic Amino Acid - HLA protein	A	30020064	AA_A_245_30020064	-	245	-	-	-	-	-	-	-	Omnibus	-	5.51	-	2.88	-	2.52	-	3.1	-	0.92	-	0.94	-	3.11	-	1.41	-	1.58	-	1.51	-	2.18	-	2.2	-	2.29	-	1.06	-	0.77	-	1.16	-	0.26
	859	Polymorphic Amino Acid - HLA protein	A	30020064	AA_A_245_30020064_A	-	245	-	A present	A absent	0.969	0.972	0.967	0.959	Binary	0.255	5.43	0.191	2.87	0.171	2.47	0.204	3.09	3.601	0.91	3.655	0.93	0.316	3.08	0.203	1.33	0.216	1.51	0.218	1.44	22.068	1.52	21.974	1.55	0.218	2.2	0.142	0.96	0.112	0.72	0.154	1.06	-3.339	0.21
	860	Polymorphic Amino Acid - HLA protein	A	30020064	AA_A_245_30020064_V	-	245	-	V present	V absent	0.031	0.027	0.033	0.041	Binary	-0.254	5.42	-0.191	2.86	-0.171	2.47	-0.204	3.08	-2.905	0.72	-3.005	0.76	-0.316	3.09	-0.203	1.33	-0.216	1.52	-0.219	1.44	-50.805	2.18	-50.148	2.2	-0.219	2.21	-0.143	0.97	-0.112	0.72	-0.155	1.07	0.116	0
	861	Polymorphic Nucleotide - HLA gene	A	30020064	SNP_A_30020064	rs148794540	-	-	T	C	0.031	0.028	0.033	0.041	Binary	-0.254	5.42	-0.191	2.86	-0.171	2.46	-0.203	3.08	-2.705	0.68	-2.815	0.72	-0.316	3.09	-0.203	1.33	-0.216	1.52	-0.219	1.44	-43.701	2.12	-43.312	2.14	-0.219	2.21	-0.143	0.97	-0.112	0.72	-0.155	1.07	-0.375	0.01
	862	Polymorphic Nucleotide - HLA gene	A	30020065	SNP_A_30020065	rs2231092,rs199474634	-	-	A	G	0.09	0.091	0.088	0.112	Binary	-0.265	14.25	-0.224	9.39	-0.223	9.08	-0.22	8.58	0.328	0.12	0.348	0.13	-0.23	4.38	-0.194	3.07	-0.173	2.44	-0.162	2.13	0.033	0.01	0.014	0	-0.301	8.53	-0.259	5.7	-0.271	6.12	-0.268	5.81	4.298	1.28
	863	Polymorphic Nucleotide - HLA gene	A	30020066	SNP_A_30020066	rs1059632,rs2231093	-	-	T	G	0.145	0.148	0.137	0.167	Binary	-0.189	10.69	-0.186	8.14	-0.178	7.81	-0.172	6.85	-0.349	0.64	-0.346	0.64	-0.242	6.72	-0.318	8.9	-0.3	8.1	-0.308	7.93	-0.09	0.07	-0.061	0.05	-0.25	8.41	-0.198	4.31	-0.184	3.93	-0.172	3.25	-1.176	2.08
	864	Polymorphic Amino Acid - HLA protein	A	30020067	AA_A_246_30020067	-	246	-	-	-	-	-	-	-	Omnibus	-	10.8	-	8.2	-	7.9	-	6.91	-	0.85	-	0.84	-	6.72	-	8.92	-	8.11	-	7.94	-	0.21	-	0.19	-	8.43	-	4.35	-	3.94	-	3.28	-	2.13
	865	Polymorphic Amino Acid - HLA protein	A	30020067	AA_A_246_30020067_A	-	246	-	A present	A absent	0.855	0.852	0.863	0.833	Binary	0.189	10.7	0.186	8.15	0.178	7.83	0.172	6.86	0.364	0.68	0.361	0.68	0.242	6.71	0.318	8.9	0.3	8.1	0.308	7.93	0.091	0.07	0.061	0.05	0.25	8.41	0.198	4.32	0.184	3.93	0.172	3.25	1.172	2.07
	866	Polymorphic Amino Acid - HLA protein	A	30020067	AA_A_246_30020067_S	-	246	-	S present	S absent	0.145	0.148	0.137	0.167	Binary	-0.189	10.69	-0.186	8.14	-0.178	7.82	-0.172	6.85	-0.346	0.64	-0.344	0.64	-0.242	6.71	-0.318	8.9	-0.3	8.1	-0.308	7.93	-0.082	0.06	-0.053	0.04	-0.25	8.42	-0.198	4.32	-0.184	3.93	-0.172	3.25	-1.182	2.11
	867	Polymorphic Nucleotide - HLA gene	A	30020077	SNP_A_30020077	rs1059638,rs142475339	-	-	A	G	0.09	0.091	0.088	0.112	Binary	-0.265	14.22	-0.224	9.37	-0.222	9.06	-0.219	8.56	0.366	0.18	0.39	0.2	-0.231	4.43	-0.196	3.12	-0.175	2.49	-0.164	2.18	-0.936	0.31	-0.869	0.28	-0.301	8.54	-0.259	5.71	-0.272	6.13	-0.269	5.82	2.991	0.93
	868	Polymorphic Nucleotide - HLA gene	A	30020087	SNP_A_30020087_C	rs2231095,rs75766454	-	-	C present	C absent	0.525	0.527	0.523	0.506	Binary	0.063	2.73	0.126	7.37	0.129	7.53	0.143	8.82	-0.519	1.12	-0.499	1.06	0.078	1.68	0.123	2.97	0.125	2.98	0.138	3.4	-0.242	0.21	-0.201	0.17	0.042	0.79	0.106	2.72	0.113	2.95	0.137	4	-1.26	2.28
	869	Polymorphic Nucleotide - HLA gene	A	30020087	SNP_A_30020087_G	rs2231095,rs75766454	-	-	G present	G absent	0.475	0.473	0.477	0.494	Binary	-0.063	2.73	-0.126	7.36	-0.129	7.52	-0.143	8.81	0.52	1.12	0.498	1.05	-0.077	1.66	-0.122	2.94	-0.124	2.95	-0.137	3.37	0.357	0.34	0.305	0.28	-0.042	0.78	-0.106	2.71	-0.113	2.94	-0.137	3.99	1.286	2.36
	870	Polymorphic Amino Acid - HLA protein	A	30020088	AA_A_253_30020088	-	253	-	-	-	-	-	-	-	Omnibus	-	2.73	-	7.37	-	7.53	-	8.82	-	1.13	-	1.07	-	1.86	-	3.21	-	3.18	-	3.65	-	0.61	-	0.53	-	0.79	-	2.72	-	2.96	-	4	-	2.34
	871	Polymorphic Amino Acid - HLA protein	A	30020088	AA_A_253_30020088_E	-	253	-	E present	E absent	0.475	0.473	0.477	0.494	Binary	-0.063	2.73	-0.126	7.36	-0.129	7.53	-0.143	8.81	0.519	1.12	0.497	1.05	-0.077	1.67	-0.122	2.94	-0.124	2.95	-0.137	3.37	0.359	0.34	0.307	0.28	-0.042	0.79	-0.106	2.72	-0.113	2.94	-0.137	3.99	1.278	2.34
	872	Polymorphic Amino Acid - HLA protein	A	30020088	AA_A_253_30020088_Q	-	253	-	Q present	Q absent	0.525	0.527	0.522	0.506	Binary	0.063	2.73	0.126	7.36	0.129	7.53	0.143	8.82	-0.52	1.12	-0.501	1.06	0.078	1.68	0.123	2.97	0.125	2.98	0.138	3.41	-0.233	0.21	-0.192	0.16	0.042	0.79	0.106	2.72	0.113	2.95	0.137	3.99	-1.282	2.34
	873	Polymorphic Nucleotide - HLA gene	A	30020126	SNP_A_30020126	rs1059686	-	-	T	C	0.38	0.379	0.385	0.34	Binary	0.179	16.21	0.232	22.23	0.239	22.84	0.244	23.22	-0.994	0.74	-0.896	0.64	0.226	9.86	0.296	14.17	0.3	13.93	0.307	14.2	-1.36	0.48	-1.244	0.43	0.185	8.41	0.214	9.05	0.22	9.31	0.234	10.1	-0.185	0.08
	874	Polymorphic Nucleotide - HLA gene	A	30020128	SNP_A_30020128	rs1136832,rs114818671	-	-	C	G	0.032	0.031	0.032	0.037	Binary	-0.187	3.08	-0.096	0.96	-0.138	1.64	-0.14	1.64	0	0	-0.039	0.01	-0.279	2.56	-0.202	1.37	-0.23	1.64	-0.221	1.52	0.179	0.03	0.143	0.02	-0.147	1.14	-0.005	0.02	-0.044	0.2	-0.045	0.21	1.461	0.16
	875	Polymorphic Nucleotide - HLA gene	A	30020167	SNP_A_30020167	rs9260184	-	-	C	T	0.436	0.438	0.436	0.4	Binary	0.141	10.99	0.165	12.25	0.182	14.33	0.185	14.41	-0.245	0.41	-0.228	0.37	0.187	7.35	0.201	7.17	0.211	7.51	0.216	7.67	-0.1	0.08	-0.051	0.04	0.123	4.22	0.134	4.06	0.152	4.98	0.162	5.4	-0.898	1.38
	876	Polymorphic Nucleotide - HLA gene	A	30020183	SNP_A_30020183	rs2276447	-	-	T	C	0.525	0.527	0.522	0.506	Binary	0.063	2.72	0.126	7.35	0.129	7.51	0.143	8.8	-0.543	1.21	-0.523	1.14	0.078	1.68	0.122	2.97	0.125	2.98	0.138	3.4	-0.25	0.22	-0.207	0.18	0.042	0.78	0.106	2.7	0.112	2.93	0.137	3.98	-1.311	2.45
	877	Polymorphic Nucleotide - HLA gene	A	30020187	SNP_A_30020187	rs9260186	-	-	C	G	0.029	0.025	0.029	0.036	Binary	-0.216	3.75	-0.137	1.63	-0.139	1.63	-0.13	1.45	-1.769	1.66	-1.761	1.66	-0.416	4.63	-0.368	3.51	-0.406	3.95	-0.407	3.92	-17.143	1.05	-16.267	1.07	-0.242	2.32	-0.146	0.95	-0.108	0.61	-0.097	0.52	-9.767	1.82
	878	Polymorphic Amino Acid - HLA protein	A	30020259	AA_A_276_30020259	-	276	-	-	-	-	-	-	-	Omnibus	-	2.48	-	1.52	-	1.84	-	2.23	-	1.34	-	1.34	-	1.31	-	0.96	-	1.3	-	1.58	-	0.49	-	0.48	-	1.58	-	0.22	-	0.35	-	0.33	-	1.34
	879	Polymorphic Amino Acid - HLA protein	A	30020259	AA_A_276_30020259_L	-	276	-	L present	L absent	0.385	0.382	0.39	0.382	Binary	0.035	1.01	-0.035	0.86	-0.041	1.02	-0.057	1.68	0.529	1.1	0.504	1.03	0.007	0.07	-0.043	0.58	-0.058	0.83	-0.076	1.21	0.369	0.35	0.317	0.29	0.07	1.64	-0.002	0.02	-0.003	0.03	-0.031	0.4	1.105	1.81
	880	Polymorphic Amino Acid - HLA protein	A	30020259	AA_A_276_30020259_P	-	276	-	P present	P absent	0.614	0.618	0.61	0.617	Binary	-0.032	0.89	0.037	0.94	0.043	1.12	0.059	1.79	-0.198	0.35	-0.172	0.3	-0.003	0.03	0.046	0.63	0.061	0.9	0.079	1.29	-0.075	0.07	-0.029	0.02	-0.068	1.57	0.003	0.03	0.005	0.05	0.032	0.42	-0.715	1.19
	881	Amino Acid Deletion	A	30020259	AA_A_276_30020259_x	-	276	-	x present	x absent	0.001	0	0.001	0.001	Binary	-1.438	2.41	-1.139	1.44	-1.21	1.65	-1.124	1.42	-0.942	0.98	-0.977	1.04	-2.056	1.69	-1.56	0.98	-1.667	1.1	-1.665	1.07	-1.161	0.58	-1.189	0.6	-0.892	0.68	-0.396	0.21	-0.768	0.5	-0.488	0.27	-0.344	0.17
	882	Polymorphic Nucleotide - HLA gene	A	30020259	SNP_A_30020259	rs1136903	-	-	T	C	0.385	0.382	0.39	0.382	Binary	0.034	1	-0.035	0.86	-0.041	1.03	-0.057	1.68	0.527	1.1	0.502	1.02	0.007	0.07	-0.043	0.58	-0.058	0.83	-0.076	1.21	0.338	0.32	0.283	0.25	0.071	1.65	-0.002	0.02	-0.003	0.03	-0.03	0.39	1.244	2.21
	883	Polymorphic Nucleotide - HLA gene	A	30020260	SNP_A_30020260	rs1136917,rs35946537	-	-	A	G	0.09	0.091	0.088	0.112	Binary	-0.265	14.21	-0.223	9.35	-0.222	9.05	-0.219	8.55	0.418	0.22	0.428	0.23	-0.231	4.43	-0.196	3.12	-0.175	2.49	-0.164	2.18	-0.934	0.32	-0.878	0.29	-0.301	8.53	-0.259	5.69	-0.271	6.12	-0.268	5.81	2.566	0.88
	884	Polymorphic Nucleotide - HLA gene	A	30020276	SNP_A_30020276	rs1136949	-	-	G	A	0.09	0.091	0.088	0.112	Binary	-0.265	14.23	-0.224	9.36	-0.222	9.06	-0.22	8.56	0.479	0.2	0.48	0.2	-0.23	4.38	-0.194	3.06	-0.173	2.44	-0.162	2.13	0.02	0	-0.013	0	-0.301	8.5	-0.258	5.68	-0.271	6.1	-0.268	5.79	3.856	1.3
	885	Polymorphic Amino Acid - HLA protein	A	30020277	AA_A_282_30020277	-	282	-	-	-	-	-	-	-	Omnibus	-	15.71	-	9.57	-	9.5	-	8.72	-	0.66	-	0.71	-	4.87	-	3.32	-	2.93	-	2.7	-	0.95	-	0.93	-	8.46	-	5.12	-	5.73	-	5.22	-	0.8
	886	Polymorphic Amino Acid - HLA protein	A	30020277	AA_A_282_30020277_I	-	282	-	I present	I absent	0.909	0.909	0.912	0.887	Binary	0.272	14.98	0.228	9.76	0.228	9.51	0.224	8.94	0.597	0.66	0.625	0.7	0.239	4.69	0.2	3.22	0.18	2.61	0.169	2.28	0.824	0.45	0.852	0.47	0.306	8.78	0.26	5.76	0.275	6.28	0.27	5.89	-0.226	0.12
	887	Polymorphic Amino Acid - HLA protein	A	30020277	AA_A_282_30020277_V	-	282	-	V present	V absent	0.09	0.091	0.088	0.112	Binary	-0.265	14.24	-0.224	9.37	-0.222	9.06	-0.22	8.56	0.474	0.2	0.474	0.2	-0.23	4.38	-0.194	3.06	-0.173	2.44	-0.162	2.13	0.071	0.01	0.039	0.01	-0.301	8.52	-0.258	5.68	-0.271	6.1	-0.268	5.79	3.554	1.2
	888	Amino Acid Deletion	A	30020277	AA_A_282_30020277_x	-	282	-	x present	x absent	0.001	0	0.001	0.001	Binary	-1.433	2.39	-1.153	1.46	-1.226	1.68	-1.14	1.44	-0.959	1.01	-0.993	1.07	-1.998	1.64	-1.531	0.96	-1.649	1.09	-1.647	1.05	-1.153	0.57	-1.179	0.6	-0.897	0.68	-0.408	0.22	-0.782	0.51	-0.506	0.28	-0.365	0.18
	889	Polymorphic Amino Acid - HLA protein	A	30020280	AA_A_283_30020280	-	283	-	-	-	-	-	-	-	Omnibus	-	4.58	-	2.75	-	2.23	-	2.32	-	0.63	-	0.67	-	4.3	-	3.21	-	2.98	-	2.81	-	0.74	-	0.69	-	1.48	-	0.87	-	0.57	-	0.61	-	0.12
	890	Polymorphic Amino Acid - HLA protein	A	30020280	AA_A_283_30020280_H	-	283	-	H present	H absent	0.014	0.013	0.015	0.018	Binary	-0.276	3.18	-0.241	2.3	-0.19	1.49	-0.233	1.88	-0.544	0.01	-0.449	0.01	-0.473	3.25	-0.425	2.58	-0.369	1.91	-0.404	2.01	-30.339	0.66	-27.748	0.58	-0.243	1.37	-0.233	1.16	-0.144	0.56	-0.201	0.83	-1.922	0.04
	891	Polymorphic Amino Acid - HLA protein	A	30020280	AA_A_283_30020280_P	-	283	-	P present	P absent	0.985	0.987	0.984	0.981	Binary	0.311	3.98	0.265	2.76	0.221	1.94	0.261	2.32	0.987	1.04	1.02	1.1	0.514	3.84	0.451	2.9	0.402	2.24	0.438	2.34	1.092	0.54	1.118	0.56	0.266	1.61	0.241	1.23	0.166	0.69	0.213	0.92	0.425	0.21
	892	Amino Acid Deletion	A	30020280	AA_A_283_30020280_x	-	283	-	x present	x absent	0.001	0	0.001	0.001	Binary	-1.471	2.48	-1.163	1.48	-1.235	1.69	-1.146	1.45	-0.968	1.02	-1.002	1.08	-1.996	1.64	-1.51	0.95	-1.626	1.08	-1.622	1.04	-1.122	0.56	-1.149	0.58	-0.944	0.72	-0.424	0.23	-0.792	0.52	-0.514	0.28	-0.378	0.18
	893	Polymorphic Nucleotide - HLA gene	A	30020280	SNP_A_30020280	rs41558618	-	-	A	C	0.014	0.013	0.015	0.018	Binary	-0.275	3.14	-0.239	2.27	-0.187	1.47	-0.23	1.84	14.101	1.42	14.122	1.41	-0.473	3.25	-0.425	2.58	-0.369	1.91	-0.404	2.01	-22.901	0.38	-21.34	0.36	-0.238	1.33	-0.227	1.11	-0.138	0.53	-0.194	0.79	19.304	2.03
	894	Polymorphic Amino Acid - HLA protein	A	30020295	AA_A_288_30020295	-	288	-	-	-	-	-	-	-	Omnibus	-	3.6	-	2.73	-	3	-	2.64	-	2.19	-	2.19	-	1.64	-	0.96	-	1.09	-	1.05	-	0.62	-	0.64	-	1.78	-	1.87	-	2.1	-	1.84	-	1.66
	895	Polymorphic Amino Acid - HLA protein	A	30020295	AA_A_288_30020295_I	-	288	-	I present	I absent	0.999	1	0.999	0.999	Binary	1.591	2.76	1.273	1.67	1.355	1.93	1.259	1.65	1.091	1.2	1.116	1.25	1.986	1.64	1.508	0.95	1.628	1.09	1.622	1.05	1.172	0.59	1.194	0.61	1.097	0.87	0.57	0.32	0.95	0.65	0.664	0.38	0.529	0.27
	896	Amino Acid Deletion	A	30020295	AA_A_288_30020295_x	-	288	-	x present	x absent	0.001	0	0.001	0.001	Binary	-1.432	2.39	-1.104	1.38	-1.183	1.6	-1.091	1.36	-0.917	0.95	-0.952	1.01	-1.988	1.63	-1.488	0.93	-1.61	1.06	-1.604	1.03	-1.116	0.55	-1.145	0.58	-0.874	0.66	-0.324	0.17	-0.701	0.45	-0.418	0.23	-0.28	0.13
	897	Polymorphic Nucleotide - HLA gene	A	30020305	SNP_A_30020305	rs1059846	-	-	A	G	0.089	0.089	0.087	0.106	Binary	-0.204	8.55	-0.113	2.45	-0.141	3.65	-0.12	2.62	-0.96	0.85	-0.935	0.82	-0.287	6.42	-0.229	3.52	-0.232	3.66	-0.227	3.32	-1.294	0.43	-1.342	0.46	-0.218	4.63	-0.08	0.76	-0.107	1.19	-0.072	0.63	-0.452	0.23
	898	Polymorphic Nucleotide - HLA gene	A	30020312	SNP_A_30020312	rs3179982	-	-	T	C	0.525	0.527	0.522	0.506	Binary	0.063	2.72	0.126	7.35	0.129	7.52	0.143	8.8	-0.542	1.21	-0.522	1.14	0.078	1.68	0.123	2.97	0.125	2.98	0.138	3.41	-0.242	0.22	-0.199	0.17	0.042	0.78	0.106	2.7	0.112	2.92	0.137	3.96	-1.367	2.67
	899	Polymorphic Amino Acid - HLA protein	A	30020313	AA_A_294_30020313	-	294	-	-	-	-	-	-	-	Omnibus	-	4.34	-	7.83	-	8.24	-	9.18	-	1.6	-	1.62	-	2.65	-	3.23	-	3.33	-	3.75	-	0.36	-	0.35	-	1.33	-	2.8	-	3.2	-	3.95	-	2.17
	900	Polymorphic Amino Acid - HLA protein	A	30020313	AA_A_294_30020313_F	-	294	-	F present	F absent	0.524	0.527	0.522	0.505	Binary	0.066	2.92	0.128	7.6	0.131	7.8	0.145	9.08	-0.192	0.35	-0.169	0.3	0.081	1.81	0.125	3.08	0.128	3.11	0.141	3.53	0.014	0.01	0.054	0.05	0.044	0.84	0.107	2.76	0.115	3.03	0.138	4.05	-0.805	1.48
	901	Polymorphic Amino Acid - HLA protein	A	30020313	AA_A_294_30020313_L	-	294	-	L present	L absent	0.475	0.473	0.477	0.494	Binary	-0.063	2.72	-0.126	7.36	-0.129	7.52	-0.143	8.81	0.517	1.13	0.497	1.07	-0.078	1.68	-0.123	2.97	-0.125	2.98	-0.138	3.41	0.235	0.21	0.193	0.17	-0.042	0.78	-0.106	2.72	-0.113	2.94	-0.137	3.99	1.237	2.28
	902	Amino Acid Deletion	A	30020313	AA_A_294_30020313_x	-	294	-	x present	x absent	0.001	0	0.001	0.001	Binary	-1.41	2.35	-1.094	1.36	-1.169	1.58	-1.082	1.35	-0.9	0.93	-0.934	0.99	-1.963	1.61	-1.478	0.93	-1.6	1.06	-1.597	1.02	-1.104	0.55	-1.132	0.57	-0.871	0.66	-0.337	0.18	-0.702	0.45	-0.428	0.23	-0.286	0.14
	903	Polymorphic Nucleotide - HLA gene	A	30020321	SNP_A_30020321	rs1059896	-	-	A	G	0.029	0.025	0.029	0.036	Binary	-0.217	3.79	-0.137	1.64	-0.14	1.64	-0.13	1.46	-2.11	1.91	-2.082	1.89	-0.415	4.62	-0.367	3.5	-0.406	3.94	-0.406	3.91	-8.046	0.83	-7.482	0.85	-0.241	2.31	-0.144	0.94	-0.105	0.59	-0.094	0.5	-3.518	1.3
	904	Polymorphic Amino Acid - HLA protein	A	30020322	AA_A_297_30020322	-	297	-	-	-	-	-	-	-	Omnibus	-	5.57	-	2.47	-	2.7	-	2.23	-	2.36	-	2.41	-	5.18	-	3.75	-	4.28	-	4.3	-	0.86	-	0.87	-	2.72	-	1.18	-	1.09	-	0.84	-	1.45
	905	Polymorphic Amino Acid - HLA protein	A	30020322	AA_A_297_30020322_M	-	297	-	M present	M absent	0.029	0.025	0.029	0.036	Binary	-0.217	3.79	-0.137	1.64	-0.14	1.64	-0.13	1.45	-2.061	1.87	-2.037	1.85	-0.415	4.62	-0.367	3.5	-0.406	3.94	-0.406	3.91	-8.208	0.84	-7.632	0.85	-0.241	2.31	-0.144	0.94	-0.105	0.59	-0.094	0.5	-3.465	1.29
	906	Polymorphic Amino Acid - HLA protein	A	30020322	AA_A_297_30020322_V	-	297	-	V present	V absent	0.971	0.975	0.97	0.963	Binary	0.236	4.43	0.151	1.93	0.156	1.97	0.144	1.73	1.352	2.37	1.365	2.43	0.438	5.14	0.382	3.78	0.422	4.27	0.422	4.23	1.42	0.89	1.455	0.94	0.253	2.54	0.149	1	0.118	0.69	0.102	0.56	1.142	0.94
	907	Amino Acid Deletion	A	30020322	AA_A_297_30020322_x	-	297	-	x present	x absent	0.001	0	0.001	0.001	Binary	-1.407	2.34	-1.091	1.36	-1.166	1.57	-1.079	1.34	-0.902	0.93	-0.936	0.99	-1.948	1.6	-1.464	0.92	-1.588	1.05	-1.585	1.01	-1.098	0.54	-1.126	0.57	-0.874	0.66	-0.34	0.18	-0.704	0.45	-0.431	0.23	-0.295	0.14
	908	Polymorphic Nucleotide - HLA gene	A	30020324	SNP_A_30020324	rs3180278	-	-	T	A	0.089	0.089	0.087	0.106	Binary	-0.205	8.58	-0.113	2.46	-0.141	3.66	-0.12	2.64	-1.057	0.96	-1.044	0.95	-0.287	6.4	-0.228	3.5	-0.231	3.64	-0.227	3.31	-1.042	0.34	-1.092	0.36	-0.219	4.68	-0.081	0.78	-0.108	1.21	-0.073	0.65	-0.771	0.42
	909	Polymorphic Amino Acid - HLA protein	A	30020325	AA_A_298_30020325	-	298	-	-	-	-	-	-	-	Omnibus	-	10.06	-	3.03	-	4.39	-	3.14	-	1.25	-	1.29	-	6.74	-	3.43	-	3.65	-	3.32	-	0.4	-	0.43	-	5.12	-	1.15	-	1.7	-	1.05	-	0.75
	910	Polymorphic Amino Acid - HLA protein	A	30020325	AA_A_298_30020325_F	-	298	-	F present	F absent	0.088	0.089	0.087	0.106	Binary	-0.205	8.59	-0.113	2.46	-0.141	3.67	-0.12	2.64	-1.036	0.94	-1.023	0.93	-0.287	6.41	-0.229	3.51	-0.232	3.65	-0.227	3.31	-1.025	0.34	-1.076	0.37	-0.219	4.68	-0.081	0.78	-0.108	1.22	-0.073	0.65	-0.739	0.41
	911	Polymorphic Amino Acid - HLA protein	A	30020325	AA_A_298_30020325_I	-	298	-	I present	I absent	0.911	0.911	0.913	0.893	Binary	0.212	9.16	0.119	2.69	0.147	3.97	0.126	2.87	1	1.66	1.013	1.7	0.296	6.78	0.235	3.69	0.239	3.86	0.234	3.51	1.081	0.7	1.119	0.74	0.224	4.89	0.084	0.82	0.113	1.31	0.077	0.7	0.628	0.51
	912	Amino Acid Deletion	A	30020325	AA_A_298_30020325_x	-	298	-	x present	x absent	0.001	0	0.001	0.001	Binary	-1.383	2.27	-1.08	1.33	-1.152	1.54	-1.065	1.31	-0.877	0.89	-0.914	0.95	-1.946	1.59	-1.467	0.92	-1.591	1.05	-1.588	1.01	-1.1	0.54	-1.128	0.57	-0.835	0.62	-0.315	0.16	-0.675	0.43	-0.399	0.21	-0.249	0.12
	913	Polymorphic Nucleotide - HLA gene	A	30020327	SNP_A_30020327	rs1137078	-	-	G	A	0.145	0.148	0.137	0.167	Binary	-0.189	10.64	-0.185	8.11	-0.177	7.79	-0.172	6.83	-0.304	0.54	-0.299	0.53	-0.243	6.76	-0.319	8.98	-0.301	8.17	-0.309	8.01	-0.189	0.16	-0.15	0.12	-0.249	8.37	-0.198	4.29	-0.183	3.91	-0.171	3.24	-1.119	1.96
	914	Polymorphic Amino Acid - HLA protein	A	30020328	AA_A_299_30020328	-	299	-	-	-	-	-	-	-	Omnibus	-	12.62	-	8.79	-	8.62	-	7.39	-	1.26	-	1.33	-	7.58	-	9.98	-	9.43	-	9.29	-	1.27	-	1.21	-	8.9	-	4.5	-	4.24	-	3.4	-	2.08
	915	Polymorphic Amino Acid - HLA protein	A	30020328	AA_A_299_30020328_A	-	299	-	A present	A absent	0.145	0.148	0.137	0.167	Binary	-0.189	10.64	-0.185	8.11	-0.177	7.79	-0.172	6.83	-0.298	0.52	-0.293	0.51	-0.243	6.77	-0.32	8.99	-0.301	8.18	-0.309	8.02	-0.191	0.16	-0.152	0.13	-0.249	8.36	-0.197	4.29	-0.183	3.91	-0.171	3.24	-1.103	1.93
	916	Polymorphic Amino Acid - HLA protein	A	30020328	AA_A_299_30020328_T	-	299	-	T present	T absent	0.855	0.852	0.862	0.832	Binary	0.194	11.18	0.189	8.46	0.182	8.16	0.176	7.15	0.439	1.06	0.442	1.07	0.249	7.09	0.324	9.24	0.306	8.45	0.315	8.28	0.349	0.39	0.324	0.35	0.253	8.6	0.199	4.37	0.187	4.04	0.173	3.31	1.02	1.95
	917	Amino Acid Deletion	A	30020328	AA_A_299_30020328_x	-	299	-	x present	x absent	0.001	0	0.001	0.001	Binary	-1.341	2.18	-1.042	1.27	-1.121	1.48	-1.032	1.26	-0.854	0.86	-0.891	0.92	-1.924	1.57	-1.446	0.91	-1.581	1.04	-1.578	1.01	-1.115	0.55	-1.141	0.57	-0.8	0.59	-0.278	0.14	-0.645	0.41	-0.367	0.19	-0.224	0.1
	918	Polymorphic Nucleotide - HLA gene	A	30020347	SNP_A_30020347	rs1141891	-	-	C	T	0.385	0.382	0.39	0.382	Binary	0.034	1	-0.035	0.86	-0.041	1.02	-0.057	1.68	0.527	1.11	0.505	1.05	0.006	0.06	-0.044	0.6	-0.059	0.85	-0.077	1.24	0.222	0.19	0.178	0.15	0.071	1.66	-0.002	0.02	-0.003	0.02	-0.03	0.38	1.223	2.18
	919	Polymorphic Amino Acid - HLA protein	A	30020352	AA_A_307_30020352	-	307	-	-	-	-	-	-	-	Omnibus	-	10.48	-	3.24	-	4.55	-	3.3	-	1.47	-	1.53	-	6.8	-	4.01	-	4.27	-	3.96	-	0.6	-	0.6	-	5.35	-	1.33	-	1.8	-	1.17	-	0.89
	920	Polymorphic Amino Acid - HLA protein	A	30020352	AA_A_307_30020352_M	-	307	-	M present	M absent	0.911	0.911	0.913	0.893	Binary	0.211	9.16	0.119	2.69	0.147	3.97	0.126	2.87	0.998	1.65	1.014	1.7	0.295	6.77	0.235	3.69	0.238	3.85	0.234	3.5	1.043	0.68	1.083	0.72	0.224	4.88	0.084	0.82	0.113	1.3	0.076	0.7	0.618	0.5
	921	Polymorphic Amino Acid - HLA protein	A	30020352	AA_A_307_30020352_R	-	307	-	R present	R absent	0.088	0.089	0.087	0.106	Binary	-0.205	8.58	-0.113	2.46	-0.141	3.67	-0.12	2.64	-1.011	0.91	-0.999	0.9	-0.287	6.41	-0.228	3.51	-0.232	3.65	-0.227	3.31	-1.008	0.33	-1.06	0.36	-0.219	4.68	-0.081	0.78	-0.108	1.21	-0.073	0.65	-0.714	0.39
	922	Amino Acid Deletion	A	30020352	AA_A_307_30020352_x	-	307	-	x present	x absent	0.001	0	0.001	0.001	Binary	-1.354	2.21	-1.057	1.3	-1.134	1.51	-1.044	1.28	-0.862	0.87	-0.9	0.93	-1.888	1.54	-1.412	0.88	-1.535	1.01	-1.529	0.98	-1.058	0.52	-1.089	0.55	-0.814	0.6	-0.299	0.15	-0.666	0.42	-0.387	0.21	-0.241	0.11
	923	Polymorphic Nucleotide - HLA gene	A	30020352	SNP_A_30020352	rs1137110	-	-	G	T	0.088	0.089	0.087	0.106	Binary	-0.205	8.58	-0.113	2.46	-0.141	3.67	-0.12	2.64	-1.045	0.95	-1.034	0.94	-0.287	6.4	-0.228	3.5	-0.231	3.64	-0.227	3.31	-1.028	0.33	-1.077	0.36	-0.219	4.68	-0.081	0.78	-0.108	1.21	-0.073	0.65	-0.75	0.41
	924	Polymorphic Amino Acid - HLA protein	A	30020361	AA_A_310_30020361	-	310	-	-	-	-	-	-	-	Omnibus	-	2.23	-	1.29	-	1.49	-	1.27	-	0.86	-	0.92	-	1.72	-	1.18	-	1.25	-	1.27	-	0.76	-	0.75	-	2.26	-	1.98	-	2.15	-	2.01	-	2.01
	925	Polymorphic Amino Acid - HLA protein	A	30020361	AA_A_310_30020361_R	-	310	-	R present	R absent	0.999	1	0.999	0.999	Binary	1.219	2.08	0.949	1.24	1.007	1.41	0.938	1.22	0.732	0.78	0.764	0.83	1.842	1.72	1.527	1.16	1.591	1.25	1.631	1.26	1.212	0.74	1.206	0.73	1.013	0.78	0.495	0.27	0.859	0.57	0.586	0.33	0.467	0.23
	926	Amino Acid Deletion	A	30020361	AA_A_310_30020361_x	-	310	-	x present	x absent	0.001	0	0.001	0.001	Binary	-1.36	2.22	-1.044	1.28	-1.123	1.49	-1.031	1.26	-0.851	0.86	-0.89	0.92	-1.872	1.53	-1.388	0.87	-1.512	1	-1.507	0.96	-1.037	0.51	-1.067	0.54	-0.819	0.61	-0.287	0.15	-0.652	0.41	-0.374	0.2	-0.23	0.11
	927	Polymorphic Amino Acid - HLA protein	A	30020364	AA_A_311_30020364	-	311	-	-	-	-	-	-	-	Omnibus	-	15.67	-	9.87	-	9.71	-	8.95	-	0.96	-	1.03	-	5.25	-	3.74	-	3.26	-	3	-	0.49	-	0.49	-	8.69	-	5.74	-	6.23	-	5.78	-	1.37
	928	Polymorphic Amino Acid - HLA protein	A	30020364	AA_A_311_30020364_K	-	311	-	K present	K absent	0.909	0.909	0.912	0.887	Binary	0.272	14.97	0.228	9.78	0.228	9.52	0.224	8.95	0.617	0.69	0.637	0.72	0.239	4.69	0.2	3.23	0.18	2.61	0.169	2.28	0.844	0.46	0.864	0.48	0.305	8.76	0.26	5.76	0.275	6.26	0.27	5.88	-0.3	0.17
	929	Polymorphic Amino Acid - HLA protein	A	30020364	AA_A_311_30020364_N	-	311	-	N present	N absent	0.09	0.091	0.088	0.112	Binary	-0.265	14.26	-0.224	9.39	-0.222	9.08	-0.22	8.57	0.353	0.14	0.392	0.16	-0.23	4.39	-0.194	3.07	-0.173	2.45	-0.162	2.14	-0.126	0.02	-0.115	0.02	-0.3	8.5	-0.258	5.68	-0.271	6.09	-0.267	5.78	3.652	1.45
	930	Amino Acid Deletion	A	30020364	AA_A_311_30020364_x	-	311	-	x present	x absent	0.001	0	0.001	0.001	Binary	-1.368	2.24	-1.055	1.29	-1.134	1.51	-1.042	1.28	-0.854	0.86	-0.892	0.92	-1.916	1.57	-1.433	0.9	-1.564	1.03	-1.557	0.99	-1.071	0.53	-1.099	0.55	-0.819	0.61	-0.284	0.15	-0.65	0.41	-0.369	0.2	-0.219	0.1
	931	Polymorphic Nucleotide - HLA gene	A	30020365	SNP_A_30020365	rs1137160	-	-	C	G	0.09	0.091	0.088	0.112	Binary	-0.265	14.25	-0.224	9.38	-0.222	9.08	-0.22	8.57	0.371	0.15	0.408	0.17	-0.23	4.38	-0.194	3.07	-0.173	2.44	-0.162	2.13	-0.024	0	-0.015	0	-0.3	8.5	-0.258	5.68	-0.27	6.09	-0.267	5.77	3.504	1.42
	932	Polymorphic Nucleotide - HLA gene	A	30020377	SNP_A_30020377	rs9260191,rs369661979	-	-	G	A	0.525	0.527	0.522	0.506	Binary	0.063	2.72	0.126	7.34	0.128	7.51	0.143	8.79	-0.549	1.24	-0.528	1.17	0.078	1.68	0.123	2.97	0.125	2.98	0.138	3.4	-0.242	0.22	-0.199	0.17	0.041	0.77	0.106	2.69	0.112	2.92	0.136	3.95	-1.369	2.69
	933	Polymorphic Nucleotide - HLA gene	A	30020384	SNP_A_30020384	rs9260192	-	-	A	G	0.113	0.117	0.105	0.13	Binary	-0.173	7.52	-0.196	7.39	-0.174	6.19	-0.167	5.27	-0.337	0.62	-0.332	0.61	-0.21	4.4	-0.324	7.61	-0.295	6.52	-0.31	6.53	-0.138	0.11	-0.106	0.08	-0.259	7.39	-0.244	5.12	-0.213	4.18	-0.199	3.43	-1.121	1.94
	934	Polymorphic Nucleotide - HLA gene	A	30020389	SNP_A_30020389	rs41551619	-	-	A	G	0.054	0.056	0.054	0.056	Binary	-0.068	0.91	0.05	0.54	0.042	0.42	0.052	0.55	-1.365	0.45	-1.346	0.44	-0.091	0.68	0.014	0.07	0.031	0.16	0.042	0.22	-0.974	0.21	-0.869	0.18	-0.048	0.33	0.108	0.88	0.098	0.75	0.104	0.8	9.32	1.08
	935	Polymorphic Nucleotide - HLA gene	A	30020430	SNP_A_30020430	rs9260193	-	-	A	C	0.525	0.527	0.522	0.506	Binary	0.063	2.72	0.126	7.35	0.128	7.51	0.143	8.79	-0.544	1.22	-0.523	1.16	0.078	1.68	0.123	2.97	0.125	2.98	0.138	3.4	-0.242	0.22	-0.198	0.17	0.041	0.78	0.106	2.69	0.112	2.92	0.136	3.96	-1.361	2.67
	936	Polymorphic Nucleotide - HLA gene	A	30020436	SNP_A_30020436	rs9260194	-	-	G	C	0.525	0.527	0.522	0.506	Binary	0.063	2.72	0.126	7.35	0.128	7.51	0.143	8.79	-0.545	1.22	-0.524	1.16	0.078	1.68	0.123	2.97	0.125	2.98	0.138	3.4	-0.243	0.22	-0.199	0.17	0.042	0.78	0.106	2.69	0.112	2.92	0.136	3.96	-1.362	2.67
	937	Polymorphic Nucleotide - HLA gene	A	30020442	SNP_A_30020442	rs9260195	-	-	G	A	0.525	0.527	0.522	0.506	Binary	0.063	2.72	0.126	7.35	0.128	7.51	0.143	8.79	-0.545	1.22	-0.524	1.16	0.078	1.68	0.123	2.97	0.125	2.98	0.138	3.4	-0.243	0.22	-0.2	0.17	0.042	0.78	0.106	2.69	0.112	2.92	0.136	3.96	-1.361	2.67
	938	Polymorphic Nucleotide - HLA gene	A	30020452	SNP_A_30020452	rs9260196	-	-	C	T	0.525	0.527	0.522	0.506	Binary	0.063	2.72	0.126	7.35	0.129	7.51	0.143	8.8	-0.544	1.22	-0.523	1.16	0.078	1.68	0.123	2.97	0.125	2.98	0.138	3.41	-0.24	0.21	-0.197	0.17	0.042	0.78	0.106	2.69	0.112	2.92	0.136	3.96	-1.362	2.67
	939	Polymorphic Nucleotide - HLA gene	A	30020456	SNP_A_30020456	rs9260197	-	-	G	A	0.525	0.527	0.522	0.506	Binary	0.063	2.72	0.126	7.35	0.128	7.51	0.143	8.8	-0.543	1.22	-0.522	1.15	0.078	1.68	0.123	2.97	0.125	2.98	0.138	3.4	-0.242	0.22	-0.198	0.17	0.041	0.78	0.106	2.69	0.112	2.92	0.136	3.96	-1.358	2.66
	940	Polymorphic Nucleotide - HLA gene	A	30020472	SNP_A_30020472_A	rs1655894	-	-	A present	A absent	0.644	0.642	0.646	0.64	Binary	0.003	0.06	0.019	0.38	0.028	0.57	0.043	1.04	-0.437	0.87	-0.41	0.8	0.007	0.07	0.022	0.24	0.034	0.39	0.05	0.64	-0.173	0.15	-0.131	0.11	-0.008	0.09	-0.009	0.09	-0.005	0.05	0.022	0.25	-0.986	1.58
	941	Polymorphic Nucleotide - HLA gene	A	30020472	SNP_A_30020472_G	rs1655894	-	-	G present	G absent	0.117	0.109	0.115	0.146	Binary	-0.262	17.43	-0.136	4.38	-0.112	3.07	-0.116	3.17	0.59	1.26	0.567	1.19	-0.32	9.47	-0.245	5	-0.211	3.69	-0.219	3.91	0.221	0.18	0.176	0.14	-0.271	8.76	-0.07	0.78	-0.057	0.57	-0.058	0.57	1.41	2.7
	942	Polymorphic Nucleotide - HLA gene	A	30020472	SNP_A_30020472_T	rs1655894	-	-	T present	T absent	0.239	0.249	0.239	0.214	Binary	0.169	11.38	0.073	1.99	0.05	1.02	0.032	0.52	-0.22	0.15	-0.251	0.18	0.19	5.75	0.135	2.57	0.106	1.57	0.091	1.22	-0.081	0.03	-0.088	0.04	0.191	6.86	0.061	0.84	0.051	0.59	0.014	0.12	-1.77	0.87
	943	Polymorphic Nucleotide - HLA gene	A	30020473	SNP_A_30020473	rs2975059	-	-	C	T	0.38	0.379	0.385	0.339	Binary	0.178	16.15	0.232	22.16	0.238	22.77	0.244	23.14	-1.253	1.13	-1.166	1.02	0.226	9.85	0.296	14.15	0.3	13.92	0.307	14.19	-1.254	0.5	-1.151	0.45	0.184	8.34	0.213	8.98	0.219	9.24	0.233	10.01	-0.802	0.45
	944	Polymorphic Nucleotide - HLA gene	A	30020481	SNP_A_30020481	rs9260198	-	-	T	C	0.525	0.527	0.522	0.506	Binary	0.063	2.72	0.126	7.35	0.129	7.51	0.143	8.8	-0.54	1.21	-0.52	1.15	0.078	1.68	0.123	2.98	0.125	2.98	0.138	3.41	-0.224	0.2	-0.18	0.15	0.042	0.78	0.106	2.7	0.112	2.92	0.136	3.96	-1.355	2.65
	945	Polymorphic Nucleotide - HLA gene	A	30020485	SNP_A_30020485	rs9260199	-	-	A	G	0.056	0.059	0.05	0.061	Binary	-0.119	2.23	-0.254	6.57	-0.193	4.18	-0.213	4.59	-0.088	0.12	-0.087	0.12	-0.113	0.94	-0.379	5.64	-0.336	4.55	-0.361	4.83	0.052	0.04	0.09	0.07	-0.239	3.55	-0.333	5.01	-0.257	3.33	-0.285	3.67	-0.868	1.29
	946	Polymorphic Nucleotide - HLA gene	A	30020489	SNP_A_30020489	rs1632885	-	-	G	T	0.329	0.34	0.327	0.326	Binary	0.024	0.58	-0.051	1.43	-0.073	2.42	-0.084	2.99	-0.116	0.09	-0.129	0.1	0.058	0.99	0.013	0.13	-0.006	0.05	-0.01	0.09	-0.109	0.05	-0.115	0.05	0.026	0.37	-0.072	1.32	-0.093	1.89	-0.119	2.7	-0.208	0.09
	947	Polymorphic Nucleotide - HLA gene	A	30020496	SNP_A_30020496	rs1655895	-	-	T	C	0.117	0.109	0.115	0.146	Binary	-0.262	17.43	-0.136	4.38	-0.112	3.07	-0.116	3.17	0.591	1.26	0.568	1.19	-0.32	9.47	-0.245	5	-0.211	3.69	-0.219	3.91	0.224	0.18	0.179	0.14	-0.271	8.75	-0.07	0.78	-0.057	0.57	-0.058	0.57	1.415	2.72
	948	Polymorphic Nucleotide - HLA gene	A	30020541	SNP_A_30020541	rs17880291	-	-	G	T	0.09	0.091	0.088	0.112	Binary	-0.265	14.25	-0.224	9.38	-0.222	9.08	-0.22	8.57	0.342	0.14	0.38	0.16	-0.23	4.38	-0.194	3.07	-0.173	2.44	-0.162	2.13	-0.01	0	0	0	-0.3	8.5	-0.258	5.68	-0.271	6.09	-0.267	5.78	3.431	1.38
	949	Polymorphic Nucleotide - HLA gene	A	30020543	SNP_A_30020543	rs17885126	-	-	C	A	0.09	0.091	0.088	0.112	Binary	-0.265	14.26	-0.224	9.39	-0.222	9.08	-0.22	8.58	0.294	0.12	0.338	0.14	-0.23	4.38	-0.194	3.07	-0.173	2.45	-0.162	2.13	-0.039	0.01	-0.01	0	-0.3	8.5	-0.258	5.68	-0.271	6.09	-0.267	5.78	3.281	1.34
	950	Polymorphic Nucleotide - HLA gene	A	30020573	SNP_A_30020573	rs17882753	-	-	T	C	0.122	0.121	0.12	0.149	Binary	-0.261	17.47	-0.203	9.79	-0.215	10.59	-0.214	10.12	0.394	0.17	0.44	0.2	-0.259	6.73	-0.208	4.22	-0.201	3.81	-0.191	3.38	1.03	0.21	1.02	0.2	-0.275	9.22	-0.203	4.64	-0.224	5.45	-0.223	5.21	3.117	1.26
	951	Polymorphic Nucleotide - HLA gene	A	30020574	SNP_A_30020574	rs2975058	-	-	A	G	0.38	0.379	0.385	0.339	Binary	0.178	16.15	0.232	22.16	0.238	22.77	0.244	23.15	-1.23	1.11	-1.145	1	0.226	9.85	0.296	14.15	0.3	13.92	0.307	14.19	-1.226	0.49	-1.124	0.44	0.184	8.35	0.213	8.98	0.219	9.24	0.233	10.02	-0.781	0.44
	952	Polymorphic Nucleotide - HLA gene	A	30020577	SNP_A_30020577	rs41551518	-	-	A	G	0.007	0.008	0.007	0.009	Binary	-0.359	2.65	-0.286	1.69	-0.265	1.47	-0.304	1.69	10.392	0.75	10.499	0.76	-0.17	0.44	-0.028	0.05	-0.028	0.05	-0.045	0.08	-103.461	0.69	-99.981	0.65	-0.359	1.42	-0.219	0.62	-0.187	0.5	-0.227	0.6	15.898	1.07
	953	Polymorphic Nucleotide - HLA gene	A	30020593	SNP_A_30020593	rs41545117	-	-	A	C	0.054	0.056	0.054	0.056	Binary	-0.069	0.92	0.049	0.53	0.042	0.41	0.052	0.54	-1.662	0.58	-1.632	0.57	-0.092	0.69	0.014	0.07	0.031	0.16	0.041	0.22	-1.352	0.31	-1.255	0.28	-0.049	0.34	0.107	0.87	0.098	0.75	0.104	0.8	5.081	0.56
	954	Polymorphic Nucleotide - HLA gene	A	30020628	SNP_A_30020628	rs17887246	-	-	C	G	0.09	0.091	0.088	0.112	Binary	-0.265	14.26	-0.224	9.39	-0.222	9.08	-0.22	8.58	0.291	0.12	0.335	0.14	-0.23	4.38	-0.194	3.07	-0.173	2.45	-0.162	2.13	-0.049	0.01	-0.023	0	-0.301	8.5	-0.258	5.68	-0.271	6.09	-0.267	5.78	3.206	1.3
	955	Polymorphic Nucleotide - HLA gene	A	30020635	SNP_A_30020635	rs17885779	-	-	T	C	0.09	0.091	0.088	0.112	Binary	-0.265	14.25	-0.224	9.38	-0.222	9.07	-0.22	8.56	0.393	0.16	0.431	0.18	-0.23	4.38	-0.194	3.07	-0.173	2.44	-0.162	2.13	0.079	0.01	0.089	0.01	-0.3	8.5	-0.258	5.67	-0.27	6.08	-0.267	5.77	3.535	1.45
	956	Polymorphic Nucleotide - HLA gene	A	30020636	SNP_A_30020636	rs9260200	-	-	T	C	0.525	0.527	0.522	0.506	Binary	0.063	2.72	0.126	7.35	0.129	7.52	0.143	8.8	-0.535	1.19	-0.515	1.13	0.078	1.68	0.123	2.98	0.125	2.99	0.138	3.41	-0.216	0.19	-0.173	0.15	0.042	0.78	0.106	2.7	0.112	2.92	0.136	3.96	-1.348	2.64
	957	Polymorphic Nucleotide - HLA gene	A	30020647	SNP_A_30020647	rs9260201	-	-	T	G	0.385	0.382	0.39	0.382	Binary	0.035	1.02	-0.035	0.85	-0.04	1.01	-0.057	1.66	0.572	1.27	0.547	1.19	0.006	0.07	-0.044	0.6	-0.059	0.85	-0.077	1.24	0.225	0.2	0.181	0.15	0.071	1.65	-0.002	0.02	-0.003	0.03	-0.03	0.38	1.22	2.19
	958	Polymorphic Nucleotide - HLA gene	A	30020648	SNP_A_30020648	rs9260202	-	-	G	A	0.525	0.527	0.522	0.506	Binary	0.063	2.72	0.126	7.35	0.129	7.51	0.143	8.8	-0.542	1.22	-0.521	1.15	0.078	1.68	0.123	2.97	0.125	2.98	0.138	3.41	-0.227	0.2	-0.183	0.16	0.042	0.78	0.106	2.69	0.112	2.92	0.136	3.96	-1.356	2.67
	959	Polymorphic Nucleotide - HLA gene	A	30020659	SNP_A_30020659	rs17884187	-	-	G	A	0.09	0.091	0.088	0.112	Binary	-0.265	14.26	-0.224	9.39	-0.222	9.08	-0.22	8.57	0.304	0.12	0.349	0.14	-0.23	4.39	-0.194	3.07	-0.173	2.45	-0.162	2.14	-0.128	0.02	-0.101	0.02	-0.301	8.5	-0.258	5.68	-0.271	6.09	-0.267	5.78	3.275	1.33
	960	Polymorphic Nucleotide - HLA gene	A	30020666	SNP_A_30020666	rs17883986	-	-	T	C	0.09	0.091	0.088	0.112	Binary	-0.265	14.26	-0.224	9.39	-0.222	9.08	-0.22	8.57	0.314	0.13	0.359	0.15	-0.23	4.39	-0.194	3.07	-0.173	2.45	-0.162	2.13	-0.118	0.02	-0.09	0.01	-0.3	8.5	-0.258	5.68	-0.271	6.09	-0.267	5.78	3.31	1.35
	961	Polymorphic Nucleotide - HLA gene	A	30020692	SNP_A_30020692	rs17879496	-	-	T	C	0.09	0.091	0.088	0.113	Binary	-0.27	14.75	-0.229	9.81	-0.228	9.52	-0.225	9.01	-0.777	0.98	-0.757	0.95	-0.232	4.48	-0.199	3.19	-0.179	2.6	-0.169	2.28	-0.897	0.64	-0.836	0.58	-0.309	8.94	-0.269	6.12	-0.281	6.54	-0.278	6.21	-1.04	0.79
	962	Polymorphic Nucleotide - HLA gene	A	30020733	SNP_A_30020733	rs3823323	-	-	A	G	0.525	0.527	0.522	0.506	Binary	0.063	2.72	0.126	7.35	0.128	7.51	0.143	8.79	-0.546	1.23	-0.525	1.17	0.078	1.68	0.123	2.97	0.125	2.98	0.138	3.41	-0.228	0.2	-0.184	0.16	0.042	0.78	0.106	2.69	0.112	2.92	0.136	3.96	-1.356	2.67
	963	Polymorphic Nucleotide - HLA gene	A	30020745	SNP_A_30020745	rs3823324	-	-	T	A	0.525	0.527	0.522	0.506	Binary	0.063	2.72	0.126	7.35	0.128	7.51	0.143	8.79	-0.545	1.23	-0.524	1.16	0.078	1.68	0.123	2.97	0.125	2.98	0.138	3.41	-0.228	0.2	-0.184	0.16	0.042	0.78	0.106	2.7	0.112	2.92	0.136	3.96	-1.355	2.66
	964	Polymorphic Nucleotide - HLA gene	A	30020775	SNP_A_30020775	rs2735103	-	-	A	G	0.38	0.379	0.385	0.339	Binary	0.178	16.15	0.232	22.16	0.238	22.77	0.244	23.14	-1.224	1.12	-1.139	1	0.226	9.85	0.296	14.15	0.3	13.92	0.307	14.19	-1.207	0.49	-1.106	0.44	0.184	8.34	0.213	8.98	0.219	9.24	0.233	10.01	-0.795	0.45
	965	Polymorphic Nucleotide - HLA gene	A	30020809	SNP_A_30020809	rs2571381	-	-	T	C	0.147	0.133	0.151	0.168	Binary	-0.158	7.83	-0.141	5.46	-0.119	3.9	-0.126	4.19	0.645	1.49	0.627	1.43	-0.253	7.05	-0.244	5.83	-0.224	4.74	-0.236	5.11	0.285	0.25	0.243	0.21	-0.119	2.4	-0.074	0.98	-0.06	0.69	-0.065	0.77	1.469	3.01
	966	Polymorphic Amino Acid - HLA protein	A	30020815	AA_A_314_30020815	-	314	-	-	-	-	-	-	-	Omnibus	-	2.2	-	1.28	-	1.48	-	1.27	-	0.84	-	0.9	-	1.75	-	1.25	-	1.32	-	1.35	-	0.8	-	0.79	-	2.08	-	2.05	-	2.22	-	2	-	1.92
	967	Polymorphic Amino Acid - HLA protein	A	30020815	AA_A_314_30020815_D	-	314	-	D present	D absent	0.999	1	0.999	0.999	Binary	1.191	2.03	0.935	1.23	0.997	1.4	0.93	1.22	0.71	0.76	0.741	0.81	1.86	1.75	1.563	1.2	1.634	1.29	1.673	1.31	1.221	0.75	1.212	0.74	0.999	0.77	0.513	0.28	0.866	0.59	0.608	0.35	0.489	0.25
	968	Amino Acid Deletion	A	30020815	AA_A_314_30020815_x	-	314	-	x present	x absent	0.001	0	0.001	0.001	Binary	-1.345	2.2	-1.034	1.27	-1.111	1.47	-1.028	1.26	-0.83	0.84	-0.867	0.9	-1.849	1.52	-1.368	0.86	-1.497	0.99	-1.498	0.96	-0.985	0.49	-1.012	0.51	-0.813	0.61	-0.281	0.14	-0.64	0.41	-0.374	0.2	-0.23	0.11
	969	Polymorphic Nucleotide - HLA gene	A	30020831	SNP_A_30020831	rs1137296	-	-	T	C	0.385	0.382	0.39	0.382	Binary	0.034	1.01	-0.035	0.85	-0.041	1.02	-0.057	1.67	0.537	1.15	0.512	1.08	0.007	0.07	-0.043	0.58	-0.058	0.83	-0.076	1.21	0.361	0.35	0.309	0.29	0.071	1.65	-0.002	0.02	-0.003	0.03	-0.03	0.39	1.186	2.1
	970	Polymorphic Nucleotide - HLA gene	A	30020835	SNP_A_30020835	rs2231119	-	-	A	T	0.385	0.382	0.39	0.382	Binary	0.035	1.01	-0.035	0.85	-0.041	1.02	-0.057	1.67	0.542	1.17	0.516	1.09	0.007	0.07	-0.043	0.58	-0.058	0.83	-0.076	1.2	0.366	0.36	0.313	0.29	0.071	1.65	-0.002	0.02	-0.003	0.03	-0.03	0.39	1.195	2.13
	971	Polymorphic Amino Acid - HLA protein	A	30020836	AA_A_321_30020836	-	321	-	-	-	-	-	-	-	Omnibus	-	3.17	-	2.33	-	2.52	-	2.85	-	1.83	-	1.81	-	1.02	-	0.75	-	1.06	-	1.36	-	0.4	-	0.39	-	2.27	-	1.19	-	1.26	-	1.26	-	2.05
	972	Polymorphic Amino Acid - HLA protein	A	30020836	AA_A_321_30020836_S	-	321	-	S present	S absent	0.614	0.618	0.61	0.617	Binary	-0.032	0.89	0.037	0.94	0.044	1.13	0.06	1.8	-0.178	0.31	-0.151	0.26	-0.003	0.03	0.045	0.62	0.061	0.89	0.079	1.28	-0.101	0.09	-0.053	0.05	-0.068	1.56	0.003	0.04	0.006	0.06	0.033	0.42	-0.676	1.11
	973	Polymorphic Amino Acid - HLA protein	A	30020836	AA_A_321_30020836_T	-	321	-	T present	T absent	0.385	0.382	0.39	0.382	Binary	0.035	1.01	-0.035	0.86	-0.041	1.02	-0.057	1.68	0.514	1.08	0.489	1	0.007	0.07	-0.043	0.58	-0.058	0.83	-0.076	1.2	0.366	0.36	0.313	0.29	0.07	1.64	-0.002	0.02	-0.004	0.04	-0.031	0.4	1.05	1.72
	974	Amino Acid Deletion	A	30020836	AA_A_321_30020836_x	-	321	-	x present	x absent	0.001	0	0.001	0.001	Binary	-1.339	2.19	-1.011	1.23	-1.088	1.44	-1.01	1.23	-0.826	0.83	-0.862	0.89	-1.821	1.49	-1.324	0.83	-1.452	0.96	-1.454	0.93	-0.96	0.47	-0.985	0.49	-0.788	0.58	-0.233	0.12	-0.595	0.37	-0.332	0.18	-0.199	0.09
	975	Polymorphic Nucleotide - HLA gene	A	30020864	SNP_A_30020864	rs139910379	-	-	A	C	0.032	0.031	0.032	0.037	Binary	-0.185	3.04	-0.095	0.94	-0.137	1.62	-0.138	1.61	3.836	0.61	3.972	0.62	-0.274	2.48	-0.197	1.32	-0.227	1.6	-0.217	1.47	15.689	1.45	16.549	1.54	-0.147	1.13	-0.004	0.02	-0.043	0.2	-0.044	0.2	2.076	0.25
	976	Polymorphic Nucleotide - HLA gene	A	30020869	SNP_A_30020869	rs41546014	-	-	C	G	0.032	0.031	0.032	0.037	Binary	-0.185	3.04	-0.094	0.94	-0.137	1.62	-0.138	1.61	4.009	0.64	4.152	0.65	-0.274	2.48	-0.197	1.32	-0.227	1.6	-0.217	1.47	15.769	1.47	16.629	1.55	-0.146	1.13	-0.004	0.02	-0.043	0.2	-0.044	0.2	2.273	0.28
	977	Polymorphic Nucleotide - HLA gene	A	30020871	SNP_A_30020871	rs3823329	-	-	A	C	0.032	0.031	0.032	0.037	Binary	-0.185	3.04	-0.095	0.94	-0.137	1.62	-0.138	1.61	3.7	0.59	3.847	0.61	-0.274	2.48	-0.197	1.32	-0.227	1.6	-0.217	1.47	15.388	1.41	16.278	1.49	-0.147	1.13	-0.004	0.02	-0.043	0.2	-0.044	0.2	2.045	0.25
	978	Polymorphic Nucleotide - HLA gene	A	30020872	SNP_A_30020872	rs3823330	-	-	A	T	0.032	0.031	0.032	0.037	Binary	-0.185	3.04	-0.095	0.94	-0.137	1.62	-0.138	1.61	3.872	0.62	4.011	0.63	-0.274	2.48	-0.197	1.32	-0.227	1.6	-0.217	1.47	15.823	1.47	16.683	1.56	-0.147	1.13	-0.004	0.02	-0.043	0.2	-0.044	0.2	2.117	0.26
	979	Polymorphic Nucleotide - HLA gene	A	30020875	SNP_A_30020875	rs41549018	-	-	A	G	0.032	0.031	0.032	0.037	Binary	-0.185	3.04	-0.095	0.94	-0.137	1.62	-0.138	1.61	3.779	0.6	3.914	0.62	-0.274	2.48	-0.197	1.32	-0.227	1.6	-0.217	1.47	15.623	1.44	16.481	1.53	-0.147	1.13	-0.004	0.02	-0.043	0.2	-0.044	0.2	2.061	0.25
	980	Polymorphic Nucleotide - HLA gene	A	30020876	SNP_A_30020876	rs41555715	-	-	A	G	0.032	0.031	0.032	0.037	Binary	-0.185	3.03	-0.094	0.93	-0.136	1.61	-0.138	1.6	4.742	0.79	4.904	0.81	-0.274	2.48	-0.197	1.32	-0.227	1.6	-0.217	1.47	16.315	1.55	17.171	1.64	-0.146	1.13	-0.004	0.02	-0.043	0.2	-0.044	0.2	2.254	0.28
	981	Polymorphic Nucleotide - HLA gene	A	30020879	SNP_A_30020879	rs41558113	-	-	A	C	0.032	0.031	0.032	0.037	Binary	-0.185	3.04	-0.094	0.94	-0.137	1.61	-0.138	1.61	3.982	0.63	4.138	0.65	-0.274	2.48	-0.197	1.32	-0.227	1.6	-0.217	1.47	15.878	1.48	16.759	1.57	-0.147	1.13	-0.004	0.02	-0.043	0.2	-0.044	0.2	2.235	0.27
	982	Polymorphic Nucleotide - HLA gene	A	30020880	SNP_A_30020880	rs41561414	-	-	C	T	0.032	0.031	0.032	0.037	Binary	-0.185	3.04	-0.095	0.94	-0.137	1.62	-0.138	1.61	3.797	0.6	3.936	0.62	-0.274	2.48	-0.197	1.32	-0.227	1.6	-0.217	1.47	15.734	1.46	16.595	1.54	-0.147	1.13	-0.004	0.02	-0.043	0.2	-0.044	0.2	1.993	0.25
	983	Polymorphic Nucleotide - HLA gene	A	30020904	SNP_A_30020904	rs2735102	-	-	G	A	0.145	0.148	0.137	0.167	Binary	-0.189	10.68	-0.185	8.12	-0.178	7.81	-0.172	6.85	-0.329	0.61	-0.325	0.6	-0.242	6.71	-0.318	8.89	-0.299	8.09	-0.307	7.92	-0.058	0.04	-0.028	0.02	-0.249	8.37	-0.197	4.29	-0.183	3.91	-0.171	3.24	-1.095	1.94
	984	Polymorphic Nucleotide - HLA gene	A	30020914	SNP_A_30020914	rs2916802	-	-	C	T	0.117	0.109	0.115	0.146	Binary	-0.262	17.44	-0.136	4.38	-0.112	3.07	-0.116	3.17	0.59	1.26	0.567	1.19	-0.32	9.47	-0.245	5	-0.211	3.69	-0.219	3.91	0.218	0.18	0.173	0.14	-0.271	8.76	-0.07	0.78	-0.057	0.57	-0.058	0.57	1.419	2.73
	985	Polymorphic Nucleotide - HLA gene	A	30020917	SNP_A_30020917	rs147947139	-	-	A	C	0.09	0.091	0.088	0.112	Binary	-0.265	14.25	-0.224	9.38	-0.222	9.07	-0.22	8.56	0.419	0.18	0.453	0.19	-0.23	4.38	-0.194	3.07	-0.173	2.44	-0.162	2.13	0.007	0	0.012	0	-0.3	8.5	-0.258	5.67	-0.27	6.08	-0.267	5.77	3.484	1.43
	986	Polymorphic Nucleotide - HLA gene	A	30020923	SNP_A_30020923	rs2916803	-	-	T	C	0.117	0.109	0.115	0.146	Binary	-0.262	17.44	-0.136	4.38	-0.112	3.07	-0.116	3.17	0.591	1.26	0.567	1.19	-0.32	9.47	-0.245	5	-0.211	3.69	-0.219	3.91	0.218	0.18	0.174	0.14	-0.271	8.76	-0.07	0.78	-0.057	0.57	-0.058	0.57	1.419	2.73
	987	Polymorphic Nucleotide - HLA gene	A	30020947	SNP_A_30020947	rs3823339	-	-	G	C	0.056	0.059	0.05	0.06	Binary	-0.112	1.98	-0.245	6.12	-0.184	3.81	-0.203	4.19	0.217	0.35	0.214	0.35	-0.108	0.88	-0.374	5.45	-0.327	4.3	-0.351	4.57	0.441	0.45	0.448	0.47	-0.226	3.21	-0.314	4.49	-0.239	2.92	-0.265	3.23	-0.241	0.23
	988	Polymorphic Nucleotide - HLA gene	A	30020980	SNP_A_30020980	rs2735101	-	-	C	T	0.145	0.148	0.137	0.167	Binary	-0.189	10.67	-0.185	8.12	-0.178	7.81	-0.172	6.85	-0.326	0.6	-0.322	0.59	-0.242	6.71	-0.318	8.89	-0.299	8.09	-0.307	7.92	-0.058	0.05	-0.027	0.02	-0.249	8.36	-0.197	4.29	-0.183	3.9	-0.171	3.24	-1.087	1.92
	989	Polymorphic Nucleotide - HLA gene	A	30021016	SNP_A_30021016	rs1137631	-	-	A	G	0.145	0.148	0.137	0.167	Binary	-0.189	10.68	-0.185	8.13	-0.178	7.81	-0.172	6.86	-0.334	0.62	-0.33	0.61	-0.242	6.71	-0.318	8.89	-0.299	8.1	-0.308	7.93	-0.065	0.05	-0.034	0.03	-0.249	8.36	-0.197	4.29	-0.183	3.91	-0.171	3.24	-1.092	1.94
	990	Polymorphic Amino Acid - HLA protein	A	30021017	AA_A_334_30021017	-	334	-	-	-	-	-	-	-	Omnibus	-	12.06	-	8.69	-	8.66	-	7.43	-	1.36	-	1.41	-	7.42	-	8.86	-	8	-	7.88	-	0.23	-	0.24	-	8.44	-	4.25	-	4.15	-	3.25	-	1.95
	991	Polymorphic Amino Acid - HLA protein	A	30021017	AA_A_334_30021017_M	-	334	-	M present	M absent	0.145	0.148	0.137	0.167	Binary	-0.189	10.69	-0.185	8.13	-0.178	7.82	-0.172	6.85	-0.329	0.61	-0.325	0.6	-0.242	6.73	-0.318	8.91	-0.3	8.11	-0.308	7.94	-0.089	0.07	-0.059	0.05	-0.249	8.36	-0.197	4.28	-0.183	3.9	-0.171	3.23	-1.072	1.88
	992	Polymorphic Amino Acid - HLA protein	A	30021017	AA_A_334_30021017_V	-	334	-	V present	V absent	0.855	0.852	0.862	0.832	Binary	0.194	11.21	0.19	8.48	0.182	8.18	0.176	7.17	0.456	1.13	0.459	1.15	0.248	7.03	0.323	9.15	0.305	8.37	0.313	8.19	0.244	0.25	0.226	0.23	0.252	8.57	0.199	4.35	0.186	4.03	0.173	3.3	0.983	1.88
	993	Amino Acid Deletion	A	30021017	AA_A_334_30021017_x	-	334	-	x present	x absent	0	0	0.001	0.001	Binary	-1.328	2.17	-1.009	1.23	-1.072	1.41	-1	1.22	-0.782	0.77	-0.815	0.83	-1.89	1.55	-1.373	0.86	-1.471	0.97	-1.475	0.94	-0.943	0.46	-0.966	0.48	-0.772	0.57	-0.236	0.12	-0.594	0.37	-0.34	0.18	-0.179	0.08
	994	Polymorphic Nucleotide - HLA gene	A	30021021	SNP_A_30021021	rs14288	-	-	C	T	0.117	0.109	0.115	0.146	Binary	-0.262	17.42	-0.136	4.37	-0.112	3.06	-0.115	3.16	0.607	1.32	0.584	1.25	-0.32	9.47	-0.245	5	-0.211	3.69	-0.219	3.9	0.221	0.18	0.176	0.14	-0.271	8.74	-0.07	0.77	-0.056	0.56	-0.057	0.57	1.449	2.85
	995	Polymorphic Nucleotide - HLA gene	A	30021042	SNP_A_30021042	-	-	-	A	G	0.023	0.016	0.029	0.013	Binary	0.693	18.16	-0.066	0.36	-0.052	0.24	-0.07	0.35	5.574	1.85	5.662	1.94	0.324	1.65	-0.3	1.45	-0.385	1.86	-0.405	2.01	2.279	0.34	2.301	0.34	0.909	17.26	-0.015	0.05	0.007	0.02	-0.013	0.04	5.836	1.86
	996	Polymorphic Nucleotide - HLA gene	A	30021046	SNP_A_30021046	rs3823342	-	-	C	T	0.525	0.527	0.522	0.506	Binary	0.063	2.72	0.126	7.36	0.129	7.52	0.143	8.81	-0.517	1.14	-0.494	1.08	0.078	1.68	0.122	2.97	0.125	2.98	0.138	3.4	-0.244	0.22	-0.199	0.17	0.042	0.79	0.106	2.72	0.113	2.94	0.137	3.98	-1.26	2.39
	997	Polymorphic Nucleotide - HLA gene	A	30021053	SNP_A_30021053	rs9260205	-	-	A	G	0.147	0.133	0.151	0.168	Binary	-0.158	7.82	-0.141	5.45	-0.119	3.89	-0.125	4.17	0.657	1.54	0.639	1.48	-0.253	7.05	-0.244	5.83	-0.224	4.74	-0.236	5.11	0.279	0.24	0.237	0.2	-0.118	2.39	-0.073	0.98	-0.059	0.69	-0.064	0.76	1.497	3.12
	998	Polymorphic Nucleotide - HLA gene	A	30021057	SNP_A_30021057	rs41546815	-	-	A	G	0.147	0.133	0.151	0.168	Binary	-0.158	7.82	-0.141	5.45	-0.119	3.89	-0.125	4.17	0.658	1.54	0.64	1.48	-0.253	7.05	-0.244	5.83	-0.224	4.74	-0.236	5.11	0.28	0.24	0.237	0.2	-0.118	2.39	-0.073	0.97	-0.059	0.69	-0.064	0.76	1.499	3.13
	999	Polymorphic Nucleotide - HLA gene	A	30021077	SNP_A_30021077	rs3129015	-	-	T	C	0.185	0.193	0.185	0.158	Binary	0.237	17.47	0.075	1.64	0.049	0.76	0.017	0.19	0.19	0.13	0.157	0.1	0.269	8.98	0.176	3.1	0.134	1.72	0.108	1.2	0.256	0.1	0.202	0.08	0.255	9.65	0.033	0.31	0.02	0.15	-0.035	0.29	-1.411	0.72
	1000	Polymorphic Nucleotide - HLA gene	A	30021078	SNP_A_30021078	rs41553916	-	-	A	G	0.006	0.008	0.007	0.009	Binary	-0.36	2.66	-0.288	1.7	-0.265	1.48	-0.305	1.7	2.281	0.2	2.335	0.2	-0.169	0.44	-0.027	0.05	-0.027	0.05	-0.044	0.08	-51.375	0.29	-47.126	0.26	-0.363	1.44	-0.223	0.64	-0.191	0.51	-0.231	0.61	3.059	0.22
	1001	Polymorphic Nucleotide - HLA gene	A	30021090	SNP_A_30021090	rs3823343	-	-	G	A	0.145	0.148	0.137	0.167	Binary	-0.189	10.66	-0.185	8.11	-0.177	7.79	-0.172	6.84	-0.313	0.57	-0.309	0.56	-0.242	6.71	-0.318	8.89	-0.299	8.09	-0.307	7.92	-0.054	0.04	-0.023	0.02	-0.248	8.34	-0.197	4.27	-0.183	3.89	-0.171	3.22	-1.051	1.83
	1002	Polymorphic Nucleotide - HLA gene	A	30021114	SNP_A_30021114	rs28749156	-	-	C	G	0.38	0.379	0.385	0.34	Binary	0.178	16.21	0.232	22.24	0.238	22.85	0.244	23.24	-0.745	0.59	-0.659	0.5	0.226	9.86	0.296	14.17	0.3	13.94	0.307	14.21	-0.891	0.37	-0.786	0.31	0.184	8.39	0.214	9.03	0.22	9.29	0.234	10.08	-0.285	0.14
	1003	Polymorphic Nucleotide - HLA gene	A	30021116	SNP_A_30021116	rs3132686	-	-	G	A	0.185	0.193	0.185	0.158	Binary	0.237	17.46	0.075	1.64	0.049	0.76	0.017	0.19	0.187	0.12	0.153	0.1	0.269	8.97	0.176	3.1	0.134	1.72	0.108	1.2	0.248	0.1	0.194	0.08	0.255	9.65	0.033	0.31	0.02	0.15	-0.035	0.29	-1.395	0.71
	1004	Polymorphic Nucleotide - HLA gene	A	30021150	SNP_A_30021150	rs2975057	-	-	G	A	0.385	0.382	0.39	0.382	Binary	0.035	1.01	-0.035	0.85	-0.041	1.02	-0.057	1.67	0.537	1.17	0.512	1.1	0.006	0.07	-0.044	0.6	-0.059	0.85	-0.077	1.24	0.215	0.19	0.166	0.14	0.071	1.64	-0.002	0.02	-0.003	0.03	-0.031	0.39	1.159	2.04
	1005	Polymorphic Nucleotide - HLA gene	A	30021158	SNP_A_30021158	rs2975056	-	-	T	C	0.145	0.148	0.137	0.167	Binary	-0.189	10.66	-0.185	8.11	-0.177	7.79	-0.172	6.84	-0.312	0.57	-0.308	0.56	-0.242	6.71	-0.318	8.89	-0.299	8.09	-0.307	7.92	-0.053	0.04	-0.023	0.02	-0.249	8.34	-0.197	4.27	-0.183	3.89	-0.171	3.22	-1.051	1.83
	1006	Polymorphic Nucleotide - HLA gene	A	30021170	SNP_A_30021170	rs2975055	-	-	T	C	0.385	0.382	0.39	0.382	Binary	0.035	1.01	-0.035	0.85	-0.041	1.02	-0.057	1.67	0.543	1.19	0.518	1.11	0.006	0.07	-0.044	0.6	-0.059	0.85	-0.077	1.24	0.213	0.19	0.164	0.14	0.07	1.64	-0.002	0.02	-0.003	0.03	-0.031	0.39	1.155	2.03
	1007	Polymorphic Nucleotide - HLA gene	A	30021171	SNP_A_30021171	rs9260210	-	-	G	A	0.385	0.382	0.39	0.382	Binary	0.035	1.02	-0.035	0.85	-0.04	1.01	-0.057	1.66	0.567	1.28	0.541	1.19	0.006	0.07	-0.044	0.6	-0.059	0.85	-0.077	1.24	0.216	0.19	0.167	0.14	0.071	1.66	-0.001	0.01	-0.002	0.02	-0.03	0.38	1.234	2.28
	1008	Polymorphic Nucleotide - HLA gene	A	30021176	SNP_A_30021176	rs2975054	-	-	C	T	0.525	0.527	0.522	0.506	Binary	0.063	2.72	0.126	7.35	0.129	7.52	0.143	8.8	-0.528	1.19	-0.505	1.12	0.078	1.68	0.123	2.98	0.125	2.99	0.138	3.42	-0.207	0.18	-0.16	0.14	0.042	0.78	0.106	2.7	0.112	2.92	0.136	3.96	-1.316	2.61
	1009	Polymorphic Nucleotide - HLA gene	A	30021180	SNP_A_30021180	rs41557912	-	-	G	T	0.09	0.091	0.088	0.112	Binary	-0.264	14.16	-0.223	9.31	-0.221	9	-0.219	8.5	0.882	0.5	0.89	0.51	-0.23	4.38	-0.194	3.07	-0.173	2.45	-0.162	2.13	-0.066	0.01	-0.065	0.01	-0.299	8.41	-0.256	5.6	-0.269	6.01	-0.265	5.7	3.292	1.88
	1010	Polymorphic Nucleotide	-	30021521	rs2499	rs2499	-	-	A	C	0.118	0.109	0.117	0.147	Binary	-0.262	17.51	-0.135	4.33	-0.111	3.04	-0.114	3.12	0.385	0.98	0.385	0.98	-0.321	9.55	-0.245	5.02	-0.211	3.7	-0.219	3.91	0.146	0.14	0.133	0.12	-0.27	8.74	-0.065	0.7	-0.052	0.5	-0.052	0.5	0.985	2.52
	1011	Polymorphic Nucleotide	-	30022199	rs6921314	rs6921314	-	-	A	G	0.029	0.024	0.035	0.021	Binary	0.367	7.51	-0.14	1.32	-0.131	1.09	-0.152	1.32	3.272	1.64	3.363	1.73	0.139	0.64	-0.209	1.11	-0.255	1.35	-0.284	1.55	1.979	0.29	1.985	0.29	0.551	8.76	-0.071	0.33	-0.053	0.21	-0.075	0.32	3.924	1.87
	1012	Polymorphic Nucleotide	-	30022356	rs376646	rs376646	-	-	T	C	0.385	0.382	0.39	0.382	Binary	0.034	1	-0.035	0.86	-0.041	1.03	-0.057	1.69	0.492	1.03	0.47	0.97	0.006	0.07	-0.044	0.6	-0.059	0.85	-0.077	1.23	0.228	0.2	0.184	0.16	0.07	1.63	-0.002	0.02	-0.004	0.04	-0.031	0.4	1.068	1.8
	1013	Polymorphic Nucleotide	-	30023280	rs2735097	rs2735097	-	-	T	G	0.38	0.379	0.385	0.34	Binary	0.179	16.25	0.232	22.3	0.239	22.91	0.244	23.3	-0.403	0.3	-0.316	0.22	0.226	9.86	0.296	14.17	0.3	13.94	0.307	14.22	-0.876	0.36	-0.772	0.31	0.184	8.36	0.214	9	0.219	9.26	0.233	10.05	-0.459	0.25
	1014	Polymorphic Nucleotide	-	30023448	rs7745413	rs7745413	-	-	C	T	0.176	0.178	0.169	0.207	Binary	-0.241	19.38	-0.25	17.63	-0.235	15.77	-0.245	15.95	-0.102	0.15	-0.097	0.14	-0.237	7.33	-0.297	9.69	-0.274	8.21	-0.276	7.89	-0.01	0.01	0.038	0.03	-0.296	13.47	-0.278	9.84	-0.267	9.22	-0.278	9.38	-0.651	0.93
	1015	Polymorphic Nucleotide	-	30024484	rs417162	rs417162	-	-	G	A	0.385	0.382	0.39	0.382	Binary	0.034	0.99	-0.035	0.87	-0.041	1.03	-0.057	1.69	0.473	0.97	0.45	0.9	0.007	0.08	-0.043	0.57	-0.058	0.82	-0.076	1.2	0.374	0.37	0.321	0.3	0.07	1.63	-0.002	0.02	-0.003	0.03	-0.031	0.39	1.109	1.92
	1016	Polymorphic Nucleotide	-	30024597	rs1655900	rs1655900	-	-	A	G	0.185	0.193	0.185	0.157	Binary	0.237	17.47	0.075	1.65	0.049	0.76	0.017	0.19	0.212	0.14	0.17	0.11	0.271	9.11	0.18	3.22	0.138	1.81	0.112	1.29	1.289	0.8	1.202	0.73	0.255	9.62	0.033	0.3	0.019	0.15	-0.035	0.29	-1.286	0.71
	1017	Polymorphic Nucleotide	-	30026233	rs1655906	rs1655906	-	-	A	T	0.124	0.117	0.123	0.156	Binary	-0.274	19.99	-0.149	5.45	-0.126	3.95	-0.131	4.11	0.264	0.58	0.261	0.57	-0.317	9.81	-0.233	4.86	-0.202	3.61	-0.212	3.86	0.103	0.1	0.089	0.08	-0.284	10.03	-0.081	1.01	-0.067	0.75	-0.07	0.77	0.769	1.69
	1018	Polymorphic Nucleotide	-	30026415	rs2508037	rs2508037	-	-	A	G	0.385	0.382	0.39	0.382	Binary	0.034	0.99	-0.035	0.87	-0.041	1.04	-0.057	1.7	0.448	0.91	0.423	0.85	0.006	0.06	-0.044	0.61	-0.06	0.86	-0.078	1.25	0.144	0.12	0.102	0.08	0.07	1.63	-0.002	0.02	-0.004	0.04	-0.031	0.4	1.027	1.75
	1019	Polymorphic Nucleotide	-	30030102	rs1632874	rs1632874	-	-	C	A	0.118	0.109	0.116	0.147	Binary	-0.263	17.64	-0.136	4.39	-0.113	3.09	-0.116	3.18	0.33	0.78	0.329	0.78	-0.321	9.56	-0.245	5.03	-0.211	3.7	-0.219	3.91	0.144	0.14	0.131	0.12	-0.272	8.87	-0.067	0.74	-0.054	0.54	-0.055	0.53	0.896	2.1
	1020	Polymorphic Nucleotide	-	30030117	rs9260570	rs9260570	-	-	A	G	0.057	0.059	0.055	0.07	Binary	-0.201	5.88	-0.118	1.87	-0.135	2.45	-0.104	1.49	-0.948	1.61	-0.906	1.49	-0.264	4.01	-0.218	2.32	-0.21	2.24	-0.209	2.05	-0.264	0.13	-0.297	0.15	-0.247	4.07	-0.13	1.13	-0.145	1.38	-0.095	0.69	-1.152	1.13
	1021	Polymorphic Nucleotide	-	30030719	rs16896742	rs16896742	-	-	G	A	0.412	0.41	0.417	0.376	Binary	0.144	11.25	0.209	18.86	0.21	18.45	0.215	18.77	-0.768	0.84	-0.69	0.72	0.177	6.61	0.257	11.27	0.258	10.8	0.265	11.15	-0.502	0.2	-0.408	0.16	0.154	6.25	0.204	8.51	0.205	8.39	0.218	9.08	-1.05	0.93
	1022	Polymorphic Nucleotide	-	30031902	rs397099	rs397099	-	-	T	A	0.057	0.058	0.054	0.069	Binary	-0.202	5.85	-0.117	1.82	-0.133	2.37	-0.102	1.41	-1.671	1.89	-1.663	1.88	-0.274	4.22	-0.229	2.48	-0.218	2.35	-0.218	2.15	-7.571	1.54	-7.123	1.5	-0.245	3.96	-0.126	1.06	-0.141	1.3	-0.089	0.62	-1.376	0.83
	1023	Polymorphic Nucleotide	-	30032404	rs3893538	rs3893538	-	-	G	A	0.177	0.175	0.175	0.221	Binary	-0.271	25.28	-0.23	15.75	-0.227	15.32	-0.221	13.8	-0.331	2.4	-0.317	2.24	-0.293	11.38	-0.258	7.78	-0.243	6.87	-0.235	6.14	-0.525	2.42	-0.512	2.3	-0.291	13.55	-0.238	7.72	-0.237	7.63	-0.228	6.71	-0.229	0.67
	1024	Polymorphic Nucleotide	-	30033951	rs2517701	rs2517701	-	-	A	T	0.362	0.363	0.362	0.334	Binary	0.116	7.15	0.206	17.45	0.22	19.23	0.23	20.16	-0.186	1.2	-0.18	1.14	0.171	5.87	0.267	11.47	0.281	12	0.289	12.4	-0.296	1.16	-0.291	1.13	0.103	2.97	0.176	6.21	0.195	7.24	0.213	8.22	-0.227	1.04
	1025	Polymorphic Nucleotide	-	30035200	rs2523937	rs2523937	-	-	C	G	0.149	0.147	0.149	0.175	Binary	-0.188	11.08	-0.112	3.66	-0.103	3.17	-0.094	2.57	-0.402	1.28	-0.412	1.33	-0.255	7.71	-0.187	3.77	-0.165	3	-0.157	2.62	-0.703	1.25	-0.713	1.27	-0.187	5.31	-0.087	1.25	-0.067	0.85	-0.055	0.61	-0.417	0.74
	1026	Polymorphic Nucleotide	-	30035701	rs2571400	rs2571400	-	-	G	C	0.462	0.465	0.463	0.476	Binary	-0.035	1.07	-0.108	5.52	-0.127	7.03	-0.134	7.58	0.019	0.12	0.017	0.1	-0.042	0.66	-0.074	1.32	-0.087	1.61	-0.086	1.56	0.156	0.85	0.152	0.81	-0.029	0.46	-0.12	3.33	-0.136	3.91	-0.156	4.8	-0.045	0.2
	1027	Polymorphic Nucleotide	-	30037232	rs2517689	rs2517689	-	-	A	G	0.495	0.492	0.498	0.471	Binary	0.087	4.77	0.165	12.7	0.175	13.49	0.195	15.98	-0.202	1.53	-0.197	1.46	0.085	1.98	0.176	5.85	0.192	6.37	0.207	7.1	-0.29	1.24	-0.286	1.21	0.095	2.83	0.149	5.07	0.164	5.75	0.195	7.51	-0.263	1.39
	1028	Polymorphic Nucleotide	-	30038598	rs7739434	rs7739434	-	-	G	A	0.145	0.139	0.148	0.175	Binary	-0.24	17.37	-0.131	4.72	-0.13	4.52	-0.138	4.85	0.031	0.15	0.032	0.16	-0.307	10.4	-0.248	6	-0.242	5.46	-0.256	5.92	-0.186	0.74	-0.18	0.71	-0.214	6.8	-0.019	0.17	-0.026	0.24	-0.026	0.23	0.297	1.71
	1029	Polymorphic Nucleotide	-	30040645	rs9260734	rs9260734	-	-	A	G	0.145	0.13	0.153	0.155	Binary	-0.07	1.85	-0.11	3.53	-0.091	2.48	-0.096	2.67	-0.342	1.04	-0.345	1.05	-0.21	4.96	-0.222	4.97	-0.216	4.49	-0.216	4.36	-0.421	0.63	-0.433	0.65	-0.012	0.11	-0.077	1.06	-0.036	0.37	-0.048	0.52	-0.425	0.78
	1030	Polymorphic Nucleotide	-	30040876	rs3903160	rs3903160	-	-	T	C	0.328	0.335	0.325	0.292	Binary	0.157	11.82	0.264	26	0.261	25.22	0.278	27.32	-0.205	1.49	-0.194	1.37	0.233	9.82	0.341	17.07	0.337	16.29	0.346	16.61	-0.325	1.47	-0.311	1.37	0.137	4.54	0.229	9.26	0.224	8.88	0.253	10.62	-0.26	1.35
	1031	Polymorphic Nucleotide	-	30040979	rs3873283	rs3873283	-	-	C	T	0.145	0.131	0.154	0.155	Binary	-0.068	1.78	-0.109	3.47	-0.09	2.43	-0.095	2.61	-0.305	0.85	-0.303	0.84	-0.209	4.91	-0.22	4.91	-0.214	4.43	-0.214	4.3	-0.342	0.46	-0.349	0.47	-0.008	0.07	-0.074	1	-0.034	0.34	-0.045	0.48	-0.331	0.54
	1032	Polymorphic Nucleotide	-	30041240	rs6457109	rs6457109	-	-	C	T	0.126	0.12	0.133	0.099	Binary	0.279	17.49	0.096	2.26	0.133	3.69	0.128	3.36	-0.044	0.5	-0.038	0.42	0.242	5.21	0.118	1.47	0.153	2.06	0.153	2.01	-0.066	0.45	-0.063	0.43	0.327	11.69	0.063	0.68	0.093	1.11	0.086	0.96	-0.113	1.09
	1033	Polymorphic Nucleotide	-	30041418	rs2844806	rs2844806	-	-	G	A	0.482	0.487	0.478	0.476	Binary	0.003	0.06	0.169	12.67	0.165	11.84	0.188	14.52	-0.022	0.14	-0.021	0.13	0.037	0.56	0.175	5.57	0.184	5.89	0.196	6.35	-0.16	0.91	-0.158	0.88	-0.008	0.1	0.192	7.6	0.175	6.33	0.217	8.89	0.073	0.37
	1034	Polymorphic Nucleotide	-	30041860	rs6457110	rs6457110	-	-	A	T	0.441	0.439	0.44	0.407	Binary	0.13	9.52	0.135	8.45	0.165	11.56	0.169	11.83	-0.109	0.65	-0.106	0.62	0.155	5.24	0.152	4.39	0.173	5.14	0.178	5.28	-0.152	0.52	-0.152	0.51	0.115	3.82	0.093	2.2	0.129	3.59	0.14	4.03	-0.244	1.28
	1035	Polymorphic Nucleotide	-	30042001	rs6914699	rs6914699	-	-	C	T	0.437	0.438	0.436	0.405	Binary	0.122	8.45	0.144	9.41	0.163	11.23	0.168	11.62	-0.15	1.06	-0.143	0.99	0.157	5.38	0.175	5.52	0.181	5.52	0.185	5.64	-0.237	1	-0.228	0.95	0.104	3.21	0.105	2.65	0.126	3.43	0.139	3.93	-0.276	1.62
	1036	Polymorphic Nucleotide	-	30042433	rs3893259	rs3893259	-	-	A	G	0.101	0.094	0.102	0.123	Binary	-0.238	12.85	-0.128	3.5	-0.107	2.55	-0.109	2.6	0.059	0.33	0.056	0.31	-0.307	7.8	-0.26	4.95	-0.235	4.03	-0.244	4.24	-0.137	0.49	-0.139	0.5	-0.218	5.3	-0.019	0.14	-0.012	0.08	-0.007	0.05	0.343	2.21
	1037	Polymorphic Nucleotide	-	30042676	rs4713270	rs4713270	-	-	A	G	0.345	0.345	0.348	0.296	Binary	0.223	23.33	0.261	26.46	0.271	27.04	0.285	28.86	-0.158	0.96	-0.15	0.88	0.263	12.41	0.314	15.13	0.323	14.92	0.33	15.08	-0.23	0.82	-0.224	0.79	0.228	11.83	0.226	9.45	0.236	9.65	0.262	11.3	-0.231	1.06
	1038	Polymorphic Nucleotide	-	30043229	rs3893464	rs3893464	-	-	T	C	0.454	0.461	0.453	0.462	Binary	-0.018	0.43	-0.071	2.67	-0.109	5.32	-0.111	5.37	0.044	0.31	0.042	0.29	-0.021	0.27	-0.042	0.58	-0.068	1.1	-0.067	1.06	0.212	1.33	0.209	1.29	-0.011	0.14	-0.075	1.54	-0.115	2.93	-0.128	3.38	-0.023	0.09
	1039	Polymorphic Nucleotide	-	30043351	rs9260759	rs9260759	-	-	T	C	0.095	0.093	0.092	0.111	Binary	-0.174	6.69	-0.26	11.51	-0.195	6.87	-0.221	8.1	0.091	0.2	0.077	0.17	-0.205	3.6	-0.351	7.98	-0.303	6.02	-0.318	6.16	0.303	0.47	0.285	0.43	-0.232	5.45	-0.291	6.65	-0.202	3.59	-0.24	4.47	-0.263	0.43
	1040	Polymorphic Nucleotide	-	30044114	rs4959036	rs4959036	-	-	G	T	0.101	0.094	0.102	0.123	Binary	-0.237	12.74	-0.127	3.45	-0.106	2.51	-0.108	2.56	0.063	0.36	0.06	0.34	-0.306	7.76	-0.259	4.93	-0.234	4.01	-0.243	4.22	-0.134	0.48	-0.136	0.49	-0.216	5.25	-0.018	0.13	-0.011	0.08	-0.007	0.04	0.346	2.24
	1041	Polymorphic Nucleotide	-	30044286	rs4959037	rs4959037	-	-	T	A	0.351	0.351	0.353	0.304	Binary	0.206	20.29	0.247	23.82	0.254	24.16	0.268	25.9	-0.204	1.5	-0.192	1.36	0.247	11.2	0.304	14.27	0.308	13.83	0.315	13.96	-0.338	1.57	-0.324	1.46	0.21	10.23	0.213	8.49	0.22	8.65	0.247	10.21	-0.279	1.48
	1042	Polymorphic Nucleotide	-	30045083	rs12193110	rs12193110	-	-	T	C	0.351	0.351	0.353	0.304	Binary	0.206	20.29	0.247	23.82	0.254	24.16	0.268	25.9	-0.204	1.5	-0.192	1.36	0.247	11.2	0.304	14.27	0.308	13.83	0.315	13.96	-0.338	1.57	-0.324	1.46	0.21	10.23	0.213	8.49	0.22	8.65	0.247	10.21	-0.279	1.48
	1043	Polymorphic Nucleotide	-	30045128	rs12193208	rs12193208	-	-	T	G	0.351	0.351	0.353	0.304	Binary	0.206	20.28	0.247	23.81	0.254	24.16	0.268	25.89	-0.205	1.5	-0.192	1.36	0.247	11.2	0.304	14.27	0.308	13.83	0.315	13.95	-0.34	1.58	-0.325	1.47	0.21	10.23	0.213	8.49	0.22	8.65	0.247	10.21	-0.279	1.48
	1044	Polymorphic Nucleotide	-	30045221	rs2517673	rs2517673	-	-	T	C	0.088	0.089	0.086	0.106	Binary	-0.205	8.61	-0.112	2.42	-0.141	3.68	-0.121	2.64	-0.308	0.46	-0.281	0.41	-0.284	6.3	-0.223	3.35	-0.226	3.5	-0.221	3.17	0.283	0.2	0.317	0.23	-0.22	4.71	-0.081	0.77	-0.11	1.25	-0.075	0.67	-0.364	0.35
	1045	Polymorphic Nucleotide	-	30045472	rs4713274	rs4713274	-	-	C	G	0.322	0.329	0.319	0.283	Binary	0.173	13.96	0.279	28.69	0.278	28.01	0.294	30.24	-0.17	1.07	-0.164	1.01	0.249	10.93	0.35	17.94	0.352	17.41	0.361	17.76	-0.229	0.82	-0.223	0.79	0.151	5.34	0.24	10.04	0.237	9.63	0.266	11.49	-0.257	1.24
	1046	Polymorphic Nucleotide	-	30045719	rs2256539	rs2256539	-	-	C	T	0.337	0.332	0.333	0.396	Binary	-0.267	35.64	-0.191	15.29	-0.174	12.52	-0.173	11.84	0.049	0.28	0.045	0.25	-0.341	21.47	-0.329	16.89	-0.304	14.03	-0.305	13.61	-0.065	0.21	-0.07	0.22	-0.282	18.62	-0.136	3.86	-0.115	2.87	-0.11	2.52	0.215	1.12
	1047	Polymorphic Nucleotide	-	30045812	rs2256543	rs2256543	-	-	T	C	0.418	0.417	0.421	0.432	Binary	-0.039	1.26	-0.108	5.57	-0.121	6.51	-0.139	8.05	0.143	1	0.141	0.98	-0.031	0.44	-0.082	1.55	-0.099	1.94	-0.113	2.35	0.12	0.4	0.122	0.4	-0.026	0.41	-0.088	1.99	-0.108	2.65	-0.135	3.77	0.283	1.72
	1048	Polymorphic Nucleotide	-	30045875	rs3202637	rs3202637	-	-	G	A	0.218	0.215	0.213	0.248	Binary	-0.192	14.84	-0.146	7.55	-0.111	4.46	-0.114	4.55	0.096	0.64	0.091	0.59	-0.237	8.53	-0.268	9.3	-0.226	6.53	-0.233	6.7	-0.036	0.1	-0.041	0.12	-0.21	8.38	-0.098	1.86	-0.061	0.89	-0.063	0.91	0.292	1.72
	1049	Polymorphic Nucleotide	-	30045903	rs1061535	rs1061535	-	-	A	G	0.165	0.16	0.16	0.193	Binary	-0.21	14.61	-0.2	11.09	-0.152	6.58	-0.161	7.03	0.093	0.61	0.088	0.57	-0.262	8.44	-0.346	12.01	-0.295	8.69	-0.309	9.17	-0.04	0.11	-0.046	0.13	-0.24	8.87	-0.159	3.47	-0.11	1.85	-0.116	1.94	0.291	1.74
	1050	Polymorphic Nucleotide	-	30046237	rs2523971	rs2523971	-	-	T	G	0.298	0.304	0.299	0.283	Binary	0.104	5.44	-0.031	0.66	-0.066	1.81	-0.082	2.57	0.055	0.4	0.053	0.38	0.154	4.55	0.074	1.14	0.045	0.51	0.035	0.37	0.199	1.18	0.196	1.15	0.109	3.04	-0.063	1.03	-0.107	2.1	-0.138	3.16	0.001	0
	1051	Polymorphic Nucleotide	-	30046434	rs12195260	rs12195260	-	-	A	G	0.345	0.345	0.348	0.295	Binary	0.226	23.96	0.264	26.95	0.274	27.52	0.288	29.32	-0.103	0.55	-0.094	0.49	0.266	12.71	0.317	15.41	0.326	15.13	0.332	15.28	-0.166	0.55	-0.157	0.51	0.231	12.1	0.227	9.57	0.237	9.77	0.264	11.42	-0.198	0.87
	1052	Polymorphic Nucleotide	-	30046550	rs2571377	rs2571377	-	-	T	G	0.313	0.317	0.314	0.301	Binary	0.081	3.63	-0.05	1.34	-0.078	2.5	-0.096	3.49	0.062	0.47	0.06	0.45	0.116	2.85	0.037	0.43	0.011	0.1	0.002	0.02	0.199	1.18	0.196	1.15	0.089	2.22	-0.08	1.51	-0.112	2.38	-0.147	3.65	0.01	0.04
	1053	Polymorphic Nucleotide	-	30046637	rs17180206	rs17180206	-	-	C	T	0.005	0.006	0.005	0.008	Binary	-0.454	3.5	-0.396	2.53	-0.374	2.28	-0.441	2.73	-0.766	1.58	-0.691	1.35	-0.349	1.07	-0.246	0.61	-0.264	0.65	-0.336	0.83	-1.421	2.18	-1.298	1.88	-0.512	2.12	-0.381	1.19	-0.33	0.96	-0.407	1.18	-0.851	1.05
	1054	Polymorphic Nucleotide	-	30046756	rs2523969	rs2523969	-	-	A	T	0.119	0.117	0.12	0.147	Binary	-0.232	14.09	-0.15	5.03	-0.165	6.16	-0.16	5.47	-0.452	1.04	-0.445	1.01	-0.31	9.42	-0.238	4.72	-0.244	5.04	-0.241	4.59	-0.355	0.35	-0.356	0.35	-0.234	6.85	-0.112	1.54	-0.124	1.88	-0.112	1.49	-0.472	0.58
	1055	Polymorphic Nucleotide	-	30046832	rs2735080	rs2735080	-	-	T	G	0.342	0.338	0.338	0.404	Binary	-0.281	39.54	-0.203	17.29	-0.187	14.36	-0.187	13.71	-0.012	0.05	-0.014	0.06	-0.352	23.06	-0.336	17.74	-0.314	14.93	-0.316	14.58	-0.191	0.81	-0.193	0.82	-0.295	20.31	-0.144	4.31	-0.124	3.24	-0.12	2.91	0.182	0.86
	1056	Polymorphic Nucleotide	-	30046911	rs2735079	rs2735079	-	-	A	G	0.342	0.338	0.338	0.404	Binary	-0.28	39.32	-0.202	17.07	-0.185	14.19	-0.185	13.54	-0.004	0.02	-0.006	0.03	-0.35	22.85	-0.333	17.49	-0.312	14.8	-0.314	14.38	-0.17	0.7	-0.172	0.71	-0.294	20.31	-0.143	4.25	-0.123	3.2	-0.119	2.87	0.185	0.89
	1057	Polymorphic Nucleotide	-	30047091	rs9260786	rs9260786	-	-	C	G	0.102	0.095	0.103	0.125	Binary	-0.241	13.28	-0.131	3.64	-0.109	2.65	-0.112	2.7	0.032	0.17	0.03	0.15	-0.314	8.18	-0.268	5.24	-0.242	4.25	-0.25	4.46	-0.179	0.74	-0.179	0.74	-0.219	5.38	-0.017	0.13	-0.01	0.07	-0.006	0.04	0.325	2.12
	1058	Polymorphic Nucleotide	-	30047273	rs2523964	rs2523964	-	-	A	G	0.313	0.317	0.315	0.301	Binary	0.081	3.64	-0.05	1.33	-0.077	2.46	-0.096	3.47	0.059	0.45	0.058	0.43	0.114	2.77	0.034	0.4	0.009	0.08	0	0	0.174	0.98	0.173	0.96	0.091	2.3	-0.078	1.45	-0.11	2.3	-0.145	3.57	0.018	0.07
	1059	Polymorphic Nucleotide	-	30047462	rs2523963	rs2523963	-	-	T	A	0.313	0.318	0.315	0.301	Binary	0.082	3.72	-0.049	1.28	-0.076	2.42	-0.095	3.41	0.067	0.52	0.064	0.5	0.117	2.89	0.038	0.45	0.012	0.11	0.003	0.02	0.2	1.2	0.199	1.19	0.091	2.29	-0.079	1.46	-0.11	2.32	-0.146	3.59	0.016	0.06
	1060	Polymorphic Nucleotide	-	30047493	rs17186650	rs17186650	-	-	A	G	0.005	0.006	0.005	0.008	Binary	-0.468	3.63	-0.403	2.58	-0.38	2.31	-0.448	2.76	-0.865	1.78	-0.781	1.52	-0.322	0.95	-0.198	0.45	-0.213	0.48	-0.279	0.63	-1.337	1.82	-1.21	1.55	-0.512	2.12	-0.381	1.19	-0.33	0.96	-0.408	1.18	-0.856	1.06
	1061	Polymorphic Nucleotide	-	30047523	rs2523962	rs2523962	-	-	A	G	0.313	0.318	0.315	0.301	Binary	0.083	3.8	-0.048	1.24	-0.075	2.37	-0.094	3.36	0.071	0.58	0.069	0.55	0.117	2.88	0.038	0.45	0.011	0.1	0.002	0.02	0.197	1.18	0.196	1.16	0.092	2.36	-0.077	1.41	-0.108	2.26	-0.144	3.52	0.025	0.11
	1062	Polymorphic Nucleotide	-	30047559	rs2523961	rs2523961	-	-	T	C	0.09	0.091	0.09	0.11	Binary	-0.218	10.03	-0.135	3.32	-0.155	4.42	-0.153	3.93	-0.026	0.04	-0.025	0.04	-0.254	5.32	-0.162	1.98	-0.166	2.12	-0.154	1.73	-0.118	0.11	-0.105	0.09	-0.216	4.77	-0.085	0.83	-0.116	1.39	-0.105	1.09	-0.067	0.06
	1063	Polymorphic Nucleotide	-	30047656	rs9260794	rs9260794	-	-	A	T	0.162	0.156	0.164	0.189	Binary	-0.199	13.13	-0.1	3.27	-0.073	1.87	-0.073	1.85	0.024	0.12	0.019	0.09	-0.262	8.46	-0.209	4.95	-0.167	3.21	-0.171	3.28	-0.159	0.63	-0.163	0.65	-0.176	5.1	-0.014	0.12	0.013	0.12	0.015	0.13	0.284	1.68
	1064	Polymorphic Nucleotide	-	30047831	rs435766	rs435766	-	-	T	C	0.342	0.338	0.338	0.404	Binary	-0.281	39.43	-0.202	17.13	-0.186	14.22	-0.185	13.57	-0.009	0.04	-0.011	0.05	-0.35	22.77	-0.333	17.43	-0.311	14.71	-0.313	14.3	-0.162	0.65	-0.163	0.66	-0.296	20.46	-0.144	4.32	-0.125	3.26	-0.12	2.93	0.165	0.76
	1065	Polymorphic Nucleotide	-	30047879	rs1264813	rs1264813	-	-	T	C	0.094	0.095	0.09	0.118	Binary	-0.26	14.48	-0.189	7.14	-0.195	7.31	-0.185	6.56	0.035	0.17	0.036	0.18	-0.194	3.4	-0.128	1.57	-0.107	1.15	-0.093	0.92	0.171	0.66	0.171	0.65	-0.318	9.9	-0.242	5.22	-0.272	6.22	-0.262	5.73	-0.128	0.5
	1066	Polymorphic Nucleotide	-	30047981	rs17180311	rs17180311	-	-	A	G	0.014	0.013	0.015	0.018	Binary	-0.272	3.09	-0.233	2.19	-0.18	1.38	-0.222	1.74	0.44	0.28	0.478	0.31	-0.482	3.35	-0.435	2.66	-0.377	1.96	-0.415	2.08	-0.648	0.32	-0.558	0.27	-0.244	1.38	-0.236	1.18	-0.145	0.57	-0.202	0.84	0.239	0.03
	1067	Polymorphic Nucleotide	-	30048351	rs2256902	rs2256902	-	-	A	G	0.087	0.088	0.088	0.107	Binary	-0.209	8.99	-0.135	3.22	-0.147	3.87	-0.156	3.93	-0.045	0.07	-0.04	0.07	-0.25	5.02	-0.166	2	-0.161	1.97	-0.163	1.84	-0.107	0.11	-0.074	0.07	-0.206	4.27	-0.087	0.85	-0.106	1.18	-0.108	1.12	-0.081	0.09
	1068	Polymorphic Nucleotide	-	30048467	rs5009448	rs5009448	-	-	T	C	0.248	0.243	0.243	0.286	Binary	-0.214	19.72	-0.155	9.16	-0.127	6.21	-0.123	5.67	0.081	0.57	0.077	0.53	-0.283	12.68	-0.302	12.5	-0.273	9.9	-0.273	9.65	-0.01	0.03	-0.017	0.05	-0.233	11.03	-0.11	2.42	-0.077	1.33	-0.07	1.13	0.244	1.47
	1069	Polymorphic Nucleotide	-	30048483	rs6929675	rs6929675	-	-	T	G	0.023	0.016	0.029	0.013	Binary	0.699	18.36	-0.061	0.33	-0.044	0.2	-0.066	0.33	0.915	0.66	1.064	0.81	0.336	1.74	-0.283	1.32	-0.364	1.7	-0.387	1.87	0.873	0.4	0.928	0.41	0.916	17.4	-0.013	0.04	0.011	0.03	-0.013	0.04	0.963	0.54
	1070	Polymorphic Nucleotide	-	30048658	rs2844805	rs2844805	-	-	A	G	0.317	0.323	0.319	0.303	Binary	0.093	4.59	-0.033	0.73	-0.06	1.66	-0.082	2.64	0.096	1.01	0.088	0.9	0.136	3.71	0.06	0.85	0.035	0.38	0.025	0.25	0.232	1.84	0.224	1.73	0.1	2.66	-0.064	1.06	-0.097	1.87	-0.134	3.08	0.027	0.12
	1071	Polymorphic Nucleotide	-	30048676	rs55702275	rs55702275	-	-	C	G	0.024	0.016	0.03	0.013	Binary	0.694	18.32	-0.063	0.35	-0.047	0.22	-0.069	0.35	0.742	0.5	0.907	0.64	0.323	1.65	-0.297	1.43	-0.38	1.83	-0.403	2.01	0.222	0.06	0.25	0.07	0.914	17.64	-0.005	0.02	0.02	0.06	-0.004	0.01	1.259	0.89
	1072	Polymorphic Nucleotide	-	30048729	rs2256919	rs2256919	-	-	C	A	0.343	0.339	0.338	0.404	Binary	-0.277	38.42	-0.199	16.58	-0.183	13.82	-0.183	13.16	-0.012	0.06	-0.01	0.05	-0.345	22.16	-0.329	17	-0.308	14.34	-0.31	13.99	-0.131	0.55	-0.125	0.52	-0.294	20.21	-0.143	4.21	-0.123	3.18	-0.118	2.84	0.124	0.58
	1073	Polymorphic Nucleotide	-	30048793	rs2256922	rs2256922	-	-	T	C	0.316	0.321	0.317	0.304	Binary	0.081	3.67	-0.048	1.27	-0.076	2.43	-0.095	3.39	0.073	0.63	0.07	0.59	0.121	3.06	0.044	0.55	0.017	0.16	0.01	0.08	0.224	1.54	0.221	1.5	0.086	2.11	-0.084	1.61	-0.116	2.53	-0.151	3.82	-0.003	0.01
	1074	Polymorphic Nucleotide	-	30048922	rs4959010	rs4959010	-	-	C	T	0.344	0.343	0.348	0.295	Binary	0.221	23	0.258	25.77	0.269	26.56	0.283	28.31	-0.153	1.01	-0.146	0.94	0.256	11.82	0.306	14.34	0.317	14.32	0.322	14.39	-0.269	1.16	-0.267	1.15	0.232	12.21	0.229	9.65	0.239	9.88	0.266	11.59	-0.15	0.63
	1075	Polymorphic Nucleotide	-	30048990	rs56289102	rs56289102	-	-	T	C	0.053	0.055	0.053	0.055	Binary	-0.069	0.91	0.051	0.54	0.045	0.44	0.055	0.59	0.031	0.05	0.018	0.03	-0.086	0.62	0.018	0.09	0.036	0.18	0.047	0.25	-0.037	0.03	-0.05	0.05	-0.046	0.31	0.107	0.86	0.099	0.75	0.106	0.81	0.118	0.11
	1076	Polymorphic Nucleotide	-	30049043	rs9260802	rs9260802	-	-	G	A	0.029	0.026	0.029	0.036	Binary	-0.204	3.45	-0.128	1.48	-0.132	1.52	-0.124	1.36	-0.293	0.44	-0.283	0.42	-0.371	3.88	-0.327	2.93	-0.368	3.39	-0.367	3.35	0.428	0.35	0.39	0.31	-0.224	2.08	-0.123	0.76	-0.092	0.49	-0.081	0.41	-0.078	0.06
	1077	Polymorphic Nucleotide	-	30049163	rs2571376	rs2571376	-	-	T	C	0.315	0.32	0.317	0.303	Binary	0.081	3.63	-0.05	1.32	-0.077	2.48	-0.096	3.46	0.069	0.59	0.065	0.54	0.118	2.94	0.041	0.5	0.015	0.13	0.007	0.06	0.213	1.41	0.209	1.38	0.087	2.16	-0.083	1.6	-0.115	2.51	-0.15	3.8	0	0
	1078	Polymorphic Nucleotide	-	30049410	rs9295825	rs9295825	-	-	A	G	0.319	0.325	0.317	0.281	Binary	0.171	13.56	0.274	27.7	0.274	27.19	0.29	29.3	-0.164	1.18	-0.158	1.11	0.24	10.16	0.34	16.81	0.342	16.35	0.349	16.59	-0.292	1.37	-0.29	1.35	0.156	5.63	0.243	10.27	0.24	9.87	0.27	11.8	-0.157	0.69
	1079	Polymorphic Nucleotide	-	30049852	rs2523947	rs2523947	-	-	A	C	0.125	0.124	0.125	0.154	Binary	-0.239	15.55	-0.153	5.46	-0.165	6.44	-0.164	5.89	-0.031	0.09	-0.016	0.04	-0.299	9.22	-0.22	4.34	-0.226	4.62	-0.226	4.3	0.028	0.05	0.072	0.12	-0.246	7.77	-0.115	1.66	-0.123	1.91	-0.115	1.6	-0.052	0.09
	1080	Polymorphic Nucleotide	-	30049922	rs2523946	rs2523946	-	-	A	G	0.468	0.466	0.472	0.448	Binary	0.07	3.28	0.155	10.83	0.148	9.64	0.168	11.62	-0.147	1.17	-0.136	1.04	0.07	1.42	0.169	5.25	0.16	4.56	0.175	5.1	-0.237	1.16	-0.22	1.04	0.081	2.18	0.151	4.98	0.146	4.55	0.179	6.24	-0.14	0.65
	1081	Polymorphic Nucleotide	-	30050012	rs3823352	rs3823352	-	-	C	G	0.343	0.342	0.347	0.294	Binary	0.22	22.81	0.257	25.44	0.267	26.19	0.281	27.89	-0.156	1.09	-0.149	1.02	0.254	11.59	0.303	14.03	0.312	13.89	0.317	13.95	-0.298	1.42	-0.296	1.41	0.234	12.32	0.229	9.7	0.24	9.94	0.267	11.67	-0.127	0.51
	1082	Polymorphic Nucleotide	-	30050062	rs3823355	rs3823355	-	-	T	C	0.343	0.342	0.347	0.294	Binary	0.219	22.66	0.256	25.26	0.266	25.98	0.28	27.69	-0.165	1.2	-0.158	1.12	0.254	11.59	0.303	14.04	0.312	13.88	0.317	13.96	-0.287	1.36	-0.284	1.34	0.233	12.26	0.228	9.62	0.239	9.85	0.266	11.58	-0.136	0.57
	1083	Polymorphic Nucleotide	-	30050105	rs2844804	rs2844804	-	-	C	A	0.468	0.466	0.472	0.448	Binary	0.07	3.29	0.155	10.85	0.148	9.66	0.168	11.65	-0.143	1.13	-0.132	1.01	0.07	1.42	0.169	5.24	0.16	4.55	0.175	5.1	-0.238	1.17	-0.222	1.06	0.081	2.18	0.151	4.98	0.146	4.55	0.179	6.24	-0.137	0.64
	1084	Polymorphic Nucleotide	-	30050170	1kg_6_30050170	rs2232236	-	-	T	G	0.16	0.153	0.161	0.186	Binary	-0.2	13.07	-0.102	3.32	-0.076	1.97	-0.076	1.96	-0.025	0.12	-0.027	0.14	-0.269	8.73	-0.216	5.16	-0.176	3.45	-0.181	3.54	-0.234	1.13	-0.239	1.17	-0.177	5.07	-0.015	0.13	0.013	0.11	0.014	0.12	0.24	1.31
	1085	Polymorphic Nucleotide	-	30050184	rs3823358	rs3823358	-	-	A	G	0.343	0.342	0.347	0.294	Binary	0.22	22.73	0.256	25.33	0.267	26.05	0.28	27.76	-0.162	1.16	-0.155	1.08	0.253	11.55	0.302	13.98	0.312	13.82	0.317	13.89	-0.301	1.46	-0.299	1.44	0.233	12.25	0.228	9.61	0.239	9.84	0.266	11.56	-0.138	0.58
	1086	Polymorphic Nucleotide	-	30050821	1kg_6_30050821	rs6942179,rs67362805	-	-	A	C	0.343	0.341	0.347	0.294	Binary	0.22	22.7	0.256	25.27	0.267	26.07	0.28	27.76	-0.159	1.14	-0.152	1.06	0.252	11.44	0.3	13.82	0.31	13.69	0.315	13.75	-0.314	1.57	-0.312	1.56	0.233	12.28	0.228	9.63	0.24	9.9	0.267	11.62	-0.127	0.52
	1087	Polymorphic Nucleotide	-	30050836	rs2232238	rs2232238	-	-	C	T	0.125	0.124	0.125	0.154	Binary	-0.24	15.61	-0.154	5.49	-0.165	6.47	-0.164	5.91	-0.04	0.11	-0.025	0.07	-0.299	9.23	-0.221	4.34	-0.226	4.62	-0.227	4.31	0.026	0.04	0.069	0.12	-0.247	7.83	-0.116	1.69	-0.124	1.94	-0.116	1.62	-0.074	0.14
	1088	Polymorphic Nucleotide	-	30050845	rs2232239	rs2232239	-	-	C	T	0.056	0.06	0.05	0.06	Binary	-0.102	1.73	-0.221	5.13	-0.164	3.18	-0.179	3.42	0.307	1.1	0.297	1.05	-0.074	0.52	-0.32	4.2	-0.273	3.2	-0.291	3.36	0.794	2.15	0.784	2.09	-0.24	3.57	-0.317	4.59	-0.249	3.13	-0.273	3.4	-0.197	0.33
	1089	Polymorphic Nucleotide	-	30050906	rs2523943	rs2523943	-	-	C	A	0.097	0.101	0.096	0.117	Binary	-0.212	9.91	-0.109	2.42	-0.128	3.29	-0.114	2.49	0.01	0.03	0.002	0.01	-0.259	5.86	-0.187	2.67	-0.18	2.56	-0.189	2.58	0.094	0.2	0.107	0.24	-0.231	5.57	-0.078	0.76	-0.105	1.21	-0.072	0.66	-0.158	0.44
	1090	Polymorphic Nucleotide	-	30050958	rs9260830	rs9260830	-	-	C	G	0.056	0.06	0.05	0.06	Binary	-0.101	1.71	-0.22	5.1	-0.164	3.15	-0.179	3.39	0.32	1.16	0.311	1.11	-0.074	0.53	-0.32	4.22	-0.274	3.21	-0.292	3.37	0.787	2.12	0.778	2.06	-0.237	3.48	-0.314	4.51	-0.246	3.07	-0.27	3.34	-0.154	0.24
	1091	Polymorphic Nucleotide	-	30051014	rs400488	rs400488	-	-	T	C	0.125	0.124	0.125	0.154	Binary	-0.24	15.66	-0.154	5.52	-0.166	6.49	-0.165	5.94	-0.046	0.13	-0.031	0.09	-0.299	9.24	-0.221	4.35	-0.226	4.63	-0.227	4.31	0.024	0.04	0.067	0.11	-0.248	7.87	-0.117	1.7	-0.125	1.95	-0.117	1.64	-0.082	0.15
	1092	Polymorphic Nucleotide	-	30051157	rs6903753	rs6903753	-	-	G	A	0.343	0.341	0.347	0.294	Binary	0.22	22.68	0.256	25.25	0.267	26.05	0.28	27.74	-0.161	1.16	-0.153	1.08	0.252	11.44	0.3	13.82	0.31	13.7	0.315	13.75	-0.313	1.57	-0.311	1.55	0.233	12.24	0.228	9.59	0.239	9.87	0.266	11.59	-0.133	0.55
	1093	Polymorphic Nucleotide	-	30051248	rs1128306	rs1128306	-	-	A	G	0.125	0.124	0.125	0.154	Binary	-0.24	15.6	-0.154	5.49	-0.165	6.46	-0.164	5.91	-0.038	0.11	-0.024	0.06	-0.299	9.23	-0.221	4.34	-0.226	4.63	-0.227	4.31	0.025	0.04	0.069	0.12	-0.247	7.82	-0.116	1.68	-0.124	1.93	-0.116	1.62	-0.069	0.13
	1094	Polymorphic Nucleotide	-	30051260	rs2071568	rs2071568	-	-	A	G	0.343	0.341	0.347	0.294	Binary	0.22	22.68	0.256	25.26	0.267	26.05	0.28	27.75	-0.161	1.16	-0.153	1.08	0.252	11.44	0.3	13.82	0.31	13.7	0.315	13.75	-0.313	1.57	-0.311	1.55	0.233	12.24	0.228	9.59	0.239	9.87	0.266	11.59	-0.133	0.55
	1095	Polymorphic Nucleotide	-	30051317	rs66703876	rs66703876	-	-	T	C	0.204	0.199	0.205	0.248	Binary	-0.259	25.75	-0.161	8.47	-0.148	7.15	-0.144	6.49	-0.003	0.01	-0.006	0.03	-0.343	16.45	-0.294	10.25	-0.261	8.04	-0.273	8.36	-0.123	0.54	-0.123	0.53	-0.254	11.67	-0.084	1.37	-0.074	1.11	-0.057	0.72	0.148	0.8
	1096	Polymorphic Nucleotide	-	30051334	rs17180353	rs17180353	-	-	T	C	0.051	0.04	0.059	0.05	Binary	0.055	0.64	-0.19	3.87	-0.187	3.65	-0.215	4.42	-0.14	0.43	-0.101	0.28	-0.167	1.38	-0.304	3.41	-0.36	4.4	-0.353	4.06	-0.346	0.71	-0.31	0.6	0.186	2.36	-0.123	1.09	-0.1	0.78	-0.141	1.23	0.169	0.33
	1097	Polymorphic Nucleotide	-	30051469	rs2735076	rs2735076	-	-	T	C	0.2	0.191	0.205	0.227	Binary	-0.164	10.45	-0.153	7.4	-0.139	6.02	-0.138	5.69	-0.004	0.02	-0.007	0.04	-0.266	9.75	-0.272	8.62	-0.24	6.57	-0.254	6.96	-0.172	0.84	-0.173	0.85	-0.12	2.98	-0.068	0.99	-0.063	0.86	-0.05	0.6	0.133	0.67
	1098	Polymorphic Nucleotide	-	30051635	rs2394250	rs2394250	-	-	T	G	0.453	0.445	0.458	0.423	Binary	0.111	7.14	0.183	14.91	0.19	15.16	0.201	16.43	-0.173	1.67	-0.16	1.48	0.106	2.76	0.192	6.62	0.191	6.05	0.202	6.57	-0.295	1.76	-0.289	1.7	0.128	4.59	0.175	6.54	0.19	7.18	0.209	8.26	-0.128	0.64
	1099	Polymorphic Nucleotide	-	30051667	rs2394251	rs2394251	-	-	G	C	0.217	0.202	0.221	0.261	Binary	-0.246	24.21	-0.15	8.23	-0.131	6.22	-0.134	6.36	-0.061	0.43	-0.056	0.38	-0.346	17.3	-0.282	10.35	-0.265	8.92	-0.264	8.62	-0.236	1.38	-0.234	1.37	-0.225	9.79	-0.075	1.27	-0.043	0.56	-0.049	0.65	0.174	1.01
	1100	Polymorphic Nucleotide	-	30051694	rs3823363	rs3823363	-	-	C	T	0.53	0.517	0.538	0.518	Binary	0.035	1.05	0.127	7.67	0.153	10.11	0.161	10.72	-0.107	1.19	-0.1	1.08	0.016	0.2	0.101	2.23	0.124	2.88	0.13	3.05	-0.315	2.97	-0.313	2.92	0.065	1.52	0.163	5.83	0.194	7.43	0.211	8.37	0.059	0.31
	1101	Polymorphic Nucleotide	-	30051811	rs2893999	rs2893999	-	-	C	T	0.053	0.055	0.052	0.055	Binary	-0.07	0.92	0.05	0.53	0.044	0.44	0.055	0.57	0.003	0	-0.009	0.01	-0.081	0.57	0.024	0.12	0.041	0.22	0.052	0.28	0.099	0.09	0.082	0.07	-0.054	0.38	0.097	0.74	0.089	0.65	0.096	0.7	-0.185	0.19
	1102	Polymorphic Nucleotide	-	30051983	rs2245961	rs2245961	-	-	C	A	0.308	0.294	0.316	0.353	Binary	-0.207	21.2	-0.152	9.9	-0.144	8.75	-0.144	8.31	-0.034	0.19	-0.03	0.17	-0.321	18.3	-0.279	12.11	-0.265	10.56	-0.268	10.38	-0.197	0.98	-0.189	0.92	-0.167	6.8	-0.07	1.31	-0.059	0.99	-0.053	0.83	0.192	1.06
	1103	Polymorphic Nucleotide	-	30052127	rs3823374	rs3823374	-	-	A	C	0.372	0.367	0.377	0.331	Binary	0.176	15.59	0.221	19.91	0.23	20.5	0.244	22.19	-0.184	1.54	-0.177	1.45	0.185	6.76	0.237	9.22	0.241	8.83	0.246	8.91	-0.286	1.45	-0.287	1.46	0.185	8.39	0.194	7.42	0.208	7.96	0.235	9.6	-0.173	0.84
	1104	Polymorphic Nucleotide	-	30052137	rs3823375	rs3823375	-	-	C	T	0.367	0.362	0.37	0.329	Binary	0.167	13.8	0.225	20.23	0.232	20.54	0.247	22.34	-0.18	1.59	-0.175	1.51	0.179	6.26	0.245	9.57	0.246	9.04	0.252	9.14	-0.292	1.61	-0.294	1.63	0.171	7.09	0.197	7.42	0.208	7.79	0.236	9.48	-0.186	0.99
	1105	Polymorphic Nucleotide	-	30052163	rs3823376	rs3823376	-	-	C	T	0.535	0.525	0.535	0.521	Binary	0.037	1.14	0.086	3.78	0.123	6.64	0.13	7.21	-0.065	0.56	-0.063	0.54	0.016	0.2	0.019	0.22	0.046	0.63	0.043	0.56	-0.192	1.26	-0.196	1.29	0.029	0.48	0.088	2.01	0.129	3.58	0.15	4.49	0.035	0.16
	1106	Polymorphic Nucleotide	-	30052232	rs3823377	rs3823377	-	-	A	C	0.372	0.366	0.376	0.331	Binary	0.174	15.35	0.219	19.68	0.229	20.27	0.243	21.95	-0.199	1.75	-0.192	1.65	0.182	6.57	0.234	9.01	0.238	8.64	0.243	8.71	-0.315	1.7	-0.314	1.7	0.184	8.29	0.193	7.37	0.207	7.91	0.234	9.54	-0.18	0.9
	1107	Polymorphic Nucleotide	-	30052293	rs2844803	rs2844803	-	-	T	C	0.476	0.473	0.479	0.49	Binary	-0.045	1.59	-0.104	5.17	-0.108	5.37	-0.125	6.68	0.103	0.73	0.094	0.64	-0.05	0.86	-0.095	1.93	-0.094	1.82	-0.105	2.12	0.138	0.56	0.128	0.51	-0.027	0.44	-0.081	1.72	-0.087	1.88	-0.116	2.9	0.187	1.05
	1108	Polymorphic Nucleotide	-	30053189	rs3823382	rs3823382	-	-	T	A	0.056	0.061	0.05	0.061	Binary	-0.1	1.66	-0.218	5.01	-0.161	3.06	-0.177	3.32	0.334	1.26	0.324	1.2	-0.064	0.43	-0.31	3.99	-0.263	3.02	-0.283	3.2	0.79	2.27	0.775	2.18	-0.245	3.67	-0.323	4.71	-0.253	3.19	-0.278	3.48	-0.241	0.42
	1109	Polymorphic Nucleotide	-	30053249	rs2571375	rs2571375	-	-	C	T	0.068	0.069	0.066	0.089	Binary	-0.278	12.71	-0.175	4.31	-0.187	5.17	-0.19	4.82	0.123	0.42	0.115	0.38	-0.305	6.07	-0.186	2.08	-0.201	2.5	-0.19	2.08	0.21	0.45	0.202	0.43	-0.315	7.51	-0.168	1.97	-0.182	2.4	-0.182	2.18	0.002	0
	1110	Polymorphic Nucleotide	-	30053347	rs3823384	rs3823384	-	-	G	A	0.05	0.056	0.04	0.056	Binary	-0.096	1.45	-0.212	4.4	-0.155	2.66	-0.167	2.8	0.106	0.43	0.094	0.36	-0.054	0.33	-0.286	3.19	-0.241	2.4	-0.255	2.49	0.349	1.09	0.34	1.04	-0.255	3.39	-0.326	4.21	-0.25	2.77	-0.267	2.89	-0.162	0.47
	1111	Polymorphic Nucleotide	-	30053363	1kg_6_30053363	rs75461878	-	-	G	C	0.028	0.023	0.029	0.037	Binary	-0.287	6.26	-0.255	4.43	-0.245	4.23	-0.278	4.98	-0.162	0.5	-0.127	0.36	-0.394	4.13	-0.3	2.31	-0.342	2.95	-0.319	2.47	-0.356	0.7	-0.314	0.59	-0.249	2.53	-0.2	1.52	-0.16	1.12	-0.214	1.65	0.115	0.2
	1112	Polymorphic Nucleotide	-	30053487	rs9260860	rs9260860	-	-	T	C	0.05	0.056	0.04	0.056	Binary	-0.098	1.48	-0.213	4.43	-0.156	2.68	-0.168	2.83	0.101	0.4	0.089	0.34	-0.054	0.32	-0.285	3.19	-0.24	2.39	-0.255	2.48	0.35	1.09	0.34	1.04	-0.26	3.5	-0.331	4.32	-0.254	2.84	-0.272	2.98	-0.185	0.55
	1113	Polymorphic Nucleotide	-	30053573	rs9260861	rs9260861	-	-	T	C	0.05	0.056	0.04	0.056	Binary	-0.095	1.43	-0.21	4.33	-0.153	2.61	-0.165	2.75	0.114	0.47	0.102	0.4	-0.054	0.33	-0.286	3.19	-0.241	2.4	-0.255	2.49	0.347	1.08	0.338	1.03	-0.256	3.4	-0.325	4.19	-0.249	2.75	-0.266	2.87	-0.161	0.46
	1114	Polymorphic Nucleotide	-	30053581	rs2246198	rs2246198	-	-	A	G	0.135	0.141	0.128	0.141	Binary	-0.04	0.76	-0.116	3.25	-0.117	3.38	-0.108	2.71	0.154	1.19	0.14	1.03	-0.081	1.03	-0.187	3.22	-0.176	2.94	-0.181	2.84	0.348	1.91	0.335	1.78	-0.058	0.71	-0.123	1.83	-0.137	2.19	-0.118	1.6	-0.069	0.24
	1115	Polymorphic Nucleotide	-	30053599	rs2246199	rs2246199	-	-	T	C	0.084	0.085	0.088	0.086	Binary	-0.002	0.02	-0.044	0.52	-0.083	1.32	-0.06	0.76	0.182	0.91	0.166	0.8	-0.09	0.87	-0.103	0.88	-0.117	1.06	-0.112	0.93	0.364	1.22	0.35	1.14	0.057	0.54	0.004	0.02	-0.06	0.47	-0.018	0.11	0.005	0.01
	1116	Polymorphic Nucleotide	-	30053720	rs9260862	rs9260862	-	-	T	C	0.05	0.056	0.04	0.056	Binary	-0.097	1.46	-0.211	4.38	-0.154	2.63	-0.166	2.77	0.109	0.45	0.098	0.38	-0.055	0.33	-0.286	3.2	-0.241	2.39	-0.255	2.49	0.348	1.08	0.338	1.03	-0.254	3.38	-0.322	4.14	-0.246	2.7	-0.263	2.82	-0.149	0.42
	1117	Polymorphic Nucleotide	-	30053750	rs9260863	rs9260863	-	-	T	G	0.05	0.056	0.04	0.056	Binary	-0.096	1.44	-0.21	4.34	-0.153	2.6	-0.165	2.74	0.114	0.47	0.102	0.41	-0.053	0.32	-0.285	3.17	-0.239	2.37	-0.253	2.46	0.355	1.11	0.345	1.06	-0.253	3.35	-0.322	4.12	-0.245	2.69	-0.262	2.81	-0.146	0.41
	1118	Polymorphic Nucleotide	-	30053820	rs9260864	rs9260864	-	-	A	G	0.05	0.056	0.04	0.056	Binary	-0.097	1.46	-0.211	4.37	-0.154	2.63	-0.166	2.77	0.108	0.44	0.097	0.38	-0.055	0.33	-0.286	3.2	-0.241	2.4	-0.255	2.49	0.345	1.07	0.336	1.02	-0.254	3.36	-0.322	4.13	-0.246	2.69	-0.263	2.81	-0.147	0.41
	1119	Polymorphic Nucleotide	-	30053877	rs9260865	rs9260865	-	-	C	T	0.057	0.061	0.05	0.061	Binary	-0.1	1.68	-0.216	4.95	-0.159	3.04	-0.174	3.26	0.318	1.22	0.307	1.15	-0.067	0.46	-0.309	4.01	-0.263	3.04	-0.281	3.19	0.761	2.2	0.741	2.09	-0.239	3.56	-0.313	4.51	-0.244	3.05	-0.268	3.31	-0.156	0.26
	1120	Polymorphic Nucleotide	-	30053928	rs3132685	rs3132685	-	-	T	C	0.099	0.106	0.095	0.111	Binary	-0.132	3.95	0.001	0.01	-0.055	0.58	-0.049	0.49	-0.053	0.43	-0.06	0.5	-0.055	0.5	0.058	0.4	-0.047	0.27	-0.044	0.24	-0.12	0.68	-0.123	0.7	-0.19	3.63	-0.028	0.17	-0.034	0.19	-0.04	0.23	0.006	0.02
	1121	Polymorphic Nucleotide	-	30053998	rs9260866	rs9260866	-	-	A	G	0.05	0.057	0.04	0.056	Binary	-0.096	1.44	-0.21	4.35	-0.154	2.63	-0.165	2.77	0.105	0.43	0.092	0.36	-0.051	0.31	-0.282	3.13	-0.238	2.35	-0.251	2.43	0.351	1.11	0.341	1.06	-0.254	3.38	-0.323	4.15	-0.246	2.71	-0.264	2.84	-0.155	0.44
	1122	Polymorphic Nucleotide	-	30054432	rs9260869	rs9260869	-	-	T	C	0.05	0.056	0.04	0.056	Binary	-0.096	1.45	-0.211	4.35	-0.153	2.61	-0.165	2.76	0.112	0.46	0.1	0.4	-0.054	0.32	-0.285	3.19	-0.24	2.38	-0.254	2.47	0.352	1.1	0.343	1.05	-0.253	3.36	-0.322	4.12	-0.245	2.69	-0.262	2.8	-0.146	0.41
	1123	Polymorphic Nucleotide	-	30054635	rs9260873	rs9260873	-	-	C	T	0.05	0.056	0.04	0.056	Binary	-0.096	1.45	-0.211	4.36	-0.153	2.62	-0.165	2.76	0.111	0.46	0.1	0.4	-0.054	0.32	-0.285	3.18	-0.24	2.38	-0.254	2.47	0.352	1.1	0.343	1.05	-0.254	3.36	-0.322	4.12	-0.245	2.69	-0.262	2.81	-0.147	0.41
	1124	Polymorphic Nucleotide	-	30056344	rs2108691	rs2108691	-	-	A	C	0.112	0.108	0.117	0.123	Binary	-0.085	2.19	-0.113	2.84	-0.138	4.08	-0.135	3.62	0.154	0.58	0.16	0.61	-0.175	3.09	-0.162	2.27	-0.188	2.92	-0.179	2.49	0.276	0.68	0.288	0.72	-0.034	0.33	-0.062	0.63	-0.096	1.19	-0.086	0.94	0.09	0.17
	1125	Polymorphic Nucleotide	-	30056380	rs9260914	rs9260914	-	-	A	G	0.052	0.058	0.043	0.057	Binary	-0.1	1.56	-0.219	4.67	-0.16	2.82	-0.173	3	0.177	0.68	0.163	0.61	-0.06	0.38	-0.304	3.56	-0.257	2.67	-0.273	2.79	0.505	1.48	0.492	1.42	-0.26	3.56	-0.335	4.43	-0.257	2.92	-0.278	3.1	-0.182	0.42
	1126	Polymorphic Nucleotide	-	30056461	rs2735069	rs2735069	-	-	T	G	0.103	0.099	0.108	0.115	Binary	-0.103	2.87	-0.137	3.82	-0.157	4.97	-0.157	4.53	0.028	0.09	0.037	0.12	-0.209	3.95	-0.2	3.08	-0.225	3.85	-0.221	3.42	0.034	0.07	0.044	0.09	-0.053	0.57	-0.09	1.03	-0.114	1.5	-0.108	1.28	0.042	0.09
	1127	Polymorphic Nucleotide	-	30056536	rs9260915	rs9260915	-	-	T	C	0.056	0.061	0.049	0.06	Binary	-0.1	1.66	-0.217	4.92	-0.16	3.01	-0.174	3.23	0.316	1.21	0.305	1.14	-0.066	0.45	-0.31	3.96	-0.264	3	-0.281	3.14	0.765	2.21	0.746	2.11	-0.243	3.58	-0.318	4.52	-0.248	3.04	-0.271	3.29	-0.165	0.28
	1128	Polymorphic Nucleotide	-	30056730	rs9260918	rs9260918	-	-	T	C	0.084	0.087	0.079	0.095	Binary	-0.162	5.21	-0.271	11.14	-0.203	6.28	-0.229	7.25	0.144	0.54	0.13	0.47	-0.183	2.69	-0.366	7.89	-0.311	5.47	-0.332	5.76	0.402	1.09	0.385	1.02	-0.252	5.56	-0.343	8.03	-0.249	4.3	-0.287	5.17	-0.304	0.82
	1129	Polymorphic Nucleotide	-	30056791	rs2844802	rs2844802	-	-	A	T	0.3	0.306	0.3	0.284	Binary	0.106	5.69	-0.027	0.54	-0.064	1.75	-0.08	2.47	0.055	0.44	0.053	0.42	0.159	4.81	0.081	1.32	0.05	0.59	0.04	0.44	0.193	1.27	0.191	1.25	0.108	3	-0.066	1.1	-0.112	2.28	-0.144	3.38	-0.034	0.15
	1130	Polymorphic Nucleotide	-	30056863	rs9260919	rs9260919	-	-	T	C	0.057	0.061	0.05	0.061	Binary	-0.099	1.67	-0.215	4.94	-0.159	3.03	-0.174	3.26	0.318	1.22	0.307	1.16	-0.066	0.46	-0.309	4	-0.263	3.04	-0.281	3.19	0.761	2.2	0.741	2.1	-0.239	3.55	-0.313	4.51	-0.244	3.05	-0.268	3.3	-0.154	0.25
	1131	Polymorphic Nucleotide	-	30056920	rs3873291	rs3873291	-	-	A	G	0.053	0.055	0.053	0.055	Binary	-0.07	0.93	0.051	0.54	0.045	0.44	0.055	0.58	0.012	0.02	-0.002	0	-0.088	0.64	0.018	0.09	0.034	0.18	0.045	0.24	-0.099	0.09	-0.116	0.11	-0.048	0.33	0.105	0.83	0.097	0.73	0.104	0.79	0.038	0.04
	1132	Polymorphic Nucleotide	-	30057009	rs2517810	rs2517810	-	-	G	C	0.112	0.108	0.117	0.123	Binary	-0.086	2.24	-0.114	2.88	-0.139	4.14	-0.136	3.67	0.141	0.52	0.146	0.54	-0.177	3.15	-0.164	2.31	-0.189	2.98	-0.181	2.54	0.241	0.57	0.247	0.59	-0.035	0.35	-0.063	0.65	-0.097	1.21	-0.087	0.95	0.079	0.15
	1133	Polymorphic Nucleotide	-	30057102	rs423808	rs423808	-	-	A	C	0.112	0.108	0.117	0.123	Binary	-0.085	2.2	-0.113	2.83	-0.138	4.07	-0.135	3.6	0.162	0.63	0.168	0.66	-0.174	3.07	-0.161	2.23	-0.186	2.88	-0.177	2.44	0.3	0.78	0.31	0.81	-0.035	0.35	-0.063	0.65	-0.097	1.21	-0.087	0.95	0.077	0.15
	1134	Polymorphic Nucleotide	-	30057147	rs410909	rs410909	-	-	A	C	0.112	0.108	0.117	0.123	Binary	-0.086	2.21	-0.113	2.84	-0.139	4.09	-0.136	3.62	0.153	0.58	0.16	0.61	-0.175	3.09	-0.162	2.26	-0.188	2.92	-0.179	2.48	0.276	0.68	0.288	0.72	-0.035	0.35	-0.063	0.64	-0.097	1.2	-0.087	0.95	0.079	0.15
	1135	Polymorphic Nucleotide	-	30057321	rs17180528	rs17180528	-	-	C	T	0.008	0.006	0.008	0.008	Binary	-0.098	0.4	-0.529	4.8	-0.289	1.53	-0.345	1.97	-0.409	0.71	-0.437	0.78	-0.319	0.92	-0.706	3.11	-0.437	1.23	-0.467	1.32	-0.108	0.07	-0.17	0.12	-0.077	0.19	-0.592	3.14	-0.245	0.7	-0.326	1.02	-0.782	1.03
	1136	Polymorphic Nucleotide	-	30057427	rs2571430	rs2571430	-	-	C	T	0.112	0.108	0.117	0.123	Binary	-0.086	2.22	-0.113	2.86	-0.139	4.1	-0.136	3.64	0.145	0.54	0.152	0.57	-0.176	3.12	-0.163	2.3	-0.188	2.94	-0.179	2.51	0.252	0.61	0.265	0.65	-0.035	0.35	-0.063	0.64	-0.097	1.2	-0.087	0.95	0.079	0.15
	1137	Polymorphic Nucleotide	-	30057476	rs2246638	rs2246638	-	-	T	C	0.169	0.17	0.168	0.184	Binary	-0.098	3.66	-0.16	7.01	-0.156	6.9	-0.16	6.58	0.239	1.61	0.235	1.56	-0.148	3.14	-0.23	5.61	-0.23	5.64	-0.23	5.24	0.468	2.19	0.462	2.13	-0.111	2.3	-0.158	3.34	-0.157	3.4	-0.159	3.19	0.021	0.05
	1138	Polymorphic Nucleotide	-	30057497	rs2246642	rs2246642	-	-	T	C	0.112	0.108	0.117	0.123	Binary	-0.085	2.2	-0.113	2.84	-0.138	4.08	-0.135	3.62	0.155	0.59	0.162	0.62	-0.175	3.09	-0.162	2.26	-0.188	2.92	-0.178	2.48	0.278	0.69	0.29	0.73	-0.035	0.35	-0.063	0.64	-0.097	1.2	-0.087	0.95	0.081	0.16
	1139	Polymorphic Nucleotide	-	30057768	1kg_6_30057768	rs114695814	-	-	A	G	0.015	0.016	0.015	0.023	Binary	-0.395	6.87	-0.212	2.13	-0.23	2.41	-0.22	2.21	0.026	0.06	-0.005	0.01	-0.468	3.88	-0.313	1.83	-0.315	1.81	-0.308	1.73	0.194	0.35	0.175	0.3	-0.444	4.05	-0.201	1	-0.22	1.13	-0.203	0.99	-0.173	0.34
	1140	Polymorphic Nucleotide	-	30057800	rs2394255	rs2394255	-	-	A	G	0.498	0.496	0.498	0.495	Binary	-0.016	0.36	0.121	7.08	0.148	10.02	0.16	10.99	-0.146	2.11	-0.145	2.07	-0.002	0.02	0.108	2.51	0.147	4.06	0.15	4.06	-0.31	3.19	-0.309	3.16	-0.012	0.16	0.149	4.98	0.177	6.6	0.201	7.89	-0.024	0.12
	1141	Polymorphic Nucleotide	-	30058189	rs401618	rs401618	-	-	C	T	0.3	0.306	0.3	0.284	Binary	0.107	5.77	-0.026	0.52	-0.063	1.7	-0.079	2.41	0.059	0.49	0.057	0.47	0.159	4.83	0.082	1.33	0.051	0.6	0.041	0.45	0.197	1.32	0.194	1.29	0.108	3.01	-0.065	1.09	-0.112	2.27	-0.144	3.36	-0.032	0.14
	1142	Polymorphic Nucleotide	-	30058562	rs2735068	rs2735068	-	-	G	A	0.051	0.052	0.049	0.064	Binary	-0.23	7.04	-0.155	2.66	-0.164	3.25	-0.17	3.04	0.084	0.29	0.097	0.35	-0.237	3.1	-0.124	0.88	-0.15	1.26	-0.13	0.91	0.073	0.13	0.078	0.14	-0.258	4.2	-0.143	1.22	-0.153	1.48	-0.157	1.37	0.156	0.4
	1143	Polymorphic Nucleotide	-	30058647	rs9260928	rs9260928	-	-	T	C	0.033	0.028	0.035	0.038	Binary	-0.111	1.37	-0.065	0.59	-0.059	0.51	-0.059	0.5	0.265	1.02	0.264	1.01	-0.332	3.36	-0.304	2.71	-0.328	2.94	-0.334	3.01	0.11	0.15	0.123	0.17	-0.09	0.58	-0.035	0.17	0.004	0.02	0.004	0.02	0.407	1.15
	1144	Polymorphic Nucleotide	-	30058812	rs3891158	rs3891158	-	-	G	C	0.498	0.496	0.498	0.495	Binary	-0.016	0.36	0.121	7.07	0.148	10	0.16	10.97	-0.145	2.1	-0.144	2.06	-0.001	0.01	0.109	2.55	0.147	4.1	0.151	4.1	-0.302	3.04	-0.3	3.01	-0.013	0.17	0.148	4.94	0.177	6.56	0.201	7.85	-0.026	0.13
	1145	Polymorphic Nucleotide	-	30058818	rs73725904	rs73725904	-	-	C	G	0.061	0.056	0.068	0.058	Binary	0.072	1.03	-0.062	0.73	-0.091	1.2	-0.083	1.03	0.07	0.23	0.064	0.2	-0.084	0.6	-0.176	1.62	-0.199	1.87	-0.198	1.81	0.215	0.49	0.222	0.51	0.183	2.54	0.01	0.06	-0.027	0.15	-0.012	0.06	-0.082	0.17
	1146	Polymorphic Nucleotide	-	30058958	rs73428121	rs73428121	-	-	C	A	0.061	0.056	0.068	0.058	Binary	0.072	1.03	-0.063	0.73	-0.091	1.21	-0.083	1.03	0.068	0.22	0.062	0.2	-0.084	0.6	-0.176	1.62	-0.199	1.87	-0.198	1.81	0.215	0.49	0.222	0.51	0.183	2.54	0.01	0.06	-0.027	0.15	-0.012	0.06	-0.083	0.17
	1147	Polymorphic Nucleotide	-	30058990	rs2517808	rs2517808	-	-	A	G	0.022	0.028	0.019	0.026	Binary	-0.176	2.11	0.037	0.16	-0.047	0.25	0.037	0.16	0.392	1.27	0.367	1.14	-0.071	0.31	0.175	0.68	0.123	0.5	0.192	0.76	0.802	1.68	0.751	1.51	-0.297	2.42	-0.026	0.07	-0.15	0.64	-0.032	0.08	0.212	0.33
	1148	Polymorphic Nucleotide	-	30059085	rs2735067	rs2735067	-	-	C	T	0.3	0.306	0.3	0.284	Binary	0.107	5.81	-0.025	0.5	-0.062	1.67	-0.078	2.38	0.062	0.53	0.061	0.51	0.159	4.83	0.081	1.33	0.05	0.6	0.041	0.45	0.196	1.31	0.194	1.29	0.109	3.03	-0.064	1.06	-0.111	2.24	-0.143	3.32	-0.028	0.13
	1149	Polymorphic Nucleotide	-	30059183	rs57035982	rs57035982	-	-	A	G	0.061	0.057	0.068	0.058	Binary	0.072	1.02	-0.063	0.74	-0.092	1.22	-0.084	1.04	0.063	0.2	0.056	0.18	-0.083	0.6	-0.175	1.62	-0.199	1.87	-0.198	1.81	0.214	0.49	0.221	0.51	0.182	2.52	0.01	0.05	-0.028	0.16	-0.013	0.07	-0.09	0.19
	1150	Polymorphic Nucleotide	-	30059273	rs57680173	rs57680173	-	-	T	G	0.061	0.057	0.068	0.058	Binary	0.072	1.04	-0.062	0.73	-0.091	1.2	-0.083	1.03	0.07	0.23	0.064	0.2	-0.082	0.59	-0.175	1.61	-0.198	1.85	-0.197	1.8	0.221	0.52	0.228	0.53	0.183	2.54	0.01	0.06	-0.027	0.15	-0.012	0.06	-0.083	0.17
	1151	Polymorphic Nucleotide	-	30059761	rs9260929	rs9260929	-	-	C	T	0.057	0.061	0.05	0.061	Binary	-0.101	1.72	-0.217	5.01	-0.161	3.1	-0.176	3.33	0.286	1.05	0.275	0.99	-0.071	0.5	-0.314	4.11	-0.27	3.16	-0.288	3.32	0.662	1.79	0.643	1.7	-0.239	3.56	-0.313	4.5	-0.244	3.04	-0.267	3.3	-0.155	0.26
	1152	Polymorphic Nucleotide	-	30060141	rs11757750	rs11757750	-	-	C	T	0.061	0.056	0.068	0.058	Binary	0.071	1.01	-0.063	0.75	-0.092	1.23	-0.084	1.05	0.062	0.2	0.055	0.17	-0.086	0.62	-0.178	1.66	-0.202	1.92	-0.202	1.86	0.193	0.43	0.201	0.45	0.183	2.54	0.01	0.06	-0.027	0.15	-0.012	0.06	-0.084	0.17
	1153	Polymorphic Nucleotide	-	30060532	rs58867136	rs58867136	-	-	G	A	0.061	0.057	0.068	0.058	Binary	0.072	1.03	-0.062	0.73	-0.091	1.21	-0.083	1.03	0.067	0.22	0.06	0.19	-0.083	0.6	-0.176	1.62	-0.199	1.87	-0.199	1.81	0.214	0.49	0.221	0.51	0.182	2.53	0.01	0.05	-0.027	0.15	-0.012	0.06	-0.084	0.17
	1154	Polymorphic Nucleotide	-	30060683	1kg_6_30060683	rs17186930	-	-	T	C	0.061	0.056	0.068	0.058	Binary	0.071	1.02	-0.063	0.75	-0.092	1.23	-0.084	1.05	0.062	0.2	0.056	0.17	-0.085	0.62	-0.178	1.65	-0.202	1.91	-0.201	1.85	0.197	0.44	0.204	0.46	0.183	2.54	0.01	0.06	-0.027	0.15	-0.012	0.06	-0.083	0.17
	1155	Polymorphic Nucleotide	-	30060793	rs17186937	rs17186937	-	-	C	T	0.061	0.056	0.068	0.058	Binary	0.071	1.01	-0.063	0.75	-0.092	1.23	-0.084	1.05	0.062	0.2	0.056	0.17	-0.086	0.63	-0.178	1.66	-0.202	1.92	-0.202	1.86	0.193	0.43	0.2	0.45	0.183	2.54	0.01	0.06	-0.027	0.15	-0.012	0.06	-0.084	0.17
	1156	Polymorphic Nucleotide	-	30060899	rs17186944	rs17186944	-	-	T	C	0.061	0.057	0.068	0.058	Binary	0.072	1.04	-0.063	0.73	-0.091	1.2	-0.084	1.04	0.065	0.21	0.059	0.19	-0.083	0.59	-0.176	1.63	-0.199	1.87	-0.2	1.83	0.203	0.46	0.21	0.48	0.183	2.53	0.01	0.05	-0.027	0.15	-0.012	0.06	-0.085	0.18
	1157	Polymorphic Nucleotide	-	30060903	rs17186951	rs17186951	-	-	A	T	0.007	0.006	0.008	0.008	Binary	-0.105	0.44	-0.535	4.92	-0.299	1.62	-0.354	2.06	-0.466	0.87	-0.493	0.94	-0.333	0.98	-0.718	3.22	-0.459	1.33	-0.488	1.43	-0.218	0.17	-0.273	0.22	-0.08	0.2	-0.595	3.17	-0.25	0.72	-0.331	1.04	-0.818	1.11
	1158	Polymorphic Nucleotide	-	30060910	rs11755966	rs11755966	-	-	A	G	0.061	0.057	0.068	0.059	Binary	0.072	1.03	-0.063	0.74	-0.092	1.23	-0.084	1.05	0.06	0.19	0.053	0.17	-0.086	0.62	-0.179	1.66	-0.202	1.92	-0.202	1.86	0.189	0.42	0.196	0.44	0.183	2.55	0.01	0.05	-0.027	0.15	-0.012	0.06	-0.088	0.18
	1159	Polymorphic Nucleotide	-	30061014	rs11755984	rs11755984	-	-	A	G	0.061	0.056	0.068	0.058	Binary	0.071	1.01	-0.063	0.74	-0.092	1.23	-0.084	1.05	0.062	0.2	0.056	0.17	-0.086	0.62	-0.178	1.66	-0.202	1.92	-0.202	1.86	0.193	0.43	0.2	0.45	0.183	2.54	0.01	0.06	-0.027	0.15	-0.012	0.06	-0.084	0.17
	1160	Polymorphic Nucleotide	-	30061078	rs11755961	rs11755961	-	-	T	C	0.061	0.056	0.068	0.058	Binary	0.072	1.03	-0.063	0.73	-0.091	1.21	-0.083	1.03	0.068	0.22	0.062	0.2	-0.084	0.6	-0.176	1.63	-0.199	1.87	-0.199	1.81	0.214	0.49	0.221	0.51	0.183	2.54	0.01	0.06	-0.027	0.15	-0.012	0.06	-0.083	0.17
	1161	Polymorphic Nucleotide	-	30061249	rs11755992	rs11755992	-	-	G	C	0.061	0.056	0.068	0.058	Binary	0.071	1.02	-0.063	0.74	-0.092	1.22	-0.084	1.04	0.064	0.21	0.058	0.18	-0.086	0.62	-0.178	1.66	-0.202	1.91	-0.202	1.86	0.194	0.44	0.202	0.45	0.183	2.54	0.01	0.06	-0.027	0.15	-0.012	0.06	-0.084	0.17
	1162	Polymorphic Nucleotide	-	30061568	rs2735065	rs2735065	-	-	T	G	0.038	0.041	0.036	0.045	Binary	-0.162	2.93	-0.065	0.55	-0.123	1.52	-0.109	1.13	0.078	0.38	0.087	0.44	-0.169	1.45	-0.089	0.45	-0.12	0.73	-0.129	0.72	-0.087	0.22	-0.069	0.17	-0.219	2.42	-0.067	0.33	-0.131	0.9	-0.098	0.54	0.121	0.41
	1163	Polymorphic Nucleotide	-	30061607	rs73725910	rs73725910	-	-	A	G	0.061	0.057	0.068	0.058	Binary	0.073	1.06	-0.061	0.7	-0.089	1.17	-0.082	1	0.078	0.26	0.071	0.23	-0.083	0.6	-0.176	1.63	-0.199	1.88	-0.2	1.84	0.202	0.46	0.209	0.48	0.183	2.54	0.01	0.06	-0.027	0.15	-0.012	0.06	-0.083	0.17
	1164	Polymorphic Nucleotide	-	30061695	rs73725911	rs73725911	-	-	C	T	0.061	0.056	0.068	0.058	Binary	0.072	1.04	-0.062	0.72	-0.09	1.19	-0.083	1.02	0.072	0.24	0.066	0.21	-0.086	0.63	-0.179	1.66	-0.202	1.92	-0.202	1.86	0.192	0.43	0.199	0.45	0.183	2.53	0.01	0.05	-0.027	0.15	-0.012	0.06	-0.085	0.18
	1165	Polymorphic Nucleotide	-	30061964	rs5875226	rs5875226	-	-	I	D	0.061	0.056	0.068	0.058	Binary	0.073	1.04	-0.061	0.71	-0.09	1.19	-0.082	1.01	0.075	0.25	0.069	0.22	-0.086	0.62	-0.178	1.66	-0.202	1.92	-0.202	1.86	0.194	0.44	0.202	0.45	0.183	2.54	0.01	0.06	-0.027	0.15	-0.012	0.06	-0.083	0.17
	1166	Polymorphic Nucleotide	-	30062090	rs12662947	rs12662947	-	-	C	T	0.062	0.057	0.068	0.059	Binary	0.072	1.04	-0.061	0.71	-0.09	1.19	-0.082	1.01	0.075	0.25	0.068	0.22	-0.086	0.62	-0.178	1.65	-0.202	1.91	-0.201	1.85	0.195	0.44	0.203	0.46	0.182	2.53	0.01	0.06	-0.027	0.15	-0.012	0.06	-0.083	0.17
	1167	Polymorphic Nucleotide	-	30062178	rs12661411	rs12661411	-	-	T	C	0.061	0.056	0.068	0.058	Binary	0.072	1.04	-0.062	0.72	-0.091	1.2	-0.083	1.02	0.071	0.23	0.065	0.21	-0.086	0.62	-0.178	1.66	-0.202	1.92	-0.202	1.86	0.193	0.43	0.2	0.45	0.183	2.54	0.01	0.06	-0.027	0.15	-0.012	0.06	-0.083	0.17
	1168	Polymorphic Nucleotide	-	30062259	rs12662967	rs12662967	-	-	C	T	0.062	0.057	0.068	0.059	Binary	0.072	1.02	-0.063	0.74	-0.091	1.21	-0.084	1.03	0.07	0.23	0.064	0.2	-0.086	0.63	-0.179	1.67	-0.202	1.92	-0.202	1.87	0.194	0.44	0.202	0.45	0.182	2.52	0.009	0.05	-0.027	0.16	-0.012	0.06	-0.084	0.17
	1169	Polymorphic Nucleotide	-	30062343	rs4947244	rs4947244	-	-	G	C	0.315	0.321	0.312	0.28	Binary	0.155	11.3	0.26	24.97	0.261	24.68	0.278	26.9	-0.203	2.01	-0.198	1.93	0.229	9.28	0.33	15.89	0.333	15.46	0.341	15.84	-0.263	1.42	-0.261	1.4	0.139	4.58	0.23	9.2	0.228	8.91	0.26	10.87	-0.182	1.01
	1170	Polymorphic Nucleotide	-	30062435	rs73410503	rs73410503	-	-	A	G	0.061	0.056	0.068	0.058	Binary	0.071	1.01	-0.064	0.75	-0.092	1.23	-0.085	1.06	0.06	0.19	0.054	0.17	-0.086	0.62	-0.178	1.66	-0.202	1.92	-0.202	1.86	0.194	0.43	0.201	0.45	0.183	2.53	0.01	0.05	-0.027	0.15	-0.012	0.06	-0.084	0.17
	1171	Polymorphic Nucleotide	-	30062596	rs34894339	rs34894339	-	-	G	A	0.062	0.057	0.069	0.059	Binary	0.075	1.11	-0.057	0.65	-0.087	1.12	-0.078	0.94	0.128	0.47	0.117	0.42	-0.072	0.5	-0.162	1.45	-0.188	1.71	-0.186	1.65	0.338	0.91	0.342	0.91	0.182	2.53	0.009	0.05	-0.029	0.17	-0.015	0.08	-0.093	0.19
	1172	Polymorphic Nucleotide	-	30062621	rs35356382	rs35356382	-	-	T	C	0.062	0.057	0.069	0.059	Binary	0.075	1.11	-0.057	0.65	-0.087	1.13	-0.078	0.94	0.127	0.47	0.117	0.42	-0.072	0.5	-0.162	1.44	-0.187	1.71	-0.186	1.64	0.34	0.91	0.343	0.92	0.182	2.54	0.009	0.05	-0.029	0.17	-0.014	0.08	-0.091	0.19
	1173	Polymorphic Nucleotide	-	30062698	rs35480831	rs35480831	-	-	T	C	0.062	0.057	0.069	0.059	Binary	0.075	1.11	-0.057	0.65	-0.087	1.13	-0.078	0.94	0.128	0.47	0.117	0.42	-0.072	0.5	-0.162	1.44	-0.187	1.71	-0.186	1.64	0.34	0.91	0.343	0.92	0.182	2.54	0.009	0.05	-0.029	0.17	-0.014	0.07	-0.091	0.18
	1174	Polymorphic Nucleotide	-	30062763	rs17180570	rs17180570	-	-	C	T	0.062	0.057	0.069	0.059	Binary	0.075	1.11	-0.057	0.65	-0.087	1.13	-0.078	0.94	0.128	0.47	0.117	0.42	-0.072	0.5	-0.162	1.44	-0.187	1.71	-0.186	1.64	0.339	0.91	0.343	0.92	0.182	2.54	0.009	0.05	-0.029	0.17	-0.014	0.07	-0.091	0.18
	1175	Polymorphic Nucleotide	-	30062830	rs17186979	rs17186979	-	-	G	A	0.062	0.057	0.069	0.059	Binary	0.076	1.12	-0.057	0.65	-0.086	1.12	-0.078	0.94	0.129	0.48	0.118	0.43	-0.072	0.5	-0.162	1.44	-0.187	1.71	-0.186	1.64	0.34	0.91	0.343	0.92	0.182	2.54	0.009	0.05	-0.029	0.17	-0.014	0.07	-0.091	0.19
	1176	Polymorphic Nucleotide	-	30063004	rs3901554	rs3901554	-	-	G	A	0.057	0.061	0.05	0.061	Binary	-0.101	1.7	-0.218	5.04	-0.161	3.1	-0.176	3.34	0.283	1.03	0.272	0.97	-0.069	0.49	-0.313	4.09	-0.268	3.12	-0.286	3.27	0.682	1.88	0.658	1.77	-0.238	3.55	-0.315	4.57	-0.245	3.07	-0.269	3.34	-0.176	0.3
	1177	Polymorphic Nucleotide	-	30063067	rs73725919	rs73725919	-	-	T	G	0.062	0.057	0.068	0.059	Binary	0.075	1.09	-0.057	0.65	-0.087	1.13	-0.078	0.94	0.127	0.47	0.117	0.42	-0.073	0.5	-0.162	1.44	-0.187	1.71	-0.186	1.64	0.339	0.91	0.343	0.92	0.181	2.51	0.009	0.05	-0.029	0.17	-0.014	0.07	-0.092	0.19
	1178	Polymorphic Nucleotide	-	30063178	rs5025708	rs5025708	-	-	G	T	0.093	0.087	0.092	0.118	Binary	-0.28	16.64	-0.146	4.17	-0.139	3.75	-0.136	3.56	-0.069	0.46	-0.063	0.4	-0.347	9.27	-0.287	5.57	-0.276	5.05	-0.278	5.06	-0.243	1.27	-0.236	1.21	-0.292	8.45	-0.052	0.44	-0.06	0.54	-0.053	0.45	0.079	0.31
	1179	Polymorphic Nucleotide	-	30063201	rs17187077	rs17187077	-	-	C	A	0.062	0.057	0.069	0.059	Binary	0.075	1.1	-0.058	0.67	-0.088	1.15	-0.079	0.96	0.12	0.44	0.109	0.38	-0.073	0.5	-0.163	1.46	-0.189	1.73	-0.187	1.66	0.331	0.88	0.334	0.89	0.182	2.53	0.008	0.04	-0.03	0.17	-0.015	0.08	-0.094	0.19
	1180	Polymorphic Nucleotide	-	30063367	rs17187141	rs17187141	-	-	C	T	0.062	0.057	0.069	0.059	Binary	0.075	1.11	-0.057	0.65	-0.087	1.13	-0.078	0.94	0.127	0.47	0.117	0.42	-0.072	0.5	-0.162	1.44	-0.187	1.71	-0.186	1.64	0.339	0.91	0.343	0.92	0.182	2.54	0.009	0.05	-0.029	0.17	-0.014	0.07	-0.091	0.18
	1181	Polymorphic Nucleotide	-	30063410	rs73725921	rs73725921	-	-	A	G	0.062	0.057	0.069	0.059	Binary	0.076	1.12	-0.057	0.65	-0.087	1.12	-0.078	0.94	0.128	0.47	0.117	0.42	-0.072	0.49	-0.162	1.44	-0.187	1.71	-0.186	1.64	0.34	0.91	0.344	0.92	0.182	2.54	0.009	0.05	-0.029	0.17	-0.014	0.07	-0.09	0.18
	1182	Polymorphic Nucleotide	-	30063518	rs17180794	rs17180794	-	-	C	T	0.062	0.057	0.069	0.059	Binary	0.075	1.11	-0.057	0.65	-0.087	1.13	-0.078	0.94	0.127	0.47	0.117	0.42	-0.072	0.5	-0.162	1.44	-0.187	1.71	-0.186	1.64	0.339	0.91	0.343	0.92	0.182	2.54	0.009	0.05	-0.029	0.17	-0.014	0.07	-0.091	0.18
	1183	Polymorphic Nucleotide	-	30063999	1kg_6_30063999	rs76517404	-	-	C	T	0.062	0.057	0.069	0.059	Binary	0.074	1.07	-0.059	0.67	-0.088	1.15	-0.08	0.97	0.115	0.41	0.104	0.36	-0.077	0.54	-0.166	1.49	-0.19	1.75	-0.189	1.68	0.305	0.79	0.306	0.79	0.182	2.54	0.009	0.05	-0.029	0.17	-0.014	0.07	-0.09	0.18
	1184	Polymorphic Nucleotide	-	30064028	rs73410524	rs73410524	-	-	A	G	0.062	0.057	0.069	0.059	Binary	0.075	1.11	-0.057	0.65	-0.087	1.13	-0.078	0.94	0.128	0.47	0.117	0.42	-0.072	0.5	-0.162	1.44	-0.187	1.71	-0.186	1.64	0.34	0.91	0.343	0.92	0.182	2.54	0.009	0.05	-0.029	0.17	-0.014	0.08	-0.091	0.18
	1185	Polymorphic Nucleotide	-	30064629	1kg_6_30064629	rs74917974	-	-	A	C	0.062	0.058	0.069	0.059	Binary	0.076	1.13	-0.057	0.65	-0.087	1.13	-0.078	0.95	0.129	0.48	0.118	0.43	-0.071	0.49	-0.162	1.44	-0.187	1.71	-0.186	1.64	0.343	0.93	0.347	0.93	0.183	2.57	0.01	0.05	-0.029	0.16	-0.014	0.07	-0.086	0.17
	1186	Polymorphic Nucleotide	-	30064710	rs35697864	rs35697864	-	-	G	A	0.033	0.033	0.03	0.037	Binary	-0.085	0.82	0.19	2.4	0.132	1.39	0.178	2	-0.044	0.27	-0.036	0.21	0.083	0.41	0.337	2.79	0.257	1.82	0.289	1.98	0.064	0.23	0.073	0.28	-0.227	1.91	0.029	0.11	0.002	0.01	0.029	0.1	-0.194	1.08
	1187	Polymorphic Nucleotide	-	30064932	rs9260930	rs9260930	-	-	C	T	0.057	0.061	0.05	0.061	Binary	-0.101	1.7	-0.218	5.03	-0.161	3.1	-0.176	3.34	0.283	1.03	0.272	0.97	-0.07	0.49	-0.313	4.09	-0.268	3.12	-0.286	3.28	0.682	1.88	0.658	1.76	-0.239	3.55	-0.315	4.57	-0.246	3.08	-0.27	3.34	-0.177	0.31
	1188	Polymorphic Nucleotide	-	30065048	rs4959039	rs4959039	-	-	G	A	0.315	0.321	0.312	0.28	Binary	0.154	11.19	0.259	24.77	0.26	24.47	0.277	26.69	-0.21	2.15	-0.205	2.07	0.229	9.29	0.331	15.91	0.333	15.48	0.341	15.85	-0.255	1.36	-0.253	1.34	0.139	4.56	0.23	9.19	0.228	8.9	0.26	10.86	-0.182	1.01
	1189	Polymorphic Nucleotide	-	30065057	rs6457120	rs6457120	-	-	A	G	0.497	0.496	0.497	0.495	Binary	-0.017	0.39	0.12	6.97	0.147	9.86	0.159	10.86	-0.143	2.07	-0.142	2.04	-0.001	0.01	0.109	2.56	0.148	4.11	0.152	4.14	-0.287	2.85	-0.285	2.81	-0.013	0.18	0.148	4.9	0.176	6.53	0.2	7.82	-0.024	0.12
	1190	Polymorphic Nucleotide	-	30065264	rs12664166	rs12664166	-	-	G	T	0.062	0.057	0.069	0.059	Binary	0.076	1.12	-0.057	0.65	-0.087	1.13	-0.078	0.94	0.128	0.47	0.117	0.42	-0.072	0.5	-0.162	1.44	-0.187	1.71	-0.186	1.64	0.34	0.91	0.344	0.92	0.182	2.55	0.009	0.05	-0.029	0.17	-0.014	0.07	-0.089	0.18
	1191	Polymorphic Nucleotide	-	30065487	rs9260931	rs9260931	-	-	C	A	0.057	0.061	0.05	0.061	Binary	-0.1	1.69	-0.217	5.01	-0.161	3.08	-0.176	3.32	0.288	1.06	0.278	1.01	-0.069	0.48	-0.312	4.07	-0.267	3.11	-0.285	3.26	0.683	1.89	0.66	1.78	-0.238	3.53	-0.314	4.54	-0.244	3.05	-0.268	3.32	-0.162	0.28
	1192	Polymorphic Nucleotide	-	30065611	rs72843105	rs72843105	-	-	T	C	0.008	0.009	0.008	0.011	Binary	-0.39	3.45	-0.199	1.1	-0.253	1.58	-0.238	1.43	-0.059	0.2	-0.06	0.2	-0.443	2.03	-0.248	0.8	-0.292	0.99	-0.263	0.85	-0.242	0.66	-0.238	0.64	-0.34	1.43	-0.067	0.15	-0.145	0.4	-0.126	0.33	0.11	0.24
	1193	Polymorphic Nucleotide	-	30065781	rs9260932	rs9260932	-	-	C	T	0.057	0.061	0.05	0.061	Binary	-0.1	1.68	-0.217	5.02	-0.161	3.1	-0.176	3.34	0.274	1	0.265	0.95	-0.068	0.47	-0.312	4.07	-0.268	3.14	-0.286	3.29	0.639	1.73	0.617	1.63	-0.238	3.54	-0.315	4.55	-0.245	3.06	-0.269	3.32	-0.166	0.29
	1194	Polymorphic Nucleotide	-	30065961	rs9260934	rs9260934	-	-	A	G	0.057	0.061	0.05	0.061	Binary	-0.1	1.69	-0.217	5.01	-0.161	3.09	-0.176	3.32	0.286	1.06	0.277	1	-0.069	0.48	-0.312	4.07	-0.267	3.11	-0.285	3.26	0.683	1.89	0.661	1.78	-0.238	3.53	-0.314	4.54	-0.245	3.06	-0.268	3.32	-0.165	0.28
	1195	Polymorphic Nucleotide	-	30067914	rs9260954	rs9260954	-	-	G	C	0.056	0.061	0.05	0.06	Binary	-0.103	1.76	-0.222	5.18	-0.164	3.18	-0.18	3.44	0.23	0.8	0.222	0.76	-0.067	0.46	-0.31	4	-0.261	2.99	-0.279	3.14	0.695	2.05	0.676	1.95	-0.238	3.53	-0.317	4.59	-0.246	3.07	-0.27	3.35	-0.181	0.32
	1196	Polymorphic Nucleotide	-	30067979	rs7749944	rs7749944	-	-	C	A	0.009	0.01	0.009	0.007	Binary	0.147	0.7	0.246	1.21	0.192	0.81	0.204	0.87	0.394	0.88	0.377	0.82	0.262	0.79	0.375	1.11	0.42	1.25	0.441	1.32	0.907	1.4	0.899	1.38	0.186	0.58	0.31	0.96	0.177	0.43	0.211	0.54	0.034	0.03
	1197	Polymorphic Nucleotide	-	30068016	rs9260955	rs9260955	-	-	T	C	0.057	0.061	0.05	0.061	Binary	-0.104	1.79	-0.223	5.25	-0.166	3.23	-0.181	3.5	0.213	0.72	0.205	0.69	-0.068	0.48	-0.312	4.07	-0.263	3.04	-0.281	3.2	0.637	1.84	0.618	1.74	-0.239	3.56	-0.318	4.63	-0.247	3.09	-0.271	3.38	-0.189	0.34
	1198	Polymorphic Nucleotide	-	30068157	1kg_6_30068157	rs115999112	-	-	G	A	0.062	0.057	0.069	0.059	Binary	0.076	1.12	-0.057	0.64	-0.086	1.12	-0.078	0.94	0.131	0.49	0.12	0.44	-0.072	0.49	-0.162	1.44	-0.187	1.71	-0.186	1.64	0.34	0.92	0.344	0.92	0.183	2.57	0.01	0.06	-0.028	0.16	-0.013	0.07	-0.08	0.16
	1199	Polymorphic Nucleotide	-	30068310	rs16896853	rs16896853	-	-	A	C	0.023	0.022	0.024	0.028	Binary	-0.252	4.02	-0.279	4.39	-0.211	2.56	-0.266	3.46	-0.198	0.55	-0.195	0.54	-0.377	3.32	-0.374	3.09	-0.285	1.83	-0.344	2.26	-0.527	1.09	-0.488	0.97	-0.218	1.67	-0.269	2.12	-0.174	1.02	-0.239	1.54	-0.27	0.49
	1200	Polymorphic Nucleotide	-	30068849	rs9260959	rs9260959	-	-	T	A	0.118	0.118	0.118	0.119	Binary	-0.014	0.18	-0.145	4.45	-0.135	3.84	-0.137	3.75	0.173	1.01	0.164	0.93	-0.075	0.81	-0.25	4.88	-0.241	4.42	-0.247	4.43	0.496	2.41	0.491	2.35	-0.017	0.14	-0.149	2.36	-0.143	2.18	-0.144	2.09	-0.128	0.37
	1201	Polymorphic Nucleotide	-	30068937	rs9260960	rs9260960	-	-	G	C	0.118	0.118	0.118	0.119	Binary	-0.013	0.17	-0.145	4.41	-0.134	3.81	-0.136	3.71	0.178	1.06	0.169	0.98	-0.073	0.79	-0.248	4.81	-0.239	4.36	-0.245	4.37	0.507	2.52	0.503	2.47	-0.017	0.14	-0.149	2.36	-0.143	2.18	-0.144	2.09	-0.129	0.38
	1202	Polymorphic Nucleotide	-	30068978	rs9260961	rs9260961	-	-	T	G	0.118	0.118	0.118	0.119	Binary	-0.014	0.18	-0.145	4.44	-0.135	3.84	-0.137	3.74	0.173	1.02	0.164	0.93	-0.075	0.81	-0.25	4.88	-0.241	4.42	-0.247	4.43	0.496	2.41	0.491	2.35	-0.017	0.14	-0.148	2.35	-0.143	2.17	-0.144	2.09	-0.128	0.37
	1203	Polymorphic Nucleotide	-	30069038	rs9260962	rs9260962	-	-	T	C	0.118	0.118	0.118	0.119	Binary	-0.013	0.17	-0.145	4.42	-0.134	3.82	-0.136	3.73	0.176	1.04	0.166	0.95	-0.073	0.79	-0.248	4.84	-0.24	4.39	-0.246	4.4	0.5	2.46	0.495	2.39	-0.017	0.14	-0.149	2.35	-0.143	2.18	-0.144	2.09	-0.128	0.37
	1204	Polymorphic Nucleotide	-	30069253	rs1632926	rs1632926	-	-	G	A	0.205	0.211	0.211	0.165	Binary	0.321	33.1	0.117	3.52	0.089	1.88	0.05	0.77	0.103	0.55	0.101	0.54	0.34	14.54	0.224	4.87	0.183	2.85	0.153	2.08	0.217	0.8	0.219	0.81	0.369	20.54	0.102	1.5	0.086	0.98	0.023	0.18	0.179	0.79
	1205	Polymorphic Nucleotide	-	30069260	rs9260966	rs9260966	-	-	A	G	0.118	0.118	0.118	0.119	Binary	-0.013	0.16	-0.145	4.4	-0.134	3.81	-0.136	3.71	0.178	1.06	0.169	0.97	-0.073	0.79	-0.248	4.83	-0.24	4.39	-0.246	4.4	0.5	2.46	0.495	2.4	-0.015	0.13	-0.148	2.33	-0.142	2.16	-0.143	2.07	-0.122	0.35
	1206	Polymorphic Nucleotide	-	30069346	rs9260967	rs9260967	-	-	A	G	0.119	0.118	0.119	0.119	Binary	-0.012	0.15	-0.143	4.35	-0.133	3.75	-0.135	3.66	0.186	1.13	0.176	1.04	-0.072	0.76	-0.246	4.77	-0.238	4.32	-0.244	4.33	0.516	2.6	0.51	2.53	-0.015	0.13	-0.148	2.33	-0.142	2.16	-0.143	2.07	-0.123	0.35
	1207	Polymorphic Nucleotide	-	30069418	rs9260968	rs9260968	-	-	A	C	0.118	0.118	0.118	0.119	Binary	-0.012	0.16	-0.144	4.38	-0.134	3.79	-0.135	3.69	0.181	1.09	0.172	1	-0.073	0.78	-0.248	4.83	-0.239	4.38	-0.246	4.39	0.501	2.47	0.496	2.41	-0.015	0.13	-0.147	2.33	-0.142	2.15	-0.143	2.06	-0.119	0.34
	1208	Polymorphic Nucleotide	-	30069610	rs2517807	rs2517807	-	-	T	C	0.05	0.051	0.049	0.064	Binary	-0.239	7.38	-0.162	2.81	-0.171	3.41	-0.178	3.21	0.046	0.14	0.062	0.2	-0.262	3.62	-0.157	1.21	-0.181	1.65	-0.166	1.28	-0.149	0.31	-0.142	0.29	-0.268	4.39	-0.146	1.22	-0.156	1.48	-0.16	1.37	0.17	0.43
	1209	Polymorphic Nucleotide	-	30069701	rs9260975	rs9260975	-	-	T	C	0.119	0.118	0.119	0.119	Binary	-0.012	0.16	-0.145	4.4	-0.134	3.8	-0.136	3.71	0.177	1.05	0.168	0.97	-0.074	0.8	-0.249	4.87	-0.24	4.41	-0.247	4.42	0.49	2.39	0.486	2.33	-0.015	0.13	-0.148	2.33	-0.142	2.15	-0.143	2.07	-0.122	0.35
	1210	Polymorphic Nucleotide	-	30069832	rs9260978	rs9260978	-	-	T	C	0.119	0.118	0.119	0.119	Binary	-0.013	0.16	-0.145	4.41	-0.134	3.82	-0.136	3.73	0.175	1.04	0.166	0.95	-0.073	0.79	-0.249	4.84	-0.24	4.4	-0.246	4.41	0.495	2.43	0.489	2.36	-0.015	0.13	-0.148	2.34	-0.143	2.17	-0.144	2.08	-0.125	0.36
	1211	Polymorphic Nucleotide	-	30070046	rs9260982	rs9260982	-	-	A	T	0.119	0.118	0.118	0.119	Binary	-0.012	0.16	-0.144	4.38	-0.134	3.78	-0.135	3.69	0.182	1.09	0.172	1	-0.073	0.79	-0.248	4.83	-0.24	4.38	-0.246	4.39	0.501	2.47	0.496	2.41	-0.015	0.13	-0.147	2.33	-0.142	2.15	-0.143	2.06	-0.12	0.34
	1212	Polymorphic Nucleotide	-	30070118	rs9260983	rs9260983	-	-	C	G	0.057	0.061	0.05	0.061	Binary	-0.102	1.73	-0.22	5.12	-0.163	3.16	-0.179	3.41	0.233	0.82	0.226	0.79	-0.065	0.44	-0.308	3.96	-0.261	2.98	-0.278	3.13	0.678	2.01	0.656	1.9	-0.237	3.51	-0.316	4.57	-0.246	3.07	-0.27	3.34	-0.176	0.32
	1213	Polymorphic Nucleotide	-	30070247	rs9260984	rs9260984	-	-	A	G	0.056	0.061	0.05	0.06	Binary	-0.101	1.7	-0.219	5.07	-0.162	3.12	-0.178	3.37	0.243	0.88	0.236	0.84	-0.063	0.42	-0.305	3.9	-0.259	2.94	-0.276	3.09	0.689	2.08	0.666	1.96	-0.237	3.51	-0.316	4.57	-0.245	3.07	-0.27	3.34	-0.176	0.32
	1214	Polymorphic Nucleotide	-	30070494	rs9260988	rs9260988	-	-	C	T	0.119	0.118	0.118	0.119	Binary	-0.012	0.15	-0.143	4.34	-0.133	3.75	-0.135	3.67	0.184	1.11	0.175	1.03	-0.071	0.76	-0.247	4.78	-0.238	4.34	-0.245	4.38	0.495	2.46	0.491	2.4	-0.015	0.13	-0.147	2.32	-0.142	2.15	-0.143	2.06	-0.119	0.34
	1215	Polymorphic Nucleotide	-	30070720	rs73725936	rs73725936	-	-	A	G	0.019	0.019	0.019	0.024	Binary	-0.324	5.17	-0.268	3.39	-0.227	2.44	-0.271	2.99	-0.016	0.02	-0.018	0.02	-0.408	3.22	-0.328	2.12	-0.298	1.7	-0.334	1.85	-0.395	0.45	-0.348	0.38	-0.31	2.46	-0.259	1.65	-0.184	0.95	-0.24	1.3	-0.185	0.18
	1216	Polymorphic Nucleotide	-	30070775	rs9260994	rs9260994	-	-	G	C	0.119	0.118	0.119	0.119	Binary	-0.012	0.15	-0.144	4.35	-0.133	3.76	-0.135	3.67	0.186	1.13	0.176	1.04	-0.072	0.77	-0.247	4.79	-0.239	4.35	-0.245	4.36	0.505	2.51	0.5	2.45	-0.015	0.13	-0.148	2.33	-0.142	2.15	-0.143	2.07	-0.12	0.34
	1217	Polymorphic Nucleotide	-	30071044	rs6457121	rs6457121	-	-	A	G	0.498	0.496	0.497	0.495	Binary	-0.018	0.43	0.118	6.77	0.145	9.61	0.157	10.62	-0.147	2.22	-0.146	2.18	-0.003	0.04	0.107	2.47	0.145	3.97	0.149	4.02	-0.294	3.01	-0.292	2.97	-0.015	0.22	0.146	4.79	0.174	6.39	0.198	7.65	-0.031	0.16
	1218	Polymorphic Nucleotide	-	30071158	rs6910898	rs6910898	-	-	C	T	0.119	0.119	0.119	0.119	Binary	-0.011	0.13	-0.142	4.27	-0.131	3.69	-0.133	3.6	0.194	1.22	0.184	1.13	-0.069	0.72	-0.242	4.65	-0.234	4.24	-0.241	4.27	0.504	2.59	0.497	2.51	-0.015	0.13	-0.148	2.33	-0.142	2.15	-0.143	2.07	-0.119	0.34
	1219	Polymorphic Nucleotide	-	30071500	rs6911583	rs6911583	-	-	C	T	0.062	0.057	0.069	0.059	Binary	0.077	1.15	-0.056	0.63	-0.085	1.09	-0.077	0.91	0.139	0.53	0.129	0.48	-0.071	0.49	-0.161	1.43	-0.185	1.68	-0.184	1.61	0.352	0.96	0.357	0.98	0.185	2.6	0.011	0.06	-0.027	0.15	-0.012	0.06	-0.074	0.15
	1220	Polymorphic Nucleotide	-	30071601	rs9260998	rs9260998	-	-	G	A	0.057	0.061	0.05	0.061	Binary	-0.1	1.69	-0.219	5.06	-0.162	3.12	-0.178	3.38	0.239	0.86	0.231	0.82	-0.062	0.42	-0.305	3.9	-0.259	2.96	-0.278	3.13	0.654	1.95	0.63	1.82	-0.237	3.5	-0.316	4.57	-0.245	3.07	-0.27	3.34	-0.176	0.32
	1221	Polymorphic Nucleotide	-	30071703	rs58858573	rs58858573	-	-	A	C	0.062	0.057	0.069	0.059	Binary	0.076	1.13	-0.057	0.65	-0.086	1.11	-0.078	0.93	0.132	0.49	0.121	0.44	-0.074	0.51	-0.164	1.47	-0.188	1.72	-0.186	1.65	0.331	0.89	0.336	0.9	0.185	2.6	0.011	0.06	-0.027	0.15	-0.012	0.06	-0.074	0.15
	1222	Polymorphic Nucleotide	-	30072446	rs9261008	rs9261008	-	-	C	T	0.119	0.118	0.118	0.119	Binary	-0.012	0.15	-0.143	4.34	-0.133	3.76	-0.135	3.67	0.184	1.12	0.175	1.03	-0.072	0.76	-0.247	4.78	-0.239	4.36	-0.246	4.39	0.49	2.42	0.485	2.35	-0.015	0.13	-0.147	2.32	-0.142	2.15	-0.143	2.06	-0.118	0.34
	1223	Polymorphic Nucleotide	-	30072784	rs9261011	rs9261011	-	-	A	G	0.051	0.056	0.045	0.055	Binary	-0.104	1.66	-0.245	5.65	-0.188	3.68	-0.207	4	-0.022	0.05	-0.029	0.07	-0.078	0.53	-0.357	4.72	-0.316	3.83	-0.34	4.04	0.212	0.37	0.179	0.3	-0.242	3.29	-0.337	4.62	-0.264	3.16	-0.294	3.49	-0.332	0.78
	1224	Polymorphic Nucleotide	-	30073285	rs9261016	rs9261016	-	-	T	C	0.119	0.119	0.118	0.119	Binary	-0.01	0.13	-0.142	4.26	-0.131	3.66	-0.133	3.59	0.198	1.26	0.188	1.16	-0.07	0.74	-0.244	4.7	-0.236	4.28	-0.243	4.31	0.509	2.59	0.501	2.5	-0.015	0.13	-0.147	2.32	-0.142	2.15	-0.143	2.06	-0.119	0.34
	1225	Polymorphic Nucleotide	-	30073323	rs6911279	rs6911279	-	-	G	A	0.118	0.118	0.118	0.119	Binary	-0.011	0.14	-0.144	4.34	-0.133	3.74	-0.135	3.66	0.184	1.12	0.175	1.03	-0.071	0.75	-0.247	4.78	-0.239	4.36	-0.246	4.39	0.491	2.42	0.485	2.34	-0.014	0.12	-0.147	2.32	-0.142	2.14	-0.142	2.05	-0.117	0.33
	1226	Polymorphic Nucleotide	-	30073542	rs6912080	rs6912080	-	-	T	G	0.119	0.118	0.118	0.119	Binary	-0.011	0.14	-0.143	4.32	-0.132	3.74	-0.135	3.65	0.187	1.15	0.178	1.06	-0.071	0.76	-0.246	4.76	-0.238	4.35	-0.245	4.38	0.493	2.44	0.486	2.37	-0.015	0.13	-0.147	2.32	-0.142	2.15	-0.143	2.06	-0.119	0.34
	1227	Polymorphic Nucleotide	-	30073650	rs9261020	rs9261020	-	-	T	C	0.119	0.118	0.118	0.119	Binary	-0.011	0.14	-0.143	4.32	-0.132	3.74	-0.135	3.65	0.187	1.15	0.177	1.06	-0.071	0.76	-0.246	4.77	-0.238	4.35	-0.245	4.38	0.493	2.44	0.487	2.37	-0.015	0.13	-0.147	2.32	-0.142	2.15	-0.143	2.06	-0.118	0.34
	1228	Polymorphic Nucleotide	-	30073760	rs6912154	rs6912154	-	-	T	C	0.119	0.118	0.118	0.119	Binary	-0.011	0.14	-0.143	4.32	-0.132	3.73	-0.135	3.65	0.187	1.15	0.178	1.06	-0.071	0.76	-0.246	4.77	-0.238	4.35	-0.245	4.38	0.493	2.44	0.486	2.37	-0.015	0.13	-0.147	2.32	-0.142	2.15	-0.143	2.06	-0.118	0.34
	1229	Polymorphic Nucleotide	-	30073820	rs9261023	rs9261023	-	-	T	C	0.119	0.118	0.118	0.119	Binary	-0.011	0.14	-0.143	4.33	-0.133	3.74	-0.135	3.66	0.186	1.14	0.176	1.05	-0.072	0.76	-0.247	4.78	-0.239	4.36	-0.246	4.39	0.49	2.42	0.484	2.35	-0.015	0.13	-0.147	2.32	-0.142	2.15	-0.143	2.06	-0.118	0.34
	1230	Polymorphic Nucleotide	-	30073952	rs9261026	rs9261026	-	-	T	C	0.119	0.118	0.118	0.119	Binary	-0.011	0.14	-0.143	4.31	-0.132	3.71	-0.134	3.64	0.189	1.17	0.18	1.08	-0.071	0.76	-0.246	4.78	-0.239	4.36	-0.246	4.39	0.491	2.42	0.485	2.35	-0.015	0.13	-0.147	2.32	-0.142	2.15	-0.143	2.06	-0.118	0.34
	1231	Polymorphic Nucleotide	-	30074154	rs9261035	rs9261035	-	-	A	G	0.057	0.061	0.05	0.061	Binary	-0.101	1.7	-0.219	5.09	-0.163	3.15	-0.179	3.41	0.229	0.82	0.221	0.78	-0.062	0.42	-0.305	3.91	-0.26	2.97	-0.278	3.14	0.648	1.93	0.623	1.8	-0.237	3.51	-0.316	4.58	-0.246	3.08	-0.27	3.36	-0.181	0.33
	1232	Polymorphic Nucleotide	-	30074280	rs9261036	rs9261036	-	-	A	G	0.057	0.061	0.05	0.061	Binary	-0.1	1.7	-0.219	5.06	-0.162	3.12	-0.178	3.39	0.239	0.86	0.231	0.82	-0.062	0.42	-0.305	3.9	-0.259	2.96	-0.278	3.13	0.654	1.95	0.63	1.82	-0.237	3.5	-0.316	4.57	-0.245	3.07	-0.27	3.34	-0.175	0.31
	1233	Polymorphic Nucleotide	-	30074444	rs9261037	rs9261037	-	-	G	A	0.057	0.061	0.05	0.061	Binary	-0.1	1.69	-0.218	5.05	-0.162	3.11	-0.178	3.38	0.241	0.88	0.233	0.83	-0.062	0.42	-0.305	3.9	-0.259	2.96	-0.278	3.13	0.654	1.95	0.63	1.82	-0.237	3.5	-0.316	4.57	-0.245	3.06	-0.269	3.34	-0.175	0.31
	1234	Polymorphic Nucleotide	-	30074829	rs6941318	rs6941318	-	-	C	T	0.119	0.118	0.118	0.119	Binary	-0.011	0.14	-0.142	4.29	-0.132	3.7	-0.134	3.62	0.192	1.19	0.182	1.1	-0.071	0.76	-0.246	4.77	-0.238	4.35	-0.245	4.38	0.491	2.43	0.486	2.36	-0.015	0.12	-0.147	2.31	-0.141	2.14	-0.142	2.05	-0.114	0.32
	1235	Polymorphic Nucleotide	-	30074875	rs12210359	rs12210359	-	-	T	C	0.08	0.079	0.082	0.064	Binary	0.274	11.11	0.153	3.42	0.187	4.77	0.177	4.26	-0.017	0.14	-0.012	0.1	0.282	4.7	0.191	2.28	0.229	2.97	0.222	2.78	-0.046	0.25	-0.041	0.22	0.311	6.87	0.126	1.33	0.155	1.79	0.145	1.57	-0.051	0.32
	1236	Polymorphic Nucleotide	-	30074983	rs58226366	rs58226366	-	-	C	G	0.056	0.061	0.05	0.06	Binary	-0.1	1.68	-0.218	5.03	-0.162	3.11	-0.178	3.37	0.243	0.88	0.235	0.84	-0.062	0.41	-0.305	3.88	-0.26	2.95	-0.278	3.12	0.659	1.96	0.636	1.84	-0.237	3.5	-0.316	4.56	-0.246	3.06	-0.27	3.34	-0.176	0.32
	1237	Polymorphic Nucleotide	-	30075117	rs17180940	rs17180940	-	-	T	G	0.009	0.01	0.009	0.007	Binary	0.148	0.71	0.247	1.22	0.193	0.81	0.206	0.88	0.399	0.89	0.382	0.83	0.263	0.79	0.375	1.11	0.421	1.25	0.441	1.32	0.908	1.4	0.901	1.38	0.188	0.58	0.312	0.96	0.178	0.44	0.212	0.55	0.039	0.04
	1238	Polymorphic Nucleotide	-	30075168	rs9261048	rs9261048	-	-	T	C	0.033	0.028	0.035	0.038	Binary	-0.111	1.37	-0.065	0.59	-0.06	0.52	-0.059	0.51	0.257	0.98	0.259	0.98	-0.331	3.34	-0.303	2.7	-0.326	2.91	-0.332	2.98	0.119	0.17	0.132	0.19	-0.091	0.59	-0.037	0.18	0.002	0.01	0.002	0.01	0.39	1.09
	1239	Polymorphic Nucleotide	-	30075465	rs6903621	rs6903621	-	-	C	T	0.057	0.061	0.05	0.06	Binary	-0.101	1.7	-0.219	5.06	-0.162	3.12	-0.178	3.38	0.239	0.87	0.232	0.82	-0.062	0.42	-0.305	3.9	-0.259	2.96	-0.278	3.13	0.655	1.95	0.631	1.83	-0.237	3.5	-0.316	4.57	-0.245	3.06	-0.269	3.34	-0.173	0.31
	1240	Polymorphic Nucleotide	-	30075508	rs6923856	rs6923856	-	-	T	C	0.057	0.061	0.05	0.06	Binary	-0.1	1.7	-0.219	5.06	-0.162	3.12	-0.178	3.38	0.24	0.87	0.232	0.83	-0.062	0.42	-0.305	3.9	-0.259	2.96	-0.278	3.13	0.655	1.95	0.631	1.83	-0.237	3.5	-0.316	4.57	-0.245	3.06	-0.269	3.34	-0.173	0.31
	1241	Polymorphic Nucleotide	-	30075646	rs73412455	rs73412455	-	-	A	G	0.061	0.056	0.068	0.058	Binary	0.08	1.19	-0.057	0.64	-0.086	1.09	-0.078	0.92	0.141	0.53	0.128	0.47	-0.075	0.51	-0.169	1.51	-0.194	1.77	-0.193	1.7	0.316	0.83	0.318	0.83	0.188	2.64	0.011	0.06	-0.027	0.15	-0.012	0.06	-0.071	0.14
	1242	Polymorphic Nucleotide	-	30075721	rs6904120	rs6904120	-	-	C	T	0.057	0.061	0.05	0.061	Binary	-0.101	1.7	-0.219	5.06	-0.162	3.12	-0.178	3.38	0.239	0.86	0.231	0.82	-0.062	0.42	-0.305	3.9	-0.259	2.96	-0.278	3.13	0.653	1.94	0.629	1.82	-0.237	3.51	-0.316	4.57	-0.245	3.07	-0.269	3.34	-0.175	0.32
	1243	Polymorphic Nucleotide	-	30075778	rs9261056	rs9261056	-	-	G	C	0.057	0.061	0.05	0.06	Binary	-0.1	1.67	-0.218	5.01	-0.161	3.09	-0.177	3.34	0.249	0.92	0.241	0.88	-0.059	0.39	-0.301	3.83	-0.255	2.89	-0.274	3.05	0.681	2.11	0.654	1.96	-0.237	3.51	-0.316	4.57	-0.245	3.06	-0.269	3.34	-0.174	0.31
	1244	Polymorphic Nucleotide	-	30075969	rs9261058	rs9261058	-	-	A	G	0.057	0.061	0.05	0.061	Binary	-0.1	1.67	-0.217	5	-0.161	3.08	-0.176	3.34	0.252	0.94	0.243	0.89	-0.06	0.4	-0.301	3.82	-0.256	2.91	-0.275	3.07	0.673	2.06	0.647	1.92	-0.236	3.49	-0.315	4.54	-0.244	3.04	-0.268	3.32	-0.163	0.29
	1245	Polymorphic Nucleotide	-	30075978	rs9261059	rs9261059	-	-	C	T	0.057	0.061	0.05	0.061	Binary	-0.1	1.68	-0.217	5	-0.161	3.09	-0.176	3.34	0.252	0.93	0.243	0.89	-0.06	0.4	-0.301	3.82	-0.256	2.91	-0.275	3.07	0.674	2.06	0.647	1.92	-0.236	3.49	-0.315	4.55	-0.244	3.05	-0.269	3.32	-0.166	0.29
	1246	Polymorphic Nucleotide	-	30076159	rs12664967	rs12664967	-	-	G	C	0.062	0.057	0.069	0.059	Binary	0.079	1.19	-0.054	0.6	-0.082	1.04	-0.074	0.88	0.154	0.61	0.143	0.55	-0.069	0.47	-0.159	1.4	-0.183	1.65	-0.182	1.58	0.364	1.02	0.371	1.04	0.185	2.61	0.011	0.06	-0.027	0.15	-0.012	0.06	-0.07	0.14
	1247	Polymorphic Nucleotide	-	30076254	rs356960	rs356960	-	-	T	C	0.049	0.05	0.048	0.063	Binary	-0.242	7.45	-0.164	2.82	-0.175	3.49	-0.182	3.27	0.008	0.02	0.024	0.07	-0.266	3.63	-0.159	1.22	-0.185	1.68	-0.169	1.29	-0.171	0.39	-0.164	0.37	-0.268	4.32	-0.143	1.16	-0.157	1.48	-0.16	1.36	0.154	0.39
	1248	Polymorphic Nucleotide	-	30076743	rs9261079	rs9261079	-	-	A	G	0.057	0.061	0.05	0.061	Binary	-0.1	1.69	-0.219	5.05	-0.162	3.12	-0.178	3.38	0.241	0.88	0.233	0.83	-0.062	0.42	-0.305	3.89	-0.259	2.96	-0.278	3.12	0.658	1.96	0.634	1.84	-0.236	3.49	-0.315	4.55	-0.244	3.05	-0.269	3.32	-0.166	0.29
	1249	Polymorphic Nucleotide	-	30076966	rs9261080	rs9261080	-	-	G	A	0.057	0.061	0.05	0.061	Binary	-0.1	1.7	-0.218	5.05	-0.162	3.12	-0.178	3.38	0.242	0.88	0.234	0.84	-0.062	0.42	-0.304	3.89	-0.259	2.96	-0.278	3.12	0.659	1.97	0.635	1.85	-0.237	3.5	-0.315	4.55	-0.245	3.05	-0.269	3.33	-0.167	0.3
	1250	Polymorphic Nucleotide	-	30077019	rs9261081	rs9261081	-	-	C	T	0.057	0.061	0.05	0.061	Binary	-0.1	1.69	-0.218	5.05	-0.162	3.12	-0.178	3.38	0.241	0.87	0.233	0.83	-0.062	0.42	-0.304	3.89	-0.259	2.96	-0.278	3.12	0.657	1.96	0.633	1.84	-0.237	3.5	-0.315	4.55	-0.245	3.05	-0.269	3.32	-0.167	0.3
	1251	Polymorphic Nucleotide	-	30077169	rs72502509	rs72502509	-	-	T	C	0.062	0.057	0.069	0.059	Binary	0.078	1.18	-0.054	0.61	-0.083	1.05	-0.075	0.88	0.152	0.6	0.141	0.54	-0.071	0.49	-0.161	1.42	-0.185	1.68	-0.184	1.61	0.353	0.97	0.358	0.98	0.185	2.6	0.011	0.06	-0.026	0.15	-0.011	0.06	-0.07	0.14
	1252	Polymorphic Nucleotide	-	30077202	rs9261084	rs9261084	-	-	T	C	0.056	0.061	0.05	0.06	Binary	-0.1	1.66	-0.218	5	-0.162	3.09	-0.177	3.34	0.251	0.92	0.244	0.88	-0.06	0.4	-0.303	3.82	-0.258	2.92	-0.277	3.08	0.668	2.01	0.645	1.89	-0.237	3.46	-0.316	4.52	-0.245	3.03	-0.269	3.3	-0.157	0.27
	1253	Polymorphic Nucleotide	-	30077492	rs9261085	rs9261085	-	-	C	T	0.057	0.061	0.05	0.061	Binary	-0.099	1.67	-0.217	5	-0.161	3.09	-0.177	3.34	0.25	0.93	0.243	0.89	-0.061	0.41	-0.303	3.87	-0.258	2.93	-0.276	3.1	0.668	2.02	0.645	1.89	-0.235	3.45	-0.312	4.49	-0.242	3.01	-0.266	3.28	-0.14	0.24
	1254	Polymorphic Nucleotide	-	30077575	rs9261086	rs9261086	-	-	T	A	0.056	0.061	0.05	0.06	Binary	-0.101	1.7	-0.222	5.12	-0.165	3.19	-0.181	3.46	0.212	0.73	0.205	0.69	-0.059	0.39	-0.304	3.85	-0.259	2.94	-0.278	3.1	0.66	1.97	0.642	1.88	-0.233	3.36	-0.312	4.42	-0.241	2.95	-0.265	3.22	-0.116	0.19
	1255	Polymorphic Nucleotide	-	30077797	rs9261089	rs9261089	-	-	C	T	0.057	0.061	0.05	0.061	Binary	-0.1	1.68	-0.218	5.02	-0.162	3.1	-0.177	3.36	0.247	0.91	0.239	0.87	-0.062	0.42	-0.305	3.9	-0.259	2.96	-0.278	3.13	0.656	1.96	0.632	1.83	-0.235	3.45	-0.312	4.49	-0.242	3	-0.266	3.27	-0.138	0.24
	1256	Polymorphic Nucleotide	-	30077908	rs9261090	rs9261090	-	-	T	C	0.057	0.061	0.05	0.061	Binary	-0.1	1.68	-0.218	5.02	-0.162	3.1	-0.177	3.36	0.247	0.91	0.239	0.87	-0.062	0.42	-0.305	3.9	-0.259	2.96	-0.278	3.13	0.656	1.96	0.632	1.83	-0.235	3.45	-0.312	4.49	-0.242	3	-0.266	3.27	-0.138	0.24
	1257	Polymorphic Nucleotide	-	30077952	rs9261091	rs9261091	-	-	T	G	0.057	0.061	0.05	0.061	Binary	-0.1	1.68	-0.218	5.03	-0.162	3.1	-0.177	3.36	0.247	0.91	0.239	0.87	-0.062	0.42	-0.305	3.9	-0.259	2.96	-0.278	3.13	0.656	1.96	0.632	1.83	-0.235	3.45	-0.312	4.49	-0.242	3.01	-0.266	3.27	-0.138	0.24
	1258	Polymorphic Nucleotide	-	30078018	rs55945512	rs55945512	-	-	T	A	0.027	0.026	0.029	0.034	Binary	-0.26	4.89	-0.332	6.85	-0.245	3.64	-0.294	4.6	-0.18	0.42	-0.191	0.45	-0.396	4.09	-0.43	4.47	-0.349	2.77	-0.386	3.02	-0.366	0.57	-0.359	0.55	-0.238	2.17	-0.347	3.66	-0.197	1.33	-0.262	1.94	-0.378	0.62
	1259	Polymorphic Nucleotide	-	30078406	rs11760176	rs11760176	-	-	T	C	0.051	0.044	0.058	0.047	Binary	0.1	1.47	-0.09	1.12	-0.095	1.17	-0.109	1.41	0.052	0.18	0.047	0.16	-0.114	0.8	-0.244	2.44	-0.261	2.57	-0.286	2.92	0.101	0.22	0.106	0.23	0.218	2.96	-0.029	0.16	-0.031	0.17	-0.043	0.24	-0.056	0.12
	1260	Polymorphic Nucleotide	-	30078568	rs7758512	rs7758512	-	-	G	T	0.119	0.118	0.119	0.119	Binary	-0.012	0.16	-0.143	4.35	-0.134	3.79	-0.136	3.71	0.179	1.09	0.17	1	-0.074	0.8	-0.249	4.86	-0.242	4.48	-0.249	4.5	0.462	2.22	0.456	2.15	-0.016	0.14	-0.147	2.32	-0.142	2.16	-0.143	2.07	-0.117	0.34
	1261	Polymorphic Nucleotide	-	30078664	rs9261093	rs9261093	-	-	C	T	0.057	0.061	0.05	0.061	Binary	-0.104	1.79	-0.22	5.14	-0.166	3.23	-0.181	3.49	0.2	0.7	0.194	0.66	-0.069	0.48	-0.311	4.06	-0.268	3.13	-0.286	3.29	0.548	1.53	0.526	1.43	-0.24	3.58	-0.317	4.6	-0.248	3.12	-0.272	3.39	-0.189	0.36
	1262	Polymorphic Nucleotide	-	30078991	rs189605	rs189605	-	-	G	A	0.05	0.05	0.048	0.064	Binary	-0.241	7.46	-0.164	2.83	-0.175	3.5	-0.182	3.29	0.003	0.01	0.018	0.05	-0.266	3.65	-0.162	1.25	-0.187	1.72	-0.173	1.34	-0.196	0.47	-0.19	0.45	-0.267	4.32	-0.142	1.16	-0.156	1.47	-0.159	1.35	0.155	0.4
	1263	Polymorphic Nucleotide	-	30079527	rs6905157	rs6905157	-	-	G	A	0.119	0.118	0.119	0.119	Binary	-0.01	0.13	-0.142	4.28	-0.131	3.69	-0.134	3.61	0.194	1.22	0.185	1.13	-0.071	0.76	-0.246	4.77	-0.238	4.35	-0.245	4.37	0.494	2.45	0.488	2.38	-0.014	0.12	-0.146	2.28	-0.14	2.11	-0.141	2.02	-0.103	0.28
	1264	Polymorphic Nucleotide	-	30079553	rs58161072	rs58161072	-	-	T	C	0.053	0.055	0.052	0.055	Binary	-0.068	0.89	0.053	0.57	0.046	0.46	0.056	0.59	0.037	0.06	0.015	0.02	-0.086	0.62	0.02	0.1	0.036	0.18	0.046	0.25	-0.056	0.05	-0.077	0.07	-0.051	0.35	0.102	0.8	0.094	0.7	0.1	0.75	-0.033	0.03
	1265	Polymorphic Nucleotide	-	30080028	rs9261100	rs9261100	-	-	C	T	0.034	0.028	0.035	0.038	Binary	-0.111	1.37	-0.065	0.59	-0.06	0.52	-0.059	0.5	0.265	1.02	0.266	1.03	-0.329	3.29	-0.301	2.66	-0.325	2.88	-0.331	2.95	0.135	0.2	0.148	0.22	-0.092	0.6	-0.038	0.18	0.001	0	0.001	0	0.395	1.11
	1266	Polymorphic Nucleotide	-	30080963	rs356966	rs356966	-	-	A	G	0.334	0.335	0.336	0.321	Binary	0.087	4.28	-0.029	0.65	-0.061	1.77	-0.076	2.48	0.11	1.29	0.108	1.25	0.107	2.58	0.032	0.38	-0.003	0.02	-0.014	0.13	0.228	1.8	0.227	1.79	0.091	2.36	-0.061	1.06	-0.096	1.91	-0.124	2.86	0.04	0.2
	1267	Polymorphic Nucleotide	-	30081114	rs9261103	rs9261103	-	-	C	T	0.119	0.118	0.119	0.119	Binary	-0.011	0.13	-0.142	4.28	-0.131	3.69	-0.134	3.61	0.194	1.21	0.184	1.12	-0.071	0.76	-0.246	4.78	-0.238	4.36	-0.245	4.39	0.491	2.43	0.485	2.36	-0.014	0.12	-0.146	2.28	-0.14	2.11	-0.141	2.02	-0.103	0.28
	1268	Polymorphic Nucleotide	-	30081166	rs11965524	rs11965524	-	-	A	T	0.119	0.118	0.119	0.119	Binary	-0.011	0.13	-0.142	4.28	-0.131	3.69	-0.134	3.61	0.194	1.22	0.185	1.13	-0.071	0.76	-0.246	4.78	-0.238	4.36	-0.245	4.38	0.492	2.43	0.486	2.36	-0.014	0.12	-0.146	2.28	-0.14	2.11	-0.141	2.02	-0.102	0.28
	1269	Polymorphic Nucleotide	-	30081371	rs2286405	rs2286405	-	-	G	A	0.119	0.118	0.119	0.119	Binary	-0.011	0.13	-0.142	4.28	-0.131	3.69	-0.134	3.61	0.194	1.21	0.184	1.12	-0.071	0.76	-0.246	4.78	-0.239	4.36	-0.245	4.39	0.491	2.43	0.485	2.36	-0.014	0.12	-0.146	2.28	-0.14	2.11	-0.141	2.03	-0.104	0.29
	1270	Polymorphic Nucleotide	-	30081505	rs9393986	rs9393986	-	-	C	T	0.315	0.321	0.311	0.281	Binary	0.15	10.64	0.255	23.93	0.256	23.67	0.273	25.85	-0.225	2.49	-0.22	2.4	0.225	8.96	0.326	15.5	0.328	15.05	0.337	15.41	-0.272	1.55	-0.268	1.51	0.134	4.29	0.225	8.79	0.224	8.59	0.255	10.49	-0.201	1.21
	1271	Polymorphic Nucleotide	-	30081599	rs2286404	rs2286404	-	-	C	T	0.053	0.054	0.052	0.055	Binary	-0.065	0.82	0.055	0.61	0.048	0.48	0.058	0.62	0.031	0.05	0.02	0.03	-0.085	0.6	0.022	0.11	0.037	0.19	0.047	0.25	-0.098	0.1	-0.122	0.13	-0.047	0.31	0.104	0.81	0.097	0.72	0.103	0.77	-0.041	0.05
	1272	Polymorphic Nucleotide	-	30081889	rs356967	rs356967	-	-	T	C	0.301	0.307	0.301	0.284	Binary	0.111	6.19	-0.02	0.37	-0.055	1.39	-0.072	2.06	0.082	0.8	0.079	0.76	0.167	5.24	0.091	1.56	0.062	0.8	0.052	0.62	0.237	1.84	0.235	1.82	0.112	3.16	-0.06	0.96	-0.106	2.08	-0.138	3.12	-0.012	0.05
	1273	Polymorphic Nucleotide	-	30081904	rs4313034	rs4313034	-	-	C	T	0.165	0.152	0.173	0.184	Binary	-0.137	6.49	-0.127	4.74	-0.119	4.02	-0.121	4.03	0.005	0.03	0.004	0.02	-0.261	8.03	-0.277	7.74	-0.259	6.46	-0.269	6.82	-0.127	0.59	-0.126	0.58	-0.072	1.17	-0.022	0.21	-0.026	0.24	-0.021	0.18	0.15	0.85
	1274	Polymorphic Nucleotide	-	30081957	rs7768179	rs7768179	-	-	G	A	0.118	0.117	0.118	0.118	Binary	-0.01	0.13	-0.145	4.4	-0.133	3.73	-0.135	3.68	0.151	0.89	0.142	0.81	-0.076	0.83	-0.254	5.02	-0.246	4.56	-0.253	4.58	0.381	1.71	0.38	1.69	-0.015	0.13	-0.151	2.42	-0.146	2.24	-0.148	2.18	-0.157	0.51
	1275	Polymorphic Nucleotide	-	30082133	rs7768931	rs7768931	-	-	A	G	0.057	0.061	0.051	0.061	Binary	-0.101	1.74	-0.215	5.02	-0.16	3.09	-0.175	3.34	0.225	0.86	0.214	0.8	-0.062	0.43	-0.3	3.85	-0.255	2.93	-0.272	3.07	0.618	1.93	0.6	1.83	-0.232	3.47	-0.303	4.37	-0.236	2.94	-0.258	3.2	-0.106	0.19
	1276	Polymorphic Nucleotide	-	30082479	rs9261105	rs9261105	-	-	G	A	0.119	0.119	0.119	0.12	Binary	-0.012	0.16	-0.142	4.31	-0.131	3.7	-0.133	3.62	0.185	1.17	0.174	1.06	-0.072	0.77	-0.245	4.76	-0.237	4.34	-0.243	4.35	0.481	2.43	0.477	2.37	-0.016	0.14	-0.144	2.26	-0.139	2.1	-0.139	2.01	-0.092	0.26
	1277	Polymorphic Nucleotide	-	30082654	rs28400886	rs28400886	-	-	A	G	0.033	0.028	0.035	0.038	Binary	-0.111	1.38	-0.066	0.6	-0.06	0.52	-0.06	0.51	0.256	0.97	0.257	0.97	-0.331	3.34	-0.303	2.7	-0.326	2.91	-0.332	2.98	0.117	0.17	0.13	0.19	-0.091	0.59	-0.037	0.18	0.002	0.01	0.002	0.01	0.39	1.09
	1278	Polymorphic Nucleotide	-	30083026	rs356968	rs356968	-	-	A	C	0.3	0.307	0.301	0.283	Binary	0.112	6.29	-0.019	0.35	-0.054	1.36	-0.071	2.03	0.084	0.82	0.081	0.78	0.167	5.28	0.091	1.58	0.063	0.82	0.053	0.63	0.237	1.83	0.234	1.8	0.113	3.23	-0.059	0.95	-0.106	2.06	-0.137	3.09	-0.012	0.05
	1279	Polymorphic Nucleotide	-	30083074	rs6940082	rs6940082	-	-	C	G	0.057	0.061	0.051	0.061	Binary	-0.1	1.72	-0.214	4.96	-0.159	3.07	-0.174	3.31	0.229	0.88	0.219	0.82	-0.062	0.43	-0.299	3.84	-0.255	2.92	-0.272	3.07	0.618	1.93	0.601	1.83	-0.231	3.44	-0.301	4.31	-0.234	2.91	-0.256	3.15	-0.09	0.16
	1280	Polymorphic Nucleotide	-	30083432	rs2240619	rs2240619	-	-	G	T	0.497	0.496	0.497	0.496	Binary	-0.02	0.47	0.116	6.57	0.143	9.38	0.155	10.36	-0.148	2.29	-0.147	2.24	-0.006	0.07	0.104	2.35	0.142	3.83	0.146	3.87	-0.299	3.16	-0.297	3.13	-0.016	0.23	0.143	4.62	0.172	6.24	0.195	7.47	-0.038	0.21
	1281	Polymorphic Nucleotide	-	30083698	rs73414465	rs73414465	-	-	C	T	0.061	0.056	0.067	0.057	Binary	0.078	1.13	-0.06	0.67	-0.089	1.13	-0.08	0.94	0.147	0.56	0.136	0.5	-0.077	0.52	-0.17	1.5	-0.194	1.75	-0.191	1.66	0.349	0.93	0.354	0.95	0.187	2.56	0.006	0.03	-0.033	0.19	-0.017	0.09	-0.083	0.16
	1282	Polymorphic Nucleotide	-	30083754	rs73725953	rs73725953	-	-	C	A	0.062	0.057	0.069	0.059	Binary	0.077	1.15	-0.057	0.64	-0.085	1.1	-0.077	0.93	0.135	0.51	0.124	0.46	-0.072	0.5	-0.163	1.46	-0.188	1.72	-0.186	1.65	0.335	0.9	0.341	0.92	0.183	2.57	0.008	0.04	-0.03	0.17	-0.015	0.08	-0.096	0.2
	1283	Polymorphic Nucleotide	-	30084003	rs3765604	rs3765604	-	-	G	C	0.119	0.119	0.119	0.12	Binary	-0.013	0.16	-0.143	4.34	-0.132	3.74	-0.134	3.66	0.179	1.11	0.168	1.01	-0.072	0.78	-0.245	4.79	-0.238	4.37	-0.244	4.39	0.472	2.37	0.469	2.32	-0.017	0.14	-0.145	2.29	-0.14	2.13	-0.141	2.05	-0.103	0.3
	1284	Polymorphic Nucleotide	-	30085047	rs2275853	rs2275853	-	-	G	C	0.057	0.061	0.051	0.061	Binary	-0.103	1.79	-0.219	5.12	-0.163	3.18	-0.179	3.45	0.191	0.68	0.179	0.62	-0.061	0.42	-0.3	3.84	-0.255	2.92	-0.273	3.07	0.622	1.94	0.604	1.84	-0.23	3.39	-0.302	4.31	-0.234	2.89	-0.257	3.15	-0.091	0.16
	1285	Polymorphic Nucleotide	-	30085124	rs356969	rs356969	-	-	C	G	0.3	0.307	0.301	0.283	Binary	0.112	6.28	-0.02	0.35	-0.055	1.36	-0.071	2.03	0.083	0.82	0.081	0.78	0.167	5.27	0.091	1.58	0.063	0.82	0.053	0.63	0.237	1.83	0.235	1.8	0.113	3.22	-0.06	0.95	-0.106	2.06	-0.137	3.1	-0.012	0.05
	1286	Polymorphic Nucleotide	-	30085952	rs9261115	rs9261115	-	-	C	G	0.119	0.119	0.119	0.12	Binary	-0.013	0.16	-0.143	4.34	-0.132	3.74	-0.134	3.66	0.179	1.12	0.169	1.02	-0.072	0.78	-0.245	4.79	-0.238	4.37	-0.244	4.39	0.472	2.37	0.468	2.31	-0.017	0.14	-0.145	2.29	-0.14	2.13	-0.141	2.04	-0.102	0.29
	1287	Polymorphic Nucleotide	-	30086006	rs12661053	rs12661053	-	-	T	C	0.062	0.057	0.069	0.059	Binary	0.077	1.15	-0.057	0.64	-0.085	1.1	-0.077	0.93	0.135	0.51	0.124	0.46	-0.072	0.5	-0.163	1.45	-0.187	1.71	-0.186	1.65	0.335	0.9	0.341	0.92	0.183	2.56	0.008	0.04	-0.03	0.17	-0.015	0.08	-0.097	0.2
	1288	Polymorphic Nucleotide	-	30086331	rs4713281	rs4713281	-	-	A	G	0.315	0.321	0.311	0.281	Binary	0.151	10.69	0.255	24.01	0.256	23.74	0.273	25.93	-0.22	2.42	-0.216	2.33	0.225	8.99	0.327	15.54	0.328	15.08	0.337	15.44	-0.269	1.52	-0.265	1.49	0.135	4.32	0.225	8.84	0.225	8.62	0.256	10.53	-0.197	1.17
	1289	Polymorphic Nucleotide	-	30086505	rs356970	rs356970	-	-	C	T	0.022	0.028	0.019	0.027	Binary	-0.173	2.09	0.027	0.12	-0.053	0.3	0.024	0.1	0.381	1.03	0.36	0.94	-0.1	0.5	0.114	0.39	0.068	0.24	0.127	0.44	0.487	0.66	0.44	0.57	-0.287	2.31	-0.02	0.05	-0.147	0.63	-0.032	0.08	0.229	0.33
	1290	Polymorphic Nucleotide	-	30086632	rs9261117	rs9261117	-	-	C	G	0.033	0.028	0.035	0.038	Binary	-0.109	1.34	-0.064	0.57	-0.058	0.5	-0.058	0.49	0.273	1.06	0.274	1.06	-0.324	3.25	-0.296	2.61	-0.319	2.83	-0.325	2.9	0.173	0.26	0.186	0.28	-0.091	0.59	-0.037	0.18	0.002	0.01	0.002	0.01	0.39	1.09
	1291	Polymorphic Nucleotide	-	30087291	rs9261119	rs9261119	-	-	A	G	0.057	0.061	0.051	0.061	Binary	-0.101	1.74	-0.215	5.01	-0.16	3.09	-0.174	3.34	0.226	0.86	0.216	0.8	-0.062	0.43	-0.3	3.85	-0.255	2.93	-0.272	3.08	0.618	1.93	0.6	1.83	-0.232	3.46	-0.302	4.36	-0.235	2.94	-0.258	3.19	-0.102	0.18
	1292	Polymorphic Nucleotide	-	30087368	rs9261127	rs9261127	-	-	C	T	0.057	0.061	0.051	0.061	Binary	-0.101	1.74	-0.215	5.01	-0.16	3.09	-0.174	3.34	0.226	0.86	0.216	0.8	-0.062	0.43	-0.3	3.85	-0.255	2.93	-0.272	3.08	0.618	1.93	0.6	1.83	-0.232	3.46	-0.302	4.36	-0.235	2.94	-0.258	3.19	-0.102	0.18
	1293	Polymorphic Nucleotide	-	30087558	rs9261129	rs9261129	-	-	C	T	0.119	0.119	0.119	0.12	Binary	-0.013	0.16	-0.142	4.34	-0.132	3.73	-0.134	3.65	0.18	1.12	0.169	1.02	-0.072	0.78	-0.245	4.79	-0.238	4.37	-0.244	4.39	0.472	2.37	0.469	2.31	-0.016	0.14	-0.145	2.29	-0.14	2.13	-0.141	2.04	-0.101	0.29
	1294	Polymorphic Nucleotide	-	30087622	rs11753431	rs11753431	-	-	A	G	0.062	0.057	0.069	0.059	Binary	0.077	1.15	-0.056	0.64	-0.085	1.09	-0.077	0.92	0.137	0.52	0.126	0.47	-0.072	0.5	-0.163	1.45	-0.187	1.71	-0.186	1.64	0.336	0.91	0.342	0.92	0.183	2.57	0.008	0.04	-0.03	0.17	-0.015	0.08	-0.095	0.2
	1295	Polymorphic Nucleotide	-	30087776	rs356971	rs356971	-	-	C	A	0.205	0.211	0.211	0.165	Binary	0.322	33.37	0.119	3.63	0.092	1.99	0.053	0.83	0.12	0.69	0.116	0.66	0.341	14.72	0.227	4.99	0.187	2.95	0.156	2.15	0.238	0.93	0.241	0.94	0.368	20.5	0.102	1.5	0.086	0.99	0.024	0.18	0.18	0.8
	1296	Polymorphic Nucleotide	-	30087805	rs3734835	rs3734835	-	-	C	T	0.119	0.119	0.119	0.119	Binary	-0.01	0.13	-0.14	4.22	-0.13	3.62	-0.131	3.54	0.193	1.26	0.182	1.15	-0.069	0.73	-0.243	4.69	-0.235	4.27	-0.241	4.28	0.485	2.49	0.481	2.43	-0.012	0.1	-0.141	2.2	-0.136	2.03	-0.137	1.95	-0.07	0.19
	1297	Polymorphic Nucleotide	-	30087995	rs73725957	rs73725957	-	-	G	T	0.028	0.026	0.029	0.034	Binary	-0.261	5.03	-0.333	7.03	-0.246	3.72	-0.295	4.7	-0.211	0.54	-0.216	0.56	-0.395	4.16	-0.43	4.55	-0.347	2.79	-0.384	3.04	-0.378	0.62	-0.366	0.59	-0.242	2.28	-0.351	3.81	-0.202	1.4	-0.267	2.03	-0.433	0.8
	1298	Polymorphic Nucleotide	-	30088052	rs3734836	rs3734836	-	-	C	T	0.057	0.061	0.051	0.061	Binary	-0.102	1.76	-0.216	5.02	-0.16	3.1	-0.175	3.35	0.226	0.86	0.215	0.8	-0.062	0.43	-0.299	3.84	-0.255	2.92	-0.272	3.07	0.623	1.96	0.606	1.86	-0.232	3.49	-0.303	4.37	-0.236	2.95	-0.258	3.2	-0.103	0.18
	1299	Polymorphic Nucleotide	-	30088219	rs11753960	rs11753960	-	-	T	C	0.062	0.057	0.069	0.058	Binary	0.082	1.26	-0.052	0.58	-0.081	1.01	-0.072	0.84	0.16	0.65	0.148	0.59	-0.066	0.44	-0.158	1.38	-0.182	1.63	-0.18	1.56	0.36	1.01	0.365	1.02	0.192	2.76	0.015	0.08	-0.023	0.13	-0.008	0.04	-0.043	0.08
	1300	Polymorphic Nucleotide	-	30089042	rs9261132	rs9261132	-	-	C	T	0.068	0.075	0.061	0.072	Binary	-0.091	1.67	-0.165	3.58	-0.138	2.75	-0.132	2.39	0.25	1.24	0.237	1.14	-0.037	0.25	-0.215	2.52	-0.188	2.02	-0.18	1.78	0.69	2.88	0.675	2.75	-0.199	3.03	-0.225	2.99	-0.203	2.61	-0.197	2.32	-0.082	0.17
	1301	Polymorphic Nucleotide	-	30089166	rs9261133	rs9261133	-	-	C	T	0.057	0.061	0.051	0.061	Binary	-0.101	1.74	-0.215	5.02	-0.16	3.09	-0.175	3.34	0.225	0.86	0.215	0.8	-0.063	0.43	-0.3	3.86	-0.255	2.93	-0.272	3.08	0.618	1.93	0.6	1.83	-0.232	3.47	-0.303	4.37	-0.236	2.94	-0.258	3.19	-0.104	0.18
	1302	Polymorphic Nucleotide	-	30089406	rs9261136	rs9261136	-	-	C	T	0.102	0.094	0.104	0.125	Binary	-0.24	13.18	-0.151	4.69	-0.122	3.14	-0.127	3.35	-0.047	0.27	-0.046	0.26	-0.332	9.01	-0.306	6.62	-0.262	4.81	-0.276	5.25	-0.287	1.6	-0.286	1.58	-0.213	5.15	-0.04	0.34	-0.022	0.16	-0.023	0.17	0.213	1.19
	1303	Polymorphic Nucleotide	-	30089494	rs9261138	rs9261138	-	-	T	C	0.057	0.062	0.051	0.061	Binary	-0.1	1.7	-0.215	5	-0.16	3.09	-0.174	3.34	0.226	0.86	0.216	0.8	-0.061	0.42	-0.299	3.85	-0.255	2.92	-0.272	3.07	0.618	1.93	0.601	1.83	-0.23	3.43	-0.302	4.36	-0.235	2.94	-0.258	3.19	-0.103	0.18
	1304	Polymorphic Nucleotide	-	30089712	rs11759388	rs11759388	-	-	G	A	0.062	0.057	0.068	0.058	Binary	0.082	1.27	-0.052	0.57	-0.08	1	-0.072	0.84	0.162	0.66	0.15	0.59	-0.068	0.45	-0.16	1.4	-0.183	1.64	-0.182	1.57	0.351	0.98	0.355	0.98	0.193	2.79	0.016	0.09	-0.021	0.11	-0.006	0.03	-0.031	0.06
	1305	Polymorphic Nucleotide	-	30089729	rs16896044	rs16896044	-	-	A	G	0.052	0.054	0.052	0.055	Binary	-0.064	0.81	0.057	0.62	0.049	0.5	0.059	0.63	0.05	0.09	0.041	0.07	-0.084	0.6	0.022	0.11	0.038	0.2	0.048	0.26	-0.092	0.1	-0.115	0.12	-0.045	0.3	0.106	0.83	0.099	0.74	0.104	0.79	-0.011	0.01
	1306	Polymorphic Nucleotide	-	30090020	rs62388749	rs62388749	-	-	C	G	0.052	0.053	0.051	0.054	Binary	-0.065	0.81	0.058	0.62	0.05	0.5	0.06	0.63	0.052	0.09	0.042	0.07	-0.086	0.6	0.023	0.11	0.039	0.2	0.049	0.26	-0.092	0.09	-0.115	0.12	-0.046	0.3	0.108	0.84	0.1	0.74	0.106	0.79	-0.011	0.01
	1307	Polymorphic Nucleotide	-	30090408	rs11965585	rs11965585	-	-	A	G	0.062	0.057	0.069	0.058	Binary	0.082	1.26	-0.052	0.58	-0.081	1.01	-0.073	0.84	0.159	0.64	0.147	0.58	-0.066	0.44	-0.158	1.38	-0.182	1.63	-0.18	1.56	0.36	1.01	0.365	1.02	0.192	2.76	0.015	0.08	-0.023	0.13	-0.008	0.04	-0.043	0.08
	1308	Polymorphic Nucleotide	-	30090742	rs11965659	rs11965659	-	-	C	G	0.062	0.058	0.069	0.058	Binary	0.083	1.29	-0.052	0.56	-0.08	0.99	-0.072	0.83	0.164	0.68	0.153	0.61	-0.062	0.41	-0.154	1.34	-0.177	1.58	-0.176	1.51	0.378	1.1	0.386	1.13	0.192	2.76	0.015	0.08	-0.023	0.13	-0.008	0.04	-0.043	0.08
	1309	Polymorphic Nucleotide	-	30091018	rs6457126	rs6457126	-	-	C	T	0.498	0.496	0.497	0.496	Binary	-0.019	0.46	0.117	6.65	0.144	9.45	0.156	10.45	-0.146	2.23	-0.144	2.17	-0.007	0.07	0.104	2.36	0.142	3.84	0.146	3.88	-0.3	3.18	-0.299	3.15	-0.016	0.23	0.143	4.66	0.172	6.28	0.196	7.52	-0.036	0.19
	1310	Polymorphic Nucleotide	-	30091123	rs356956	rs356956	-	-	A	T	0.05	0.051	0.048	0.064	Binary	-0.241	7.44	-0.163	2.82	-0.174	3.48	-0.182	3.28	0.006	0.02	0.022	0.07	-0.265	3.63	-0.161	1.25	-0.186	1.71	-0.172	1.34	-0.187	0.45	-0.175	0.41	-0.267	4.33	-0.141	1.15	-0.156	1.47	-0.159	1.35	0.157	0.4
	1311	Polymorphic Nucleotide	-	30091204	rs356955	rs356955	-	-	T	C	0.05	0.051	0.048	0.064	Binary	-0.241	7.44	-0.164	2.82	-0.174	3.48	-0.182	3.28	0.006	0.02	0.021	0.06	-0.265	3.63	-0.161	1.25	-0.186	1.71	-0.172	1.34	-0.187	0.45	-0.175	0.41	-0.267	4.33	-0.141	1.15	-0.156	1.47	-0.159	1.35	0.157	0.4
	1312	Polymorphic Nucleotide	-	30091517	rs356954	rs356954	-	-	G	A	0.3	0.307	0.301	0.284	Binary	0.111	6.14	-0.021	0.39	-0.056	1.43	-0.073	2.11	0.077	0.73	0.075	0.7	0.166	5.23	0.09	1.55	0.062	0.8	0.052	0.61	0.233	1.8	0.232	1.78	0.11	3.1	-0.062	1	-0.108	2.15	-0.14	3.2	-0.023	0.1
	1313	Polymorphic Nucleotide	-	30091694	rs9261142	rs9261142	-	-	C	A	0.099	0.092	0.101	0.123	Binary	-0.251	14.08	-0.141	4.06	-0.119	3.01	-0.121	3.05	-0.02	0.1	-0.018	0.09	-0.332	8.86	-0.287	5.79	-0.258	4.65	-0.267	4.88	-0.246	1.17	-0.247	1.18	-0.23	5.77	-0.025	0.19	-0.018	0.13	-0.014	0.1	0.273	1.59
	1314	Polymorphic Nucleotide	-	30092231	rs9357092	rs9357092	-	-	A	G	0.315	0.321	0.313	0.282	Binary	0.148	10.27	0.253	23.57	0.255	23.47	0.271	25.57	-0.232	2.62	-0.226	2.5	0.22	8.61	0.321	15.07	0.324	14.72	0.333	15.05	-0.305	1.84	-0.303	1.82	0.133	4.21	0.224	8.77	0.225	8.63	0.256	10.51	-0.193	1.13
	1315	Polymorphic Nucleotide	-	30092822	rs73725962	rs73725962	-	-	A	C	0.02	0.02	0.021	0.026	Binary	-0.31	5.3	-0.254	3.43	-0.216	2.47	-0.258	3.02	-0.056	0.09	-0.046	0.07	-0.402	3.45	-0.324	2.27	-0.295	1.82	-0.33	1.96	-0.455	0.61	-0.406	0.52	-0.295	2.49	-0.244	1.65	-0.175	0.95	-0.226	1.29	-0.176	0.19
	1316	Polymorphic Nucleotide	-	30092844	rs9261145	rs9261145	-	-	T	C	0.119	0.119	0.119	0.119	Binary	-0.012	0.15	-0.142	4.33	-0.131	3.72	-0.134	3.64	0.173	1.08	0.162	0.97	-0.071	0.76	-0.245	4.78	-0.237	4.35	-0.244	4.37	0.464	2.32	0.461	2.26	-0.015	0.13	-0.144	2.25	-0.139	2.09	-0.139	2	-0.092	0.26
	1317	Polymorphic Nucleotide	-	30093304	rs9261146	rs9261146	-	-	G	A	0.057	0.061	0.051	0.061	Binary	-0.101	1.74	-0.215	5	-0.16	3.09	-0.174	3.33	0.227	0.87	0.216	0.81	-0.062	0.43	-0.299	3.85	-0.255	2.93	-0.272	3.07	0.618	1.93	0.6	1.83	-0.232	3.46	-0.302	4.36	-0.235	2.94	-0.258	3.19	-0.103	0.18
	1318	Polymorphic Nucleotide	-	30093467	rs9261147	rs9261147	-	-	G	A	0.057	0.061	0.051	0.061	Binary	-0.101	1.74	-0.215	5.01	-0.16	3.09	-0.175	3.34	0.226	0.86	0.215	0.8	-0.063	0.43	-0.3	3.86	-0.255	2.93	-0.273	3.08	0.617	1.93	0.599	1.83	-0.232	3.46	-0.302	4.36	-0.235	2.94	-0.258	3.19	-0.103	0.18
	1319	Polymorphic Nucleotide	-	30093471	rs56073777	rs56073777	-	-	T	G	0.052	0.054	0.052	0.055	Binary	-0.064	0.81	0.057	0.63	0.05	0.51	0.06	0.65	0.067	0.12	0.058	0.1	-0.084	0.59	0.024	0.12	0.04	0.21	0.05	0.27	-0.042	0.04	-0.063	0.06	-0.047	0.31	0.107	0.84	0.1	0.75	0.106	0.8	0.008	0.01
	1320	Polymorphic Nucleotide	-	30093609	rs9348835	rs9348835	-	-	G	A	0.315	0.321	0.311	0.281	Binary	0.15	10.65	0.255	23.94	0.256	23.67	0.273	25.85	-0.223	2.48	-0.219	2.39	0.224	8.92	0.326	15.44	0.327	14.99	0.336	15.35	-0.276	1.59	-0.273	1.56	0.135	4.32	0.225	8.83	0.225	8.62	0.256	10.52	-0.197	1.17
	1321	Polymorphic Nucleotide	-	30093828	rs6926792	rs6926792	-	-	A	G	0.119	0.119	0.119	0.119	Binary	-0.012	0.15	-0.142	4.33	-0.131	3.71	-0.134	3.64	0.174	1.08	0.163	0.98	-0.071	0.76	-0.245	4.78	-0.237	4.35	-0.244	4.37	0.464	2.32	0.461	2.26	-0.015	0.13	-0.144	2.26	-0.139	2.09	-0.139	2	-0.092	0.26
	1322	Polymorphic Nucleotide	-	30094121	rs6931672	rs6931672	-	-	A	G	0.062	0.057	0.068	0.058	Binary	0.079	1.19	-0.056	0.63	-0.084	1.08	-0.077	0.91	0.127	0.48	0.116	0.42	-0.07	0.47	-0.163	1.45	-0.187	1.7	-0.185	1.63	0.323	0.87	0.329	0.88	0.187	2.65	0.011	0.06	-0.027	0.15	-0.012	0.06	-0.08	0.16
	1323	Polymorphic Nucleotide	-	30094389	rs56344665	rs56344665	-	-	C	T	0.02	0.02	0.021	0.026	Binary	-0.313	5.44	-0.26	3.57	-0.22	2.57	-0.263	3.14	-0.122	0.2	-0.113	0.18	-0.405	3.53	-0.33	2.36	-0.298	1.86	-0.334	2.02	-0.512	0.7	-0.46	0.6	-0.3	2.58	-0.253	1.75	-0.181	1	-0.235	1.38	-0.301	0.34
	1324	Polymorphic Nucleotide	-	30094406	rs6931776	rs6931776	-	-	G	A	0.119	0.119	0.119	0.119	Binary	-0.011	0.14	-0.141	4.27	-0.13	3.65	-0.132	3.57	0.183	1.17	0.172	1.06	-0.068	0.71	-0.242	4.68	-0.233	4.23	-0.239	4.24	0.488	2.55	0.483	2.48	-0.015	0.13	-0.144	2.26	-0.139	2.09	-0.139	2	-0.092	0.26
	1325	Polymorphic Nucleotide	-	30094480	rs6932091	rs6932091	-	-	T	C	0.062	0.057	0.068	0.058	Binary	0.079	1.19	-0.056	0.64	-0.084	1.08	-0.077	0.91	0.126	0.47	0.114	0.42	-0.07	0.47	-0.163	1.45	-0.187	1.7	-0.185	1.63	0.323	0.87	0.328	0.88	0.187	2.65	0.011	0.06	-0.027	0.15	-0.012	0.06	-0.082	0.17
	1326	Polymorphic Nucleotide	-	30094663	rs165256	rs165256	-	-	C	T	0.112	0.108	0.117	0.122	Binary	-0.083	2.08	-0.111	2.73	-0.137	3.99	-0.134	3.53	0.114	0.44	0.12	0.48	-0.18	3.24	-0.172	2.49	-0.199	3.22	-0.191	2.77	0.065	0.13	0.079	0.16	-0.03	0.29	-0.057	0.56	-0.094	1.14	-0.083	0.89	0.095	0.21
	1327	Polymorphic Nucleotide	-	30095099	rs9261149	rs9261149	-	-	C	T	0.119	0.119	0.119	0.119	Binary	-0.012	0.15	-0.142	4.33	-0.131	3.71	-0.134	3.64	0.174	1.08	0.163	0.97	-0.071	0.76	-0.246	4.78	-0.237	4.35	-0.244	4.37	0.464	2.31	0.46	2.26	-0.015	0.13	-0.144	2.26	-0.139	2.09	-0.139	2.01	-0.093	0.27
	1328	Polymorphic Nucleotide	-	30095101	1kg_6_30095101	rs77216932	-	-	C	T	0.027	0.022	0.029	0.037	Binary	-0.292	6.34	-0.258	4.43	-0.251	4.36	-0.285	5.09	-0.177	0.65	-0.146	0.5	-0.429	4.65	-0.342	2.79	-0.389	3.56	-0.368	3.04	-0.509	1.43	-0.477	1.29	-0.249	2.49	-0.195	1.44	-0.161	1.12	-0.215	1.64	0.092	0.17
	1329	Polymorphic Nucleotide	-	30095163	rs4711206	rs4711206	-	-	A	G	0.315	0.321	0.312	0.281	Binary	0.149	10.48	0.253	23.7	0.254	23.4	0.271	25.55	-0.229	2.63	-0.225	2.53	0.225	9.01	0.327	15.57	0.328	15.09	0.337	15.47	-0.26	1.46	-0.257	1.43	0.133	4.22	0.224	8.74	0.223	8.5	0.254	10.39	-0.2	1.21
	1330	Polymorphic Nucleotide	-	30095453	rs3869065	rs3869065	-	-	G	C	0.499	0.497	0.498	0.497	Binary	-0.021	0.52	0.116	6.57	0.144	9.4	0.156	10.41	-0.147	2.25	-0.146	2.2	-0.008	0.1	0.103	2.32	0.142	3.8	0.146	3.86	-0.302	3.19	-0.301	3.15	-0.018	0.26	0.144	4.68	0.173	6.3	0.197	7.55	-0.032	0.17
	1331	Polymorphic Nucleotide	-	30095717	rs9261151	rs9261151	-	-	A	G	0.056	0.061	0.05	0.06	Binary	-0.101	1.7	-0.219	5.08	-0.163	3.15	-0.179	3.41	0.228	0.82	0.221	0.78	-0.061	0.41	-0.304	3.88	-0.259	2.95	-0.278	3.12	0.658	1.97	0.635	1.85	-0.236	3.49	-0.315	4.55	-0.244	3.04	-0.268	3.31	-0.155	0.27
	1332	Polymorphic Nucleotide	-	30096378	rs3893530	rs3893530	-	-	A	G	0.118	0.118	0.118	0.119	Binary	-0.011	0.14	-0.144	4.37	-0.133	3.77	-0.136	3.7	0.171	1.03	0.161	0.94	-0.07	0.74	-0.247	4.8	-0.239	4.36	-0.246	4.4	0.474	2.32	0.468	2.25	-0.014	0.12	-0.148	2.32	-0.142	2.14	-0.142	2.05	-0.113	0.32
	1333	Polymorphic Nucleotide	-	30096418	rs3891157	rs3891157	-	-	C	A	0.057	0.061	0.05	0.061	Binary	-0.101	1.71	-0.219	5.08	-0.163	3.14	-0.178	3.4	0.229	0.83	0.222	0.79	-0.061	0.41	-0.304	3.89	-0.259	2.95	-0.278	3.12	0.657	1.97	0.633	1.84	-0.236	3.49	-0.315	4.54	-0.244	3.03	-0.268	3.31	-0.153	0.27
	1334	Polymorphic Nucleotide	-	30096621	rs3129012	rs3129012	-	-	T	C	0.206	0.212	0.212	0.165	Binary	0.324	33.52	0.12	3.65	0.092	1.97	0.053	0.83	0.099	0.54	0.093	0.49	0.342	14.74	0.227	4.96	0.187	2.96	0.156	2.13	0.21	0.79	0.207	0.77	0.372	20.87	0.107	1.61	0.091	1.08	0.029	0.22	0.191	0.87
	1335	Polymorphic Nucleotide	-	30096719	rs3891156	rs3891156	-	-	A	G	0.056	0.061	0.05	0.06	Binary	-0.101	1.7	-0.219	5.08	-0.163	3.15	-0.179	3.41	0.228	0.82	0.22	0.78	-0.061	0.41	-0.304	3.88	-0.259	2.95	-0.278	3.12	0.658	1.97	0.634	1.85	-0.236	3.49	-0.315	4.55	-0.244	3.04	-0.268	3.31	-0.155	0.28
	1336	Polymorphic Nucleotide	-	30096943	rs6928966	rs6928966	-	-	C	T	0.062	0.057	0.068	0.058	Binary	0.079	1.19	-0.056	0.64	-0.085	1.08	-0.077	0.92	0.125	0.47	0.114	0.41	-0.07	0.47	-0.163	1.45	-0.187	1.7	-0.185	1.63	0.323	0.86	0.328	0.88	0.187	2.64	0.01	0.06	-0.027	0.16	-0.013	0.06	-0.084	0.17
[truncated: 7,403 more rows]
[truncated: 20 more columns]
